# Supplementary material for: Sequencing and De Novo Analysis of the Hemocytes Transcriptome in Litopenaeus vannamei Response to White Spot Syndrome Virus Infection
Source: PLoS One. 2013 Oct 18;8(10):e76718. doi: 10.1371/journal.pone.0076718 (PMC3799976; doi:10.1371/journal.pone.0076718)
Supplement: Table S1 — Details on immune-related genes/homologues in L. vannamei. (XLSX) [file pone.0076718.s001.xlsx]

## Sheet: Sheet2
catalogs	geneID	geneLength	1_1_rawreads(17676507)	1_1_RPKM	Nr-ID	Nr-Score	Nr-Evalue	Nr-annotation	Nt-ID	Nt-Score	Nt-Evalue	Nt-annotation	Swissprot-ID	Swissprot-Score	Swissprot-Evalue	Swissprot-annotation	COG-Protein-or-Domain	COG-Score	COG-Evalue	COG-ID	COG-Function-Description	KO_id	KEGG-Evalue	KEGG-Score	KEGG-Gene	ko_definition	GO-BiologicalProcess	GO-MolecularFunction	Go-CellularComponent
Pattern recognition genes
C-type lectin
	Unigene11293_1_1	408	43	5.9623	gi|210062957|gb|ACJ06429.1|	235	4e-61	C-type lectin 5 [Fenneropenaeus chinensis]	gi|210062956|gb|EU834290.1|	278	2e-71	Fenneropenaeus chinensis C-type lectin 5 mRNA, complete cds	--	--	--	--	--	--	--	--	--	--	--	--	--	--	-	GO:0005488//binding	-
	Unigene13435_1_1	886	157	10.0247	gi|301176643|gb|ADK66338.1|	90.1	1e-16	C-type lectin [Eriocheir sinensis]	--	--	--	--	sp|Q9UF83|YM012_HUMAN	65.5	1e-10	Uncharacterized protein DKFZp434B061 OS=Homo sapiens PE=2 SV=2	DRA0210	51.2	2e-06	COG0747	ABC-type dipeptide transport system, periplasmic component	K06560	1e-10	67.4	gga:771888	mannose receptor, C type	-	-	-
	Unigene13590_1_1	752	184	13.8421	gi|296042339|gb|ADG85659.1|	226	8e-58	lectin D [Marsupenaeus japonicus]	gi|296042338|gb|GQ354210.1|	125	3e-25	Marsupenaeus japonicus lectin D (LecD) mRNA, partial cds	sp|Q6ZS10|CL17A_HUMAN	62.4	1e-09	C-type lectin domain family 17, member A OS=Homo sapiens GN=CLEC17A PE=1 SV=2	--	--	--	--	--	K06560	7e-09	61.2	gga:771888	mannose receptor, C type	-	-	-
	Unigene15718_1_1	410	54	7.451	gi|186696079|gb|ACC86854.1|	86.7	3e-16	C-type lectin-like domain-containing protein PtLP [Portunus trituberculatus]	--	--	--	--	sp|Q6ZS10|CL17A_HUMAN	52	4e-07	C-type lectin domain family 17, member A OS=Homo sapiens GN=CLEC17A PE=1 SV=2	--	--	--	--	--	--	--	--	--	--	-	-	-
	Unigene17880_1_1	460	2299	282.738	gi|334854886|gb|AEH05998.1|	70.1	3e-11	mitochondrial C type lectin containing domain protein [Litopenaeus vannamei]	--	--	--	--	sp|P98158|LRP2_RAT	50.1	2e-06	Low-density lipoprotein receptor-related protein 2 OS=Rattus norvegicus GN=Lrp2 PE=1 SV=1	--	--	--	--	--	K04550	8e-07	52.8	aag:AaeL_AAEL007041	low density lipoprotein-related protein 1 (alpha-2-macroglobulin receptor)	-	-	-
	Unigene17933_1_1	562	2292	230.718	gi|76781670|gb|ABA54612.1|	110	3e-23	C-type lectin 1 [Fenneropenaeus chinensis]	--	--	--	--	sp|P86854|PLCL_MYTGA	59.7	4e-09	Perlucin-like protein OS=Mytilus galloprovincialis PE=1 SV=1	--	--	--	--	--	K10955	4e-07	54.7	tgu:100220116	intestinal mucin-2	-	-	-
	Unigene17993_1_1	1344	13469	566.943	gi|334854886|gb|AEH05998.1|	241	4e-62	mitochondrial C type lectin containing domain protein [Litopenaeus vannamei]	gi|34604294|gb|AY382962.1|	315	2e-82	Litopenaeus vannamei microsatellite TUMXLV7.192 sequence	--	--	--	--	--	--	--	--	--	--	--	--	--	--	-	-	-
	Unigene18179_1_1	606	1235	115.292	gi|296042339|gb|ADG85659.1|	129	1e-28	lectin D [Marsupenaeus japonicus]	--	--	--	--	sp|Q3LUH2|CLC6A_BOVIN	55.5	8e-08	C-type lectin domain family 6 member A OS=Bos taurus GN=CLEC6A PE=2 SV=1	--	--	--	--	--	K06560	5e-08	57.8	gga:420516	mannose receptor, C type	-	-	-
	Unigene18311_1_1	1089	833	43.2734	gi|334854886|gb|AEH05998.1|	212	2e-53	mitochondrial C type lectin containing domain protein [Litopenaeus vannamei]	--	--	--	--	sp|P35952|LDLR_RAT	52	2e-06	Low-density lipoprotein receptor OS=Rattus norvegicus GN=Ldlr PE=2 SV=1	--	--	--	--	--	K12473	1e-06	54.3	oaa:100079454	low-density lipoprotein receptor	-	-	-
	Unigene18461_1_1	607	2793	260.307	gi|156254828|gb|ABU62825.1|	330	2e-89	C-type lectin [Litopenaeus vannamei]	gi|156254827|gb|EF583939.1|	1156	0	Litopenaeus vannamei C-type lectin mRNA, complete cds	sp|P86854|PLCL_MYTGA	65.9	6e-11	Perlucin-like protein OS=Mytilus galloprovincialis PE=1 SV=1	--	--	--	--	--	K06563	5e-11	67.8	cfa:485000	CD209 antigen	-	-	-
	Unigene18554_1_1	584	1781	172.526	gi|296042357|gb|ADG85668.1|	211	1e-53	lectin B isoform 1 [Marsupenaeus japonicus]	gi|296042340|gb|GQ354212.1|	93.7	7e-16	Marsupenaeus japonicus lectin B isoform 3 (LecB) mRNA, partial cds	sp|Q6ZS10|CL17A_HUMAN	57	3e-08	C-type lectin domain family 17, member A OS=Homo sapiens GN=CLEC17A PE=1 SV=2	--	--	--	--	--	K06560	1e-09	63.2	bfo:BRAFLDRAFT_66146	mannose receptor, C type	-	-	-
	Unigene19035_1_1	1581	319	11.4146	gi|334854886|gb|AEH05998.1|	200	1e-49	mitochondrial C type lectin containing domain protein [Litopenaeus vannamei]	--	--	--	--	sp|Q09624|LOV1_CAEEL	52.8	3e-08	Location of vulva defective 1 OS=Caenorhabditis elegans GN=lov-1 PE=1 SV=3	--	--	--	--	--	K10955	1e-11	71.6	gga:423101	intestinal mucin-2	-	-	-
	Unigene19036_1_1	1527	1047	38.7892	gi|334854886|gb|AEH05998.1|	200	1e-49	mitochondrial C type lectin containing domain protein [Litopenaeus vannamei]	--	--	--	--	sp|Q09624|LOV1_CAEEL	52.8	3e-08	Location of vulva defective 1 OS=Caenorhabditis elegans GN=lov-1 PE=1 SV=3	--	--	--	--	--	K10955	1e-11	71.6	gga:423101	intestinal mucin-2	-	-	-
	Unigene19037_1_1	1101	317	16.2883	gi|334854886|gb|AEH05998.1|	59.3	3e-07	mitochondrial C type lectin containing domain protein [Litopenaeus vannamei]	--	--	--	--	--	--	--	--	--	--	--	--	--	--	--	--	--	--	-	-	-
	Unigene19448_1_1	564	2395	240.232	gi|320090149|gb|ADW08726.1|	340	2e-92	C-type lectin-1 [Litopenaeus vannamei]	gi|115382569|gb|DQ858899.1|	1049	0	Litopenaeus vannamei clone c001 C-type lectin 2-like mRNA, complete sequence	sp|P86854|PLCL_MYTGA	55.1	9e-08	Perlucin-like protein OS=Mytilus galloprovincialis PE=1 SV=1	--	--	--	--	--	K06560	8e-10	63.5	nve:NEMVE_v1g238062	mannose receptor, C type	-	-	-
	Unigene19502_1_1	667	856	72.6025	gi|210062961|gb|ACJ06431.1|	263	3e-69	C-type lectin 3 [Fenneropenaeus chinensis]	gi|210062960|gb|EU834292.1|	391	1e-105	Fenneropenaeus chinensis C-type lectin 3 mRNA, complete cds	sp|Q6ZS10|CL17A_HUMAN	72.8	6e-13	C-type lectin domain family 17, member A OS=Homo sapiens GN=CLEC17A PE=1 SV=2	--	--	--	--	--	K06560	4e-10	65.1	bfo:BRAFLDRAFT_80311	mannose receptor, C type	-	-	-
	Unigene21749_1_1	272	8	1.6639	gi|189236185|ref|XP_968886.2|	86.3	4e-16	PREDICTED: similar to scavenger receptor class A-like, C-type lectin (AGAP009143-PA) [Tribolium castaneum]	--	--	--	--	--	--	--	--	--	--	--	--	--	--	--	--	--	--	-	-	-
	Unigene23418_1_1	1443	587	23.0131	gi|112983734|ref|NP_001037313.1|	93.6	2e-17	50kDa lectin [Bombyx mori] >gi|500858|dbj|BAA03210.1| 50kDa lectin [Bombyx mori]	--	--	--	--	sp|Q3UHX0|NOL8_MOUSE	79	2e-14	Nucleolar protein 8 OS=Mus musculus GN=Nol8 PE=1 SV=2	alr4683	50.4	8e-06	COG0724	RNA-binding proteins (RRM domain)	K01870	3e-13	77	cfa:484216	isoleucyl-tRNA synthetase [EC:6.1.1.5]	-	-	-
	Unigene2458_1_1	413	93	12.739	gi|326929237|ref|XP_003210775.1|	157	1e-37	PREDICTED: protein CLEC16A-like [Meleagris gallopavo]	gi|296219636|ref|XM_002755933.1|	71.9	2e-09	PREDICTED: Callithrix jacchus C-type lectin domain family 16, member A (CLEC16A), mRNA	sp|Q80U30|CL16A_MOUSE	154	4e-38	Protein CLEC16A OS=Mus musculus GN=Clec16a PE=2 SV=2	--	--	--	--	--	--	--	--	--	--	-	-	-
	Unigene26207_1_1	218	11	2.8546	--	--	--	--	gi|115432414|gb|DQ871245.1|	111	1e-21	Litopenaeus vannamei C-type lectin mRNA, complete cds	--	--	--	--	--	--	--	--	--	--	--	--	--	--	-	-	-
	Unigene28099_1_1	343	30	4.948	gi|301609227|ref|XP_002934169.1|	66.6	3e-10	PREDICTED: collectin-12 [Xenopus (Silurana) tropicalis]	--	--	--	--	sp|Q9JKF4|CLC6A_MOUSE	63.5	1e-10	C-type lectin domain family 6 member A OS=Mus musculus GN=Clec6a PE=1 SV=1	--	--	--	--	--	K10062	4e-11	66.6	xtr:100379961	collectin sub-family member 12	-	-	-
	Unigene31212_1_1	269	17	3.5752	gi|76781670|gb|ABA54612.1|	142	4e-33	C-type lectin 1 [Fenneropenaeus chinensis]	--	--	--	--	sp|Q67EQ1|CLC4E_RAT	48.1	4e-06	C-type lectin domain family 4 member E OS=Rattus norvegicus GN=Clec4e PE=2 SV=1	--	--	--	--	--	--	--	--	--	--	-	GO:0005488//binding	-
	Unigene3123_1_1	418	98	13.2634	gi|210062957|gb|ACJ06429.1|	241	9e-63	C-type lectin 5 [Fenneropenaeus chinensis]	gi|210062956|gb|EU834290.1|	234	2e-58	Fenneropenaeus chinensis C-type lectin 5 mRNA, complete cds	sp|P22897|MRC1_HUMAN	50.4	1e-06	Macrophage mannose receptor 1 OS=Homo sapiens GN=MRC1 PE=1 SV=1	--	--	--	--	--	K06560	2e-06	50.8	mcc:701010	mannose receptor, C type	-	-	-
	Unigene3123_1_1	418	98	13.2634	gi|210062957|gb|ACJ06429.1|	241	9e-63	C-type lectin 5 [Fenneropenaeus chinensis]	gi|210062956|gb|EU834290.1|	234	2e-58	Fenneropenaeus chinensis C-type lectin 5 mRNA, complete cds	sp|P22897|MRC1_HUMAN	50.4	1e-06	Macrophage mannose receptor 1 OS=Homo sapiens GN=MRC1 PE=1 SV=1	--	--	--	--	--	K06560	2e-06	50.8	mcc:701010	mannose receptor, C type	-	-	-
	Unigene35214_1_1	1601	405	14.3109	gi|334854886|gb|AEH05998.1|	296	2e-78	mitochondrial C type lectin containing domain protein [Litopenaeus vannamei]	gi|195132160|ref|XM_002010476.1|	67.9	1e-07	Drosophila mojavensis GI15973 (Dmoj\GI15973), mRNA	sp|P98088|MUC5A_HUMAN	71.2	6e-12	Mucin-5AC (Fragments) OS=Homo sapiens GN=MUC5AC PE=1 SV=3	--	--	--	--	--	K10955	1e-11	72	gga:423101	intestinal mucin-2	-	-	-
	Unigene35671_1_1	1359	280	11.6558	gi|326429764|gb|EGD75334.1|	58.5	7e-07	salivary C-type lectin [Salpingoeca sp. ATCC 50818]	--	--	--	--	--	--	--	--	--	--	--	--	--	K06560	9e-06	50.8	tgu:100225774	mannose receptor, C type	-	-	-
	Unigene35671_1_1	1359	280	11.6558	gi|326429764|gb|EGD75334.1|	58.5	7e-07	salivary C-type lectin [Salpingoeca sp. ATCC 50818]	--	--	--	--	--	--	--	--	--	--	--	--	--	K06560	9e-06	50.8	tgu:100225774	mannose receptor, C type	-	-	-
	Unigene39084_1_1	256	14	3.0938	gi|71159516|gb|AAZ29608.1|	65.9	5e-10	C-type lectin [Penaeus monodon]	--	--	--	--	--	--	--	--	--	--	--	--	--	--	--	--	--	--	-	-	-
	Unigene40513_1_1	434	159	20.7258	gi|296042353|gb|ADG85666.1|	136	2e-31	lectin A isoform 1 [Marsupenaeus japonicus]	--	--	--	--	--	--	--	--	--	--	--	--	--	K06561	8e-06	49.3	mcc:703420	CD207 antigen	-	-	-
	Unigene41199_1_1	692	244	19.9474	gi|332025818|gb|EGI65975.1|	123	8e-27	C-type lectin domain family 10 member A [Acromyrmex echinatior]	--	--	--	--	sp|P86854|PLCL_MYTGA	68.9	9e-12	Perlucin-like protein OS=Mytilus galloprovincialis PE=1 SV=1	--	--	--	--	--	K10071	2e-07	56.2	rno:312745	C-type lectin domain family 2, member B	-	-	-
	Unigene42943_1_1	408	136	18.8574	gi|186696079|gb|ACC86854.1|	101	1e-20	C-type lectin-like domain-containing protein PtLP [Portunus trituberculatus]	--	--	--	--	sp|Q6ZS10|CL17A_HUMAN	51.2	6e-07	C-type lectin domain family 17, member A OS=Homo sapiens GN=CLEC17A PE=1 SV=2	--	--	--	--	--	K06560	1e-06	51.6	nve:NEMVE_v1g238062	mannose receptor, C type	-	-	-
	Unigene43179_1_1	636	438	38.9601	gi|210062961|gb|ACJ06431.1|	123	7e-27	C-type lectin 3 [Fenneropenaeus chinensis]	--	--	--	--	sp|Q6ZS10|CL17A_HUMAN	59.7	5e-09	C-type lectin domain family 17, member A OS=Homo sapiens GN=CLEC17A PE=1 SV=2	--	--	--	--	--	K06560	2e-10	66.2	bfo:BRAFLDRAFT_80311	mannose receptor, C type	-	-	-
	Unigene43480_1_1	1187	52	2.4783	gi|115432413|gb|ABI97373.1|	518	1e-145	C-type lectin [Penaeus monodon]	gi|238816860|gb|FJ751773.1|	513	1e-142	Fenneropenaeus merguiensis C-type lectin mRNA, complete cds	sp|P22897|MRC1_HUMAN	64.3	5e-10	Macrophage mannose receptor 1 OS=Homo sapiens GN=MRC1 PE=1 SV=1	--	--	--	--	--	K06560	1e-13	77.8	bfo:BRAFLDRAFT_80311	mannose receptor, C type	-	-	-
	Unigene43480_1_1	1187	52	2.4783	gi|115432413|gb|ABI97373.1|	518	1e-145	C-type lectin [Penaeus monodon]	gi|238816860|gb|FJ751773.1|	513	1e-142	Fenneropenaeus merguiensis C-type lectin mRNA, complete cds	sp|P22897|MRC1_HUMAN	64.3	5e-10	Macrophage mannose receptor 1 OS=Homo sapiens GN=MRC1 PE=1 SV=1	--	--	--	--	--	K06560	1e-13	77.8	bfo:BRAFLDRAFT_80311	mannose receptor, C type	-	-	-
	Unigene43481_1_1	1139	110	5.4635	gi|115432413|gb|ABI97373.1|	524	1e-147	C-type lectin [Penaeus monodon]	gi|238816860|gb|FJ751773.1|	513	1e-142	Fenneropenaeus merguiensis C-type lectin mRNA, complete cds	sp|P22897|MRC1_HUMAN	64.3	5e-10	Macrophage mannose receptor 1 OS=Homo sapiens GN=MRC1 PE=1 SV=1	--	--	--	--	--	K06560	1e-13	77.8	bfo:BRAFLDRAFT_80311	mannose receptor, C type	-	-	-
	Unigene43482_1_1	456	160	19.8499	gi|34576191|gb|AAQ75589.1|	97.8	1e-19	PMAV [Penaeus monodon] >gi|110264573|gb|ABG56876.1| AV [Penaeus monodon] >gi|317383204|gb|ADV17346.1| antiviral protein [Penaeus monodon]	--	--	--	--	sp|P81282|CSPG2_BOVIN	60.1	2e-09	Versican core protein OS=Bos taurus GN=VCAN PE=1 SV=2	--	--	--	--	--	K10060	2e-11	68.2	cfa:481424	C-type lectin domain family 4, member F	-	-	-
	Unigene43483_1_1	447	209	26.451	gi|296042343|gb|ADG85661.1|	95.5	6e-19	lectin B isoform 2 [Marsupenaeus japonicus]	--	--	--	--	sp|Q8N1N0|CLC4F_HUMAN	56.6	2e-08	C-type lectin domain family 4 member F OS=Homo sapiens GN=CLEC4F PE=2 SV=2	--	--	--	--	--	K10060	1e-11	68.6	cfa:481424	C-type lectin domain family 4, member F	-	-	-
	Unigene43622_1_1	951	576	34.2646	gi|210062955|gb|ACJ06428.1|	112	2e-23	C-type lectin 5 [Fenneropenaeus chinensis]	--	--	--	--	sp|P22897|MRC1_HUMAN	77	5e-14	Macrophage mannose receptor 1 OS=Homo sapiens GN=MRC1 PE=1 SV=1	--	--	--	--	--	K06560	1e-15	84	tgu:100219050	mannose receptor, C type	-	-	-
	Unigene44004_1_1	508	239	26.6157	gi|296803399|gb|ADH53777.1|	129	5e-29	C-type lectin receptor protein [Eriocheir sinensis]	--	--	--	--	--	--	--	--	--	--	--	--	--	--	--	--	--	--	-	-	-
	Unigene45693_1_1	1233	230	10.5528	gi|344299363|ref|XP_003421355.1|	55.8	4e-06	PREDICTED: C-type lectin domain family 4 member G-like [Loxodonta africana]	--	--	--	--	sp|A6QP79|COL12_BOVIN	53.1	1e-06	Collectin-12 OS=Bos taurus GN=COLEC12 PE=2 SV=1	--	--	--	--	--	K10062	4e-06	53.1	bta:504741	collectin sub-family member 12	-	-	-
	Unigene46026_1_1	224	45	11.365	gi|210062957|gb|ACJ06429.1|	108	5e-23	C-type lectin 5 [Fenneropenaeus chinensis]	gi|210062956|gb|EU834290.1|	190	1e-45	Fenneropenaeus chinensis C-type lectin 5 mRNA, complete cds	--	--	--	--	--	--	--	--	--	--	--	--	--	--	-	GO:0030246//carbohydrate binding	-
	Unigene47265_1_1	460	41	5.0423	gi|71159516|gb|AAZ29608.1|	88.2	1e-16	C-type lectin [Penaeus monodon]	--	--	--	--	sp|P50404|SFTPD_MOUSE	65.9	3e-11	Pulmonary surfactant-associated protein D OS=Mus musculus GN=Sftpd PE=2 SV=1	--	--	--	--	--	K10068	6e-11	66.6	aml:100482361	surfactant, pulmonary-associated protein D	GO:0048519;GO:0032501//multicellular organismal process;GO:0006897//endocytosis;GO:0050794//regulation of cellular process;GO:0010033//response to organic substance	GO:0005488//binding	GO:0043229//intracellular organelle;GO:0044444//cytoplasmic part;GO:0005576//extracellular region
	Unigene47265_1_1	460	41	5.0423	gi|71159516|gb|AAZ29608.1|	88.2	1e-16	C-type lectin [Penaeus monodon]	--	--	--	--	sp|P50404|SFTPD_MOUSE	65.9	3e-11	Pulmonary surfactant-associated protein D OS=Mus musculus GN=Sftpd PE=2 SV=1	--	--	--	--	--	K10068	6e-11	66.6	aml:100482361	surfactant, pulmonary-associated protein D	GO:0048519;GO:0032501//multicellular organismal process;GO:0006897//endocytosis;GO:0050794//regulation of cellular process;GO:0010033//response to organic substance	GO:0005488//binding	GO:0043229//intracellular organelle;GO:0044444//cytoplasmic part;GO:0005576//extracellular region
	Unigene49516_1_1	533	90	9.5525	gi|296042353|gb|ADG85666.1|	170	2e-41	lectin A isoform 1 [Marsupenaeus japonicus]	--	--	--	--	sp|P70194|CLC4F_MOUSE	66.6	3e-11	C-type lectin domain family 4 member F OS=Mus musculus GN=Clec4f PE=1 SV=1	--	--	--	--	--	K10060	8e-11	66.6	mmu:51811	C-type lectin domain family 4, member F	-	-	-
	Unigene50462_1_1	276	19	3.8945	gi|326429720|gb|EGD75290.1|	72.4	5e-12	lectoxin-Phi2 [Salpingoeca sp. ATCC 50818]	--	--	--	--	sp|Q09300|CL141_CAEEL	61.2	5e-10	C-type lectin domain-containing protein 141 OS=Caenorhabditis elegans GN=clec-141 PE=2 SV=1	SSO3043	62.8	2e-10	COG0747	ABC-type dipeptide transport system, periplasmic component	K08252	2e-10	64.3	der:Dere_GG14176	receptor protein-tyrosine kinase [EC:2.7.10.1]	-	-	-
	Unigene5063_1_1	352	25	4.0179	gi|71159516|gb|AAZ29608.1|	56.6	3e-07	C-type lectin [Penaeus monodon]	--	--	--	--	--	--	--	--	--	--	--	--	--	--	--	--	--	--	-	GO:0005488//binding	-
	Unigene5296_1_1	341	22	3.6498	gi|115432415|gb|ABI97374.1|	86.3	4e-16	C-type lectin [Litopenaeus vannamei]	--	--	--	--	sp|P05452|TETN_HUMAN	53.1	1e-07	Tetranectin OS=Homo sapiens GN=CLEC3B PE=1 SV=3	--	--	--	--	--	K12589	4e-07	53.1	pon:100458989	exosome complex component RRP42	-	-	-
	Unigene7418_1_1	574	544	53.6155	gi|115534358|ref|NP_500441.2|	61.6	2e-08	C-type LECtin family member (clec-174) [Caenorhabditis elegans] >gi|146423964|gb|AAF60597.2| C-type lectin protein 174, partially confirmed by transcript evidence [Caenorhabditis elegans]	--	--	--	--	sp|O01761|UNC89_CAEEL	55.8	6e-08	Muscle M-line assembly protein unc-89 OS=Caenorhabditis elegans GN=unc-89 PE=1 SV=3	--	--	--	--	--	K11658	1e-06	53.1	spu:584643	bromodomain adjacent to zinc finger domain protein 1B	-	-	-
	Unigene7560_1_1	540	630	66.001	gi|186696079|gb|ACC86854.1|	120	3e-26	C-type lectin-like domain-containing protein PtLP [Portunus trituberculatus]	--	--	--	--	sp|Q6QLQ4|CLC7A_MOUSE	60.5	2e-09	C-type lectin domain family 7 member A OS=Mus musculus GN=Clec7a PE=1 SV=2	--	--	--	--	--	K10074	6e-09	60.5	mmu:56644	C-type lectin domain family 7, member A	-	-	-
	Unigene8739_1_1	584	406	39.3293	gi|71159516|gb|AAZ29608.1|	297	2e-79	C-type lectin [Penaeus monodon]	gi|71159515|gb|DQ078266.1|	452	1e-124	Penaeus monodon C-type lectin (lec) mRNA, complete cds	sp|Q9H2X3|CLC4M_HUMAN	77.4	2e-14	C-type lectin domain family 4 member M OS=Homo sapiens GN=CLEC4M PE=1 SV=1	--	--	--	--	--	K06563	7e-15	80.5	pon:100460708	CD209 antigen	GO:0006909//phagocytosis;GO:0051707//response to other organism;GO:0048522//positive regulation of cellular process;GO:0022415;GO:0009581;GO:0044419//interspecies interaction between organisms;GO:0032501//multicellular organismal process	GO:0030247//polysaccharide binding;GO:0005529//sugar binding	GO:0044425//membrane part
	Unigene8739_1_1	584	406	39.3293	gi|71159516|gb|AAZ29608.1|	297	2e-79	C-type lectin [Penaeus monodon]	gi|71159515|gb|DQ078266.1|	452	1e-124	Penaeus monodon C-type lectin (lec) mRNA, complete cds	sp|Q9H2X3|CLC4M_HUMAN	77.4	2e-14	C-type lectin domain family 4 member M OS=Homo sapiens GN=CLEC4M PE=1 SV=1	--	--	--	--	--	K06563	7e-15	80.5	pon:100460708	CD209 antigen	GO:0006909//phagocytosis;GO:0051707//response to other organism;GO:0048522//positive regulation of cellular process;GO:0022415;GO:0009581;GO:0044419//interspecies interaction between organisms;GO:0032501//multicellular organismal process	GO:0030247//polysaccharide binding;GO:0005529//sugar binding	GO:0044425//membrane part
	Unigene8739_1_1	584	406	39.3293	gi|71159516|gb|AAZ29608.1|	297	2e-79	C-type lectin [Penaeus monodon]	gi|71159515|gb|DQ078266.1|	452	1e-124	Penaeus monodon C-type lectin (lec) mRNA, complete cds	sp|Q9H2X3|CLC4M_HUMAN	77.4	2e-14	C-type lectin domain family 4 member M OS=Homo sapiens GN=CLEC4M PE=1 SV=1	--	--	--	--	--	K06563	7e-15	80.5	pon:100460708	CD209 antigen	GO:0006909//phagocytosis;GO:0051707//response to other organism;GO:0048522//positive regulation of cellular process;GO:0022415;GO:0009581;GO:0044419//interspecies interaction between organisms;GO:0032501//multicellular organismal process	GO:0030247//polysaccharide binding;GO:0005529//sugar binding	GO:0044425//membrane part
TLR and revelent
	Unigene1359_1_1	171	5	1.6542	gi|195021357|ref|XP_001985379.1|	65.5	7e-10	GH14533 [Drosophila grimshawi] >gi|193898861|gb|EDV97727.1| GH14533 [Drosophila grimshawi]	--	--	--	--	sp|D4A1J9|LRFN5_RAT	50.8	7e-07	Leucine-rich repeat and fibronectin type-III domain-containing protein 5 OS=Rattus norvegicus GN=Lrfn5 PE=1 SV=1	--	--	--	--	--	K10161	5e-06	49.7	mcc:574395	toll-like receptor 9	GO:0006952//defense response	GO:0004872//receptor activity	GO:0031224//intrinsic to membrane
	Unigene15057_1_1	180	4	1.2572	gi|340719534|ref|XP_003398206.1|	75.1	9e-13	PREDICTED: slit homolog 2 protein [Bombus terrestris]	--	--	--	--	--	--	--	--	--	--	--	--	--	K05401	3e-06	50.1	spu:587154	toll-like recepto 3	GO:0006952//defense response	GO:0004872//receptor activity;GO:0005488//binding	GO:0031224//intrinsic to membrane
	Unigene191_1_1	300	17	3.2058	gi|270002908|gb|EEZ99355.1|	155	4e-37	toll-7-like protein [Tribolium castaneum]	gi|345484038|ref|XM_003424884.1|	101	1e-18	PREDICTED: Nasonia vitripennis toll-like receptor 6 (toll6), mRNA	sp|P98088|MUC5A_HUMAN	53.5	1e-07	Mucin-5AC (Fragments) OS=Homo sapiens GN=MUC5AC PE=1 SV=3	--	--	--	--	--	--	--	--	--	--	-	-	-
	Unigene23896_1_1	1682	532	17.8932	gi|165932241|dbj|BAF99007.1|	572	1e-161	toll receptor [Marsupenaeus japonicus]	gi|165932240|dbj|AB333779.1|	305	3e-79	Marsupenaeus japonicus mRNA for toll receptor, complete cds	sp|Q8R5M3|LRC15_RAT	157	7e-38	Leucine-rich repeat-containing protein 15 OS=Rattus norvegicus GN=Lrrc15 PE=2 SV=1	alr0124_1	106	1e-22	COG4886	Leucine-rich repeat (LRR) protein	K13023	2e-38	161	ecb:100069043	carboxypeptidase N regulatory subunit	-	GO:0005488//binding	-
	Unigene24277_1_1	595	46	4.3737	gi|333470265|gb|EAA01292.3|	115	1e-24	AGAP001470-PA [Anopheles gambiae str. PEST]	--	--	--	--	sp|Q92626|PXDN_HUMAN	71.2	1e-12	Peroxidasin homolog OS=Homo sapiens GN=PXDN PE=1 SV=2	SPy1798	54.7	1e-07	COG4886	Leucine-rich repeat (LRR) protein	K14142	1e-12	73.2	ecb:100072493	toll-like receptor 11	-	-	-
	Unigene28445_1_1	216	6	1.5715	gi|318104931|gb|ADV41489.1|	84	2e-15	toll receptor 18 wheeler [Spodoptera frugiperda]	--	--	--	--	--	--	--	--	--	--	--	--	--	--	--	--	--	--	-	-	-
	Unigene28562_1_1	176	7	2.25	gi|195395676|ref|XP_002056462.1|	67.4	2e-10	GJ10214 [Drosophila virilis] >gi|194143171|gb|EDW59574.1| GJ10214 [Drosophila virilis]	--	--	--	--	sp|P48594|SPB4_HUMAN	49.3	2e-06	Serpin B4 OS=Homo sapiens GN=SERPINB4 PE=1 SV=2	--	--	--	--	--	K13963	6e-09	59.3	api:100163427	serpin B	GO:0008592//regulation of Toll signaling pathway	-	-
	Unigene36470_1_1	1829	360	11.1351	gi|117956427|gb|ABK58729.1|	993	0	Toll protein [Litopenaeus vannamei]	gi|117956426|gb|DQ923424.1|	3538	0	Litopenaeus vannamei Toll protein mRNA, complete cds	sp|P08953|TOLL_DROME	119	2e-26	Protein toll OS=Drosophila melanogaster GN=Tl PE=1 SV=1	SPy1798	93.2	1e-18	COG4886	Leucine-rich repeat (LRR) protein	K06260	5e-27	123	xla:446839	platelet glycoprotein V	-	-	-
	Unigene36536_1_1	304	96	17.8649	gi|117956427|gb|ABK58729.1|	181	6e-45	Toll protein [Litopenaeus vannamei]	gi|117956426|gb|DQ923424.1|	589	1e-165	Litopenaeus vannamei Toll protein mRNA, complete cds	sp|P08953|TOLL_DROME	81.6	4e-16	Protein toll OS=Drosophila melanogaster GN=Tl PE=1 SV=1	--	--	--	--	--	--	--	--	--	--	-	-	-
	Unigene39929_1_1	1804	562	17.624	gi|165932241|dbj|BAF99007.1|	969	0	toll receptor [Marsupenaeus japonicus]	gi|165932240|dbj|AB333779.1|	985	0	Marsupenaeus japonicus mRNA for toll receptor, complete cds	sp|P08953|TOLL_DROME	338	3e-92	Protein toll OS=Drosophila melanogaster GN=Tl PE=1 SV=1	SPy1798	55.8	2e-07	COG4886	Leucine-rich repeat (LRR) protein	K05401	3e-26	120	bfo:BRAFLDRAFT_105256	toll-like recepto 3	GO:0006952//defense response	GO:0004872//receptor activity;GO:0005488//binding	GO:0031224//intrinsic to membrane
	Unigene40230_1_1	1051	385	20.7234	gi|117956427|gb|ABK58729.1|	719	0	Toll protein [Litopenaeus vannamei]	gi|117956426|gb|DQ923424.1|	2004	0	Litopenaeus vannamei Toll protein mRNA, complete cds	sp|P08953|TOLL_DROME	214	2e-55	Protein toll OS=Drosophila melanogaster GN=Tl PE=1 SV=1	--	--	--	--	--	K05401	1e-25	117	spu:587154	toll-like recepto 3	-	-	-
	Unigene40327_1_1	450	203	25.5204	--	--	--	--	gi|301068496|gb|GU014556.1|	149	1e-32	Penaeus monodon Toll protein mRNA, complete cds	--	--	--	--	--	--	--	--	--	--	--	--	--	--	-	-	-
	Unigene42337_1_1	240	14	3.3	gi|328787864|ref|XP_394492.4|	105	8e-22	PREDICTED: neuropilin and tolloid-like protein 2-like [Apis mellifera]	--	--	--	--	sp|Q8NC67|NETO2_HUMAN	84.7	4e-17	Neuropilin and tolloid-like protein 2 OS=Homo sapiens GN=NETO2 PE=1 SV=1	--	--	--	--	--	K14616	2e-13	74.3	dre:100144772	cubilin	-	-	-
	Unigene42337_1_1	240	14	3.3	gi|328787864|ref|XP_394492.4|	105	8e-22	PREDICTED: neuropilin and tolloid-like protein 2-like [Apis mellifera]	--	--	--	--	sp|Q8NC67|NETO2_HUMAN	84.7	4e-17	Neuropilin and tolloid-like protein 2 OS=Homo sapiens GN=NETO2 PE=1 SV=1	--	--	--	--	--	K14616	2e-13	74.3	dre:100144772	cubilin	-	-	-
	Unigene43451_1_1	862	489	32.0926	gi|221115115|ref|XP_002160099.1|	122	2e-26	PREDICTED: similar to GI24368 [Hydra magnipapillata]	--	--	--	--	sp|O57460|TLL1_DANRE	113	6e-25	Dorsal-ventral patterning tolloid-like protein 1 OS=Danio rerio GN=tll1 PE=2 SV=1	--	--	--	--	--	K09608	2e-24	113	dre:474335	tolloid-like protein 1 [EC:3.4.24.-]	-	-	-
mannose receptor
	Unigene12734_1_1	589	92	8.8364	gi|301607431|ref|XP_002933324.1|	85.5	1e-15	PREDICTED: lymphocyte antigen 75-like [Xenopus (Silurana) tropicalis]	--	--	--	--	sp|Q4TU93|MRC2_RAT	79	6e-15	C-type mannose receptor 2 OS=Rattus norvegicus GN=Mrc2 PE=1 SV=1	--	--	--	--	--	K06560	1e-14	79.3	ssc:100516106	mannose receptor, C type	-	-	-
	Unigene13435_1_1	886	157	10.0247	gi|301176643|gb|ADK66338.1|	90.1	1e-16	C-type lectin [Eriocheir sinensis]	--	--	--	--	sp|Q9UF83|YM012_HUMAN	65.5	1e-10	Uncharacterized protein DKFZp434B061 OS=Homo sapiens PE=2 SV=2	DRA0210	51.2	2e-06	COG0747	ABC-type dipeptide transport system, periplasmic component	K06560	1e-10	67.4	gga:771888	mannose receptor, C type	-	-	-
	Unigene13590_1_1	752	184	13.8421	gi|296042339|gb|ADG85659.1|	226	8e-58	lectin D [Marsupenaeus japonicus]	gi|296042338|gb|GQ354210.1|	125	3e-25	Marsupenaeus japonicus lectin D (LecD) mRNA, partial cds	sp|Q6ZS10|CL17A_HUMAN	62.4	1e-09	C-type lectin domain family 17, member A OS=Homo sapiens GN=CLEC17A PE=1 SV=2	--	--	--	--	--	K06560	7e-09	61.2	gga:771888	mannose receptor, C type	-	-	-
	Unigene14153_1_1	1185	182	8.6887	gi|291244231|ref|XP_002742001.1|	229	2e-58	PREDICTED: mannose receptor C type 1-like [Saccoglossus kowalevskii]	--	--	--	--	sp|P22897|MRC1_HUMAN	205	1e-52	Macrophage mannose receptor 1 OS=Homo sapiens GN=MRC1 PE=1 SV=1	DR2133	53.5	7e-07	COG4372	Uncharacterized protein conserved in bacteria with the myosin-like domain	K06560	2e-56	220	cin:100186027	mannose receptor, C type	-	-	GO:0044464//cell part
	Unigene17764_1_1	1449	11546	450.782	gi|157422709|gb|AAI53394.1|	70.9	2e-10	Si:ch211-154o6.6 protein [Danio rerio]	--	--	--	--	sp|Q66S03|NATTE_THANI	65.5	3e-10	Nattectin OS=Thalassophryne nattereri PE=2 SV=1	--	--	--	--	--	K06560	2e-10	67.4	gga:771888	mannose receptor, C type	-	-	-
	Unigene18179_1_1	606	1235	115.292	gi|296042339|gb|ADG85659.1|	129	1e-28	lectin D [Marsupenaeus japonicus]	--	--	--	--	sp|Q3LUH2|CLC6A_BOVIN	55.5	8e-08	C-type lectin domain family 6 member A OS=Bos taurus GN=CLEC6A PE=2 SV=1	--	--	--	--	--	K06560	5e-08	57.8	gga:420516	mannose receptor, C type	-	-	-
	Unigene18554_1_1	584	1781	172.526	gi|296042357|gb|ADG85668.1|	211	1e-53	lectin B isoform 1 [Marsupenaeus japonicus]	gi|296042340|gb|GQ354212.1|	93.7	7e-16	Marsupenaeus japonicus lectin B isoform 3 (LecB) mRNA, partial cds	sp|Q6ZS10|CL17A_HUMAN	57	3e-08	C-type lectin domain family 17, member A OS=Homo sapiens GN=CLEC17A PE=1 SV=2	--	--	--	--	--	K06560	1e-09	63.2	bfo:BRAFLDRAFT_66146	mannose receptor, C type	-	-	-
	Unigene19448_1_1	564	2395	240.232	gi|320090149|gb|ADW08726.1|	340	2e-92	C-type lectin-1 [Litopenaeus vannamei]	gi|115382569|gb|DQ858899.1|	1049	0	Litopenaeus vannamei clone c001 C-type lectin 2-like mRNA, complete sequence	sp|P86854|PLCL_MYTGA	55.1	9e-08	Perlucin-like protein OS=Mytilus galloprovincialis PE=1 SV=1	--	--	--	--	--	K06560	8e-10	63.5	nve:NEMVE_v1g238062	mannose receptor, C type	-	-	-
	Unigene19502_1_1	667	856	72.6025	gi|210062961|gb|ACJ06431.1|	263	3e-69	C-type lectin 3 [Fenneropenaeus chinensis]	gi|210062960|gb|EU834292.1|	391	1e-105	Fenneropenaeus chinensis C-type lectin 3 mRNA, complete cds	sp|Q6ZS10|CL17A_HUMAN	72.8	6e-13	C-type lectin domain family 17, member A OS=Homo sapiens GN=CLEC17A PE=1 SV=2	--	--	--	--	--	K06560	4e-10	65.1	bfo:BRAFLDRAFT_80311	mannose receptor, C type	-	-	-
	Unigene20285_1_1	252	8	1.7959	--	--	--	--	--	--	--	--	--	--	--	--	--	--	--	--	--	K06560	4e-06	50.1	mdo:100026773	mannose receptor, C type	-	-	-
	Unigene22771_1_1	1301	374	16.2629	gi|291241680|ref|XP_002740738.1|	258	4e-67	PREDICTED: mannose receptor C type 1-like [Saccoglossus kowalevskii]	--	--	--	--	sp|P22897|MRC1_HUMAN	236	6e-62	Macrophage mannose receptor 1 OS=Homo sapiens GN=MRC1 PE=1 SV=1	--	--	--	--	--	K06560	3e-64	246	mdo:100026773	mannose receptor, C type	-	-	GO:0016020//membrane
	Unigene3123_1_1	418	98	13.2634	gi|210062957|gb|ACJ06429.1|	241	9e-63	C-type lectin 5 [Fenneropenaeus chinensis]	gi|210062956|gb|EU834290.1|	234	2e-58	Fenneropenaeus chinensis C-type lectin 5 mRNA, complete cds	sp|P22897|MRC1_HUMAN	50.4	1e-06	Macrophage mannose receptor 1 OS=Homo sapiens GN=MRC1 PE=1 SV=1	--	--	--	--	--	K06560	2e-06	50.8	mcc:701010	mannose receptor, C type	-	-	-
	Unigene35671_1_1	1359	280	11.6558	gi|326429764|gb|EGD75334.1|	58.5	7e-07	salivary C-type lectin [Salpingoeca sp. ATCC 50818]	--	--	--	--	--	--	--	--	--	--	--	--	--	K06560	9e-06	50.8	tgu:100225774	mannose receptor, C type	-	-	-
	Unigene3588_1_1	454	36	4.4859	gi|340724306|ref|XP_003400523.1|	98.6	7e-20	PREDICTED: contactin-like [Bombus terrestris]	--	--	--	--	sp|Q9VN14|CONT_DROME	63.9	1e-10	Contactin OS=Drosophila melanogaster GN=Cont PE=1 SV=2	--	--	--	--	--	K06560	9e-06	49.3	gga:771888	mannose receptor, C type	-	-	-
	Unigene36310_1_1	1626	318	11.0639	gi|291233103|ref|XP_002736493.1|	290	1e-76	PREDICTED: nudE nuclear distribution gene E homolog (A. nidulans)-like 1-like [Saccoglossus kowalevskii]	gi|301783284|ref|XM_002927010.1|	73.8	2e-09	PREDICTED: Ailuropoda melanoleuca nuclear distribution protein nudE homolog 1-like, transcript variant 2 (LOC100463769), mRNA	sp|Q9NXR1|NDE1_HUMAN	281	2e-75	Nuclear distribution protein nudE homolog 1 OS=Homo sapiens GN=NDE1 PE=1 SV=2	MK0690	60.8	6e-09	COG0419	ATPase involved in DNA repair	K06560	1e-39	164	smm:Smp_169560	mannose receptor, C type	-	-	-
	Unigene42943_1_1	408	136	18.8574	gi|186696079|gb|ACC86854.1|	101	1e-20	C-type lectin-like domain-containing protein PtLP [Portunus trituberculatus]	--	--	--	--	sp|Q6ZS10|CL17A_HUMAN	51.2	6e-07	C-type lectin domain family 17, member A OS=Homo sapiens GN=CLEC17A PE=1 SV=2	--	--	--	--	--	K06560	1e-06	51.6	nve:NEMVE_v1g238062	mannose receptor, C type	-	-	-
	Unigene42944_1_1	304	20	3.7219	gi|296042341|gb|ADG85660.1|	85.5	6e-16	lectin B isoform 3 [Marsupenaeus japonicus]	--	--	--	--	sp|P49260|PLA2R_RABIT	50.4	9e-07	Secretory phospholipase A2 receptor OS=Oryctolagus cuniculus GN=PLA2R1 PE=1 SV=1	--	--	--	--	--	K06560	3e-07	53.5	ssc:100525258	mannose receptor, C type	-	-	-
	Unigene43179_1_1	636	438	38.9601	gi|210062961|gb|ACJ06431.1|	123	7e-27	C-type lectin 3 [Fenneropenaeus chinensis]	--	--	--	--	sp|Q6ZS10|CL17A_HUMAN	59.7	5e-09	C-type lectin domain family 17, member A OS=Homo sapiens GN=CLEC17A PE=1 SV=2	--	--	--	--	--	K06560	2e-10	66.2	bfo:BRAFLDRAFT_80311	mannose receptor, C type	-	-	-
	Unigene43480_1_1	1187	52	2.4783	gi|115432413|gb|ABI97373.1|	518	1e-145	C-type lectin [Penaeus monodon]	gi|238816860|gb|FJ751773.1|	513	1e-142	Fenneropenaeus merguiensis C-type lectin mRNA, complete cds	sp|P22897|MRC1_HUMAN	64.3	5e-10	Macrophage mannose receptor 1 OS=Homo sapiens GN=MRC1 PE=1 SV=1	--	--	--	--	--	K06560	1e-13	77.8	bfo:BRAFLDRAFT_80311	mannose receptor, C type	-	-	-
	Unigene43481_1_1	1139	110	5.4635	gi|115432413|gb|ABI97373.1|	524	1e-147	C-type lectin [Penaeus monodon]	gi|238816860|gb|FJ751773.1|	513	1e-142	Fenneropenaeus merguiensis C-type lectin mRNA, complete cds	sp|P22897|MRC1_HUMAN	64.3	5e-10	Macrophage mannose receptor 1 OS=Homo sapiens GN=MRC1 PE=1 SV=1	--	--	--	--	--	K06560	1e-13	77.8	bfo:BRAFLDRAFT_80311	mannose receptor, C type	-	-	-
	Unigene43622_1_1	951	576	34.2646	gi|210062955|gb|ACJ06428.1|	112	2e-23	C-type lectin 5 [Fenneropenaeus chinensis]	--	--	--	--	sp|P22897|MRC1_HUMAN	77	5e-14	Macrophage mannose receptor 1 OS=Homo sapiens GN=MRC1 PE=1 SV=1	--	--	--	--	--	K06560	1e-15	84	tgu:100219050	mannose receptor, C type	-	-	-
	Unigene43795_1_1	696	364	29.5866	gi|238625733|gb|ACR48148.1|	100	4e-20	mannose receptor [Rimicaris exoculata]	gi|325115200|emb|FR823385.1|	83.8	8e-13	Neospora caninum Liverpool complete genome, chromosome IX	sp|P20693|FCER2_MOUSE	83.2	5e-16	Low affinity immunoglobulin epsilon Fc receptor OS=Mus musculus GN=Fcer2 PE=2 SV=1	--	--	--	--	--	K06560	2e-17	89.7	dre:559502	mannose receptor, C type	-	-	-
	Unigene48363_1_1	2396	410	9.6806	gi|291241680|ref|XP_002740738.1|	323	2e-86	PREDICTED: mannose receptor C type 1-like [Saccoglossus kowalevskii]	--	--	--	--	sp|P22897|MRC1_HUMAN	288	4e-77	Macrophage mannose receptor 1 OS=Homo sapiens GN=MRC1 PE=1 SV=1	--	--	--	--	--	K06560	3e-85	317	cin:100176392	mannose receptor, C type	-	-	-
	Unigene5952_1_1	314	31	5.5852	gi|296042339|gb|ADG85659.1|	58.5	8e-08	lectin D [Marsupenaeus japonicus]	--	--	--	--	--	--	--	--	--	--	--	--	--	K06560	2e-06	50.8	hmg:100206932	mannose receptor, C type	-	-	-
	Unigene7311_1_1	661	499	42.7074	gi|34576191|gb|AAQ75589.1|	308	9e-83	PMAV [Penaeus monodon] >gi|110264573|gb|ABG56876.1| AV [Penaeus monodon] >gi|317383204|gb|ADV17346.1| antiviral protein [Penaeus monodon]	gi|317383203|gb|HM034318.1|	478	1e-131	Penaeus monodon antiviral protein mRNA, complete cds	sp|P05452|TETN_HUMAN	55.1	1e-07	Tetranectin OS=Homo sapiens GN=CLEC3B PE=1 SV=3	--	--	--	--	--	K06560	2e-07	56.2	cin:100186027	mannose receptor, C type	-	-	-
	Unigene9441_1_1	845	879	58.8485	gi|323387828|gb|ADX60057.1|	124	5e-27	lectin [Procambarus clarkii]	--	--	--	--	sp|P02707|LECH_CHICK	59.3	1e-08	Hepatic lectin OS=Gallus gallus PE=1 SV=1	--	--	--	--	--	K06560	1e-10	67	bfo:BRAFLDRAFT_80311	mannose receptor, C type	-	-	-
peptidoglycan-binding protein
	Unigene13492_1_1	390	79	11.4595	gi|291221705|ref|XP_002730862.1|	63.2	3e-09	PREDICTED: LysM, putative peptidoglycan-binding, domain containing 3-like [Saccoglossus kowalevskii]	--	--	--	--	sp|Q28DG6|LYSM3_XENTR	48.1	4e-06	LysM and putative peptidoglycan-binding domain-containing protein 3 OS=Xenopus tropicalis GN=lysmd3 PE=2 SV=1	--	--	--	--	--	--	--	--	--	--	-	-	-
	Unigene16638_1_1	485	57	6.6487	gi|291190254|ref|NP_001167349.1|	80.9	2e-14	LysM and peptidoglycan-binding domain-containing protein 2 [Salmo salar] >gi|223649370|gb|ACN11443.1| LysM and peptidoglycan-binding domain-containing protein 2 [Salmo salar]	--	--	--	--	sp|Q6DEF4|LYSM2_DANRE	76.6	2e-14	LysM and putative peptidoglycan-binding domain-containing protein 2 OS=Danio rerio GN=lysmd2 PE=2 SV=1	--	--	--	--	--	--	--	--	--	--	-	-	-
	Unigene18590_1_1	5272	175	1.8779	gi|308081520|ref|NP_001076136.2|	591	1e-166	eukaryotic translation initiation factor 4 gamma 1 [Oryctolagus cuniculus]	--	--	--	--	sp|Q04637|IF4G1_HUMAN	577	1e-163	Eukaryotic translation initiation factor 4 gamma 1 OS=Homo sapiens GN=EIF4G1 PE=1 SV=4	all3826	54.7	2e-06	COG3409	Putative peptidoglycan-binding domain-containing protein	K03260	5e-166	586	gga:425544	translation initiation factor 4G	-	-	-
	Unigene22660_1_1	640	216	19.0931	gi|170579958|ref|XP_001895056.1|	110	3e-23	Histidine-rich glycoprotein precursor [Brugia malayi]	gi|19852165|gb|AC037453.8|	69.9	1e-08	Homo sapiens chromosome 8, clone RP11-247O9, complete sequence	sp|Q7TN75|PEG10_MOUSE	83.2	4e-16	Retrotransposon-derived protein PEG10 OS=Mus musculus GN=Peg10 PE=1 SV=2	all3826	52	8e-07	COG3409	Putative peptidoglycan-binding domain-containing protein	K10371	1e-11	70.1	tgu:100231701	troponin I, slow skeletal muscle	-	GO:0005488//binding	-
	Unigene23045_1_1	3372	968	16.2402	gi|66534441|ref|XP_395179.2|	964	0	PREDICTED: integrator complex subunit 6-like [Apis mellifera]	gi|296189234|ref|XM_002806478.1|	71.9	2e-08	PREDICTED: Callithrix jacchus integrator complex subunit 6-like (LOC100390194), mRNA	sp|Q7SYD9|INT6_DANRE	719	0	Integrator complex subunit 6 OS=Danio rerio GN=ints6 PE=2 SV=1	all3826	69.7	3e-11	COG3409	Putative peptidoglycan-binding domain-containing protein	K13143	0	964	ame:411711	integrator complex subunit 6	-	-	-
	Unigene3831_1_1	278	19	3.8664	gi|1094419|prf||2106164A	107	2e-22	cuticle protein	--	--	--	--	sp|Q02817|MUC2_HUMAN	60.5	8e-10	Mucin-2 OS=Homo sapiens GN=MUC2 PE=1 SV=2	all3826	48.5	3e-06	COG3409	Putative peptidoglycan-binding domain-containing protein	K10955	3e-09	60.5	hsa:4583	intestinal mucin-2	-	-	-
glucan-binding protein
	CL181.Contig1_1_1	2608	0	0	gi|73947506|ref|XP_866542.1|	447	1e-123	PREDICTED: similar to E1B-55kDa-associated protein 5 isoform b isoform 9 [Canis familiaris]	gi|297674374|ref|XM_002815157.1|	67.9	2e-07	PREDICTED: Pongo abelii mastermind-like 3 (Drosophila) (MAML3), mRNA	sp|Q9BUJ2|HNRL1_HUMAN	446	1e-124	Heterogeneous nuclear ribonucleoprotein U-like protein 1 OS=Homo sapiens GN=HNRNPUL1 PE=1 SV=2	SP0117	63.5	2e-09	COG5263	FOG: Glucan-binding domain (YG repeat)	K15047	4e-124	446	hsa:11100	heterogeneous nuclear ribonucleoprotein U-like protein 1	-	-	-
	Unigene18166_1_1	11188	21852	110.495	gi|320100075|gb|ADW10720.1|	3669	0	beta-1,3-glucan-binding protein [Fenneropenaeus chinensis]	gi|29838465|gb|AY249858.1|	11900	0	Litopenaeus vannamei high density lipoprotein/1,3-beta-D-glucan-binding protein precursor, mRNA, complete cds	sp|P81182|BGBP_LITVA	2837	0	Beta-1,3-glucan-binding protein OS=Litopenaeus vannamei PE=1 SV=2	--	--	--	--	--	--	--	--	--	--	-	-	-
	Unigene18167_1_1	10891	13137	68.2389	gi|320100075|gb|ADW10720.1|	1803	0	beta-1,3-glucan-binding protein [Fenneropenaeus chinensis]	gi|48766848|gb|AY622691.1|	353	9e-93	Marsupenaeus japonicus 1,3-beta-D-glucan-binding protein (GBP) mRNA, partial cds	sp|P81182|BGBP_LITVA	1355	0	Beta-1,3-glucan-binding protein OS=Litopenaeus vannamei PE=1 SV=2	--	--	--	--	--	--	--	--	--	--	-	-	-
	Unigene22022_1_1	169	5	1.6737	gi|75017552|sp|Q8N0N3.1|BGBP_PENMO	102	4e-21	RecName: Full=Beta-1,3-glucan-binding protein; Short=GBP; Flags: Precursor >gi|20385205|gb|AAM21213.1|AF368168_1 beta-1,3-glucan binding protein [Penaeus monodon]	gi|20385204|gb|AF368168.1|	165	6e-38	Penaeus monodon beta-1,3-glucan binding protein mRNA, complete cds	sp|Q8N0N3|BGBP_PENMO	102	1e-22	Beta-1,3-glucan-binding protein OS=Penaeus monodon PE=2 SV=1	--	--	--	--	--	--	--	--	--	--	GO:0044238//primary metabolic process	GO:0016798//hydrolase activity, acting on glycosyl bonds	-
	Unigene41678_1_1	304	39	7.2576	gi|332861345|ref|XP_001138237.2|	80.9	2e-14	PREDICTED: homeobox protein ESX1 [Pan troglodytes]	--	--	--	--	sp|Q8N693|ESX1_HUMAN	68.2	4e-12	Homeobox protein ESX1 OS=Homo sapiens GN=ESX1 PE=1 SV=3	SP0117	51.2	5e-07	COG5263	FOG: Glucan-binding domain (YG repeat)	K07515	2e-09	61.2	dan:Dana_GF21951	enoyl-CoA hydratase / long-chain 3-hydroxyacyl-CoA dehydrogenase [EC:4.2.1.17 1.1.1.211]	GO:0009987//cellular process	-	-
	Unigene43211_1_1	1629	56	1.9448	gi|198476176|ref|XP_002132284.1|	166	3e-39	GA25384 [Drosophila pseudoobscura pseudoobscura] >gi|198137579|gb|EDY69686.1| GA25384 [Drosophila pseudoobscura pseudoobscura]	--	--	--	--	sp|Q5TJE1|DAXX_CANFA	151	5e-36	Death domain-associated protein 6 OS=Canis familiaris GN=DAXX PE=3 SV=1	SP0117	60.8	6e-09	COG5263	FOG: Glucan-binding domain (YG repeat)	K02308	6e-40	166	bfo:BRAFLDRAFT_147789	death-associated protein 6	-	-	-
	Unigene9038_1_1	1204	1474	69.2587	gi|57490775|gb|AAW51361.1|	792	0	beta-1,3-glucan binding protein [Litopenaeus vannamei]	gi|57490774|gb|AY723297.1|	2331	0	Litopenaeus vannamei beta-1,3-glucan binding protein mRNA, complete cds	sp|Q8N0N3|BGBP_PENMO	741	0	Beta-1,3-glucan-binding protein OS=Penaeus monodon PE=2 SV=1	CC0380	112	2e-24	COG2273	Beta-glucanase/Beta-glucan synthetase	K13172	5e-13	75.9	mdo:100018249	serine/arginine repetitive matrix protein 2	GO:0044238//primary metabolic process	GO:0016798//hydrolase activity, acting on glycosyl bonds	-
	Unigene9038_1_1	1204	1474	69.2587	gi|57490775|gb|AAW51361.1|	792	0	beta-1,3-glucan binding protein [Litopenaeus vannamei]	gi|57490774|gb|AY723297.1|	2331	0	Litopenaeus vannamei beta-1,3-glucan binding protein mRNA, complete cds	sp|Q8N0N3|BGBP_PENMO	741	0	Beta-1,3-glucan-binding protein OS=Penaeus monodon PE=2 SV=1	CC0380	112	2e-24	COG2273	Beta-glucanase/Beta-glucan synthetase	K13172	5e-13	75.9	mdo:100018249	serine/arginine repetitive matrix protein 2	GO:0044238//primary metabolic process	GO:0016798//hydrolase activity, acting on glycosyl bonds	-
	Unigene9038_1_1	1204	1474	69.2587	gi|57490775|gb|AAW51361.1|	792	0	beta-1,3-glucan binding protein [Litopenaeus vannamei]	gi|57490774|gb|AY723297.1|	2331	0	Litopenaeus vannamei beta-1,3-glucan binding protein mRNA, complete cds	sp|Q8N0N3|BGBP_PENMO	741	0	Beta-1,3-glucan-binding protein OS=Penaeus monodon PE=2 SV=1	CC0380	112	2e-24	COG2273	Beta-glucanase/Beta-glucan synthetase	K13172	5e-13	75.9	mdo:100018249	serine/arginine repetitive matrix protein 2	GO:0044238//primary metabolic process	GO:0016798//hydrolase activity, acting on glycosyl bonds	-
LPS anchor protein
	Unigene34639_1_1	185	4	1.2232	gi|328714736|ref|XP_001947075.2|	96.7	3e-19	PREDICTED: neurobeachin-like [Acyrthosiphon pisum]	--	--	--	--	sp|Q9ESE1|LRBA_MOUSE	85.9	2e-17	Lipopolysaccharide-responsive and beige-like anchor protein OS=Mus musculus GN=Lrba PE=1 SV=1	--	--	--	--	--	--	--	--	--	--	GO:0016192//vesicle-mediated transport	-	GO:0000323//lytic vacuole;GO:0044431//Golgi apparatus part;GO:0016020//membrane;GO:0031410//cytoplasmic vesicle
Leucine-rich repeat (LRR) protein
	CL881.Contig1_1_1	501	15	1.6938	gi|344257659|gb|EGW13763.1|	92.4	7e-18	Salivary glue protein Sgs-4 [Cricetulus griseus]	--	--	--	--	sp|P60372|KR104_HUMAN	66.2	3e-11	Keratin-associated protein 10-4 OS=Homo sapiens GN=KRTAP10-4 PE=2 SV=1	alr0124_1	50.4	1e-06	COG4886	Leucine-rich repeat (LRR) protein	K11651	3e-07	54.7	api:100167216	SWI/SNF-related matrix-associated actin-dependent regulator of chromatin subfamily E, member 1	-	-	-
	Unigene10716_1_1	1065	132	7.0118	gi|332030537|gb|EGI70225.1|	147	6e-34	Leucine-rich repeat-containing protein 68 [Acromyrmex echinatior]	--	--	--	--	sp|Q1L994|LRC68_DANRE	109	9e-24	Leucine-rich repeat-containing protein 68 OS=Danio rerio GN=lrrc68 PE=2 SV=1	YPO2193	50.1	7e-06	COG0810	Periplasmic protein TonB, links inner and outer membranes	K10955	2e-07	57.4	gga:423101	intestinal mucin-2	-	-	-
	Unigene12098_1_1	320	34	6.0108	gi|307181028|gb|EFN68802.1|	123	2e-27	Leucine-rich repeat-containing protein 68 [Camponotus floridanus]	--	--	--	--	sp|B2RYF1|LRC68_RAT	120	7e-28	Leucine-rich repeat-containing protein 68 OS=Rattus norvegicus GN=Lrrc68 PE=2 SV=1	--	--	--	--	--	--	--	--	--	--	-	GO:0005488//binding	-
	Unigene12745_1_1	279	59	11.9633	gi|345315461|ref|XP_001513595.2|	70.9	2e-11	PREDICTED: F-box/LRR-repeat protein 19-like, partial [Ornithorhynchus anatinus]	--	--	--	--	sp|Q6PB97|FXL19_MOUSE	70.9	6e-13	F-box/LRR-repeat protein 19 OS=Mus musculus GN=Fbxl19 PE=2 SV=1	--	--	--	--	--	K10285	2e-12	70.9	ecb:100063588	F-box and leucine-rich repeat protein 19	-	GO:0005488//binding	-
	Unigene12819_1_1	666	111	9.4287	gi|340721603|ref|XP_003399207.1|	206	6e-52	PREDICTED: leucine-rich repeat-containing protein 57-like [Bombus terrestris]	--	--	--	--	sp|Q5FVI3|LRC57_RAT	187	2e-47	Leucine-rich repeat-containing protein 57 OS=Rattus norvegicus GN=Lrrc57 PE=2 SV=1	alr0124_1	111	9e-25	COG4886	Leucine-rich repeat (LRR) protein	K10130	5e-21	101	gga:426464	leucine-rich repeats and death domain-containing protein	-	-	-
	Unigene12855_1_1	675	94	7.8782	gi|37654240|gb|AAQ96225.1|	55.1	2e-06	LRRGT00012 [Rattus norvegicus] >gi|149047838|gb|EDM00454.1| LRRGT00012 [Rattus norvegicus]	gi|186965657|gb|AC142185.5|	81.8	3e-12	Rattus norvegicus BAC CH230-314E20 (Children's Hospital Oakland Research Institute Rat (BN/SsNHsd/MCW) BAC library) complete sequence	--	--	--	--	--	--	--	--	--	K14822	5e-07	54.7	tgu:100219403	rRNA-processing protein CGR1	-	-	-
	Unigene13061_1_1	512	109	12.0437	gi|189235087|ref|XP_001808767.1|	134	1e-30	PREDICTED: similar to AGAP004841-PA [Tribolium castaneum]	--	--	--	--	sp|Q6EDY6|LR16A_MOUSE	82	6e-16	Leucine-rich repeat-containing protein 16A OS=Mus musculus GN=Lrrc16a PE=1 SV=2	--	--	--	--	--	--	--	--	--	--	GO:0010927	-	-
	Unigene13251_1_1	558	103	10.4426	gi|327260169|ref|XP_003214908.1|	65.9	9e-10	PREDICTED: NACHT, LRR and PYD domains-containing protein 3-like [Anolis carolinensis]	--	--	--	--	sp|Q8CCN1|NAL10_MOUSE	61.2	1e-09	NACHT, LRR and PYD domains-containing protein 10 OS=Mus musculus GN=Nlrp10 PE=1 SV=1	--	--	--	--	--	K12800	4e-09	61.2	ssc:100514823	NACHT, LRR and PYD domains-containing protein 3	-	GO:0005488//binding	-
	Unigene13331_1_1	801	128	9.0403	gi|307190527|gb|EFN74524.1|	86.3	1e-15	F-box/LRR-repeat protein 7 [Camponotus floridanus]	--	--	--	--	sp|Q9UIF8|BAZ2B_HUMAN	59.3	9e-09	Bromodomain adjacent to zinc finger domain protein 2B OS=Homo sapiens GN=BAZ2B PE=1 SV=3	--	--	--	--	--	K10801	6e-08	58.2	bfo:BRAFLDRAFT_119982	methyl-CpG-binding domain protein 4 [EC:3.2.2.-]	-	-	-
	Unigene13692_1_1	509	121	13.4484	gi|328725069|ref|XP_003248335.1|	192	6e-48	PREDICTED: leucine-rich repeat serine/threonine-protein kinase 1-like [Acyrthosiphon pisum]	--	--	--	--	sp|Q9TZM3|LRK1_CAEEL	103	2e-22	Leucine-rich repeat serine/threonine-protein kinase 1 OS=Caenorhabditis elegans GN=lrk-1 PE=1 SV=6	MA2301_1	64.3	1e-10	COG4886	Leucine-rich repeat (LRR) protein	K08843	7e-22	103	cel:T27C10.6	leucine-rich repeat kinase 1 [EC:2.7.11.1]	-	-	-
	Unigene15960_1_1	1171	132	6.3771	gi|195121528|ref|XP_002005272.1|	295	4e-78	GI19172 [Drosophila mojavensis] >gi|193910340|gb|EDW09207.1| GI19172 [Drosophila mojavensis]	--	--	--	--	sp|Q52KR2|LRIG2_MOUSE	144	4e-34	Leucine-rich repeats and immunoglobulin-like domains protein 2 OS=Mus musculus GN=Lrig2 PE=2 SV=1	alr0124_1	101	2e-21	COG4886	Leucine-rich repeat (LRR) protein	K08129	1e-36	154	tgu:100230787	nyctalopin	-	-	-
	Unigene17575_1_1	218	9	2.3356	gi|37361880|gb|AAQ91053.1|	55.1	9e-07	LRRGT00097 [Rattus norvegicus]	gi|25046695|gb|AC123853.2|	83.8	2e-13	Mus musculus BAC clone RP23-326J1 from chromosome 19, complete sequence	sp|Q9TW28|MYOM_DICDI	47	1e-05	Myosin-M heavy chain OS=Dictyostelium discoideum GN=myoM PE=1 SV=1	--	--	--	--	--	K14822	5e-06	49.7	tgu:100219403	rRNA-processing protein CGR1	-	-	-
	Unigene17859_1_1	2263	10188	254.688	gi|139949116|ref|NP_001077265.1|	120	1e-25	vasorin [Bos taurus] >gi|134024551|gb|AAI34481.1| VASN protein [Bos taurus] >gi|296473524|gb|DAA15639.1| slit-like 2 [Bos taurus]	--	--	--	--	sp|Q9CZT5|VASN_MOUSE	116	2e-25	Vasorin OS=Mus musculus GN=Vasn PE=2 SV=2	SPy1798	69.3	3e-11	COG4886	Leucine-rich repeat (LRR) protein	K06260	3e-17	91.3	xtr:100497902	platelet glycoprotein V	-	-	-
	Unigene18049_1_1	1091	5158	267.461	gi|328778234|ref|XP_395612.3|	363	8e-99	PREDICTED: ras suppressor protein 1 [Apis mellifera]	--	--	--	--	sp|Q15404|RSU1_HUMAN	332	7e-91	Ras suppressor protein 1 OS=Homo sapiens GN=RSU1 PE=1 SV=3	alr0124_1	107	4e-23	COG4886	Leucine-rich repeat (LRR) protein	K12796	2e-22	107	xtr:780049	erbb2-interacting protein	-	-	-
	Unigene19084_1_1	485	884	103.113	gi|301776707|ref|XP_002923771.1|	165	6e-40	PREDICTED: LOW QUALITY PROTEIN: leucine-rich repeat-containing protein 59-like [Ailuropoda melanoleuca]	--	--	--	--	sp|Q5E9X4|LRC59_BOVIN	164	8e-41	Leucine-rich repeat-containing protein 59 OS=Bos taurus GN=LRRC59 PE=2 SV=1	alr0124_1	71.2	7e-13	COG4886	Leucine-rich repeat (LRR) protein	K10641	2e-10	65.1	cqu:CpipJ_CPIJ003974	E3 ubiquitin-protein ligase LRSAM1 [EC:6.3.2.19]	-	-	-
	Unigene19376_1_1	1163	1959	95.2924	gi|10336557|dbj|BAB13775.1|	150	8e-35	oxygenase [Oplophorus gracilorostris]	--	--	--	--	sp|O08770|GPV_RAT	75.9	2e-13	Platelet glycoprotein V OS=Rattus norvegicus GN=Gp5 PE=2 SV=1	SPy1798	55.5	2e-07	COG4886	Leucine-rich repeat (LRR) protein	K13023	2e-13	77	oaa:100081004	carboxypeptidase N regulatory subunit	-	-	-
	Unigene19490_1_1	4707	2406	28.9171	gi|189240877|ref|XP_971050.2|	348	1e-93	PREDICTED: similar to AGAP000207-PA [Tribolium castaneum]	gi|126349412|emb|AJ851868.3|	91.7	2e-14	Mus musculus immunoglobulin heavy chain locus constant region and partial variable region, strain 129S1	sp|B2GUE2|LRRF2_XENTR	278	6e-74	Leucine-rich repeat flightless-interacting protein 2 OS=Xenopus tropicalis GN=lrrfip2 PE=2 SV=1	aq_1006	72	9e-12	COG0419	ATPase involved in DNA repair	K00907	1e-27	126	dan:Dana_GF13333	myosin-light-chain kinase [EC:2.7.11.18]	-	-	-
	Unigene19491_1_1	2113	149	3.9892	gi|189240877|ref|XP_971050.2|	372	1e-101	PREDICTED: similar to AGAP000207-PA [Tribolium castaneum]	gi|126349412|emb|AJ851868.3|	91.7	1e-14	Mus musculus immunoglobulin heavy chain locus constant region and partial variable region, strain 129S1	sp|B2GUE2|LRRF2_XENTR	290	9e-78	Leucine-rich repeat flightless-interacting protein 2 OS=Xenopus tropicalis GN=lrrfip2 PE=2 SV=1	aq_1006	72	4e-12	COG0419	ATPase involved in DNA repair	K10388	2e-14	81.6	mdo:100014955	plectin	-	-	-
	Unigene19774_1_1	216	1	0.2619	gi|37361866|gb|AAQ91046.1|	92.4	5e-18	LRRGT00090 [Rattus norvegicus]	gi|57164513|gb|AC115795.11|	210	2e-51	Mus musculus chromosome 5, clone RP23-400O10, complete sequence	sp|P13816|GARP_PLAFF	66.6	6e-15	Glutamic acid-rich protein OS=Plasmodium falciparum (isolate FC27 / Papua New Guinea) GN=GARP PE=4 SV=1	YOR310c	66.6	1e-11	COG1498	Protein implicated in ribosomal biogenesis, Nop56p homolog	K11251	2e-16	84.3	ptr:749190	histone H2A	-	-	-
	Unigene19934_1_1	2850	408	8.0988	gi|332029861|gb|EGI69730.1|	486	1e-135	Leucine-rich repeat and calponin-like proteiny domain-containing protein 3 [Acromyrmex echinatior]	--	--	--	--	sp|Q96II8|LRCH3_HUMAN	424	5e-118	Leucine-rich repeat and calponin homology domain-containing protein 3 OS=Homo sapiens GN=LRCH3 PE=1 SV=2	alr0124_1	125	5e-28	COG4886	Leucine-rich repeat (LRR) protein	K10130	1e-23	112	tgu:100225786	leucine-rich repeats and death domain-containing protein	-	-	-
	Unigene19935_1_1	2577	164	3.6003	gi|66500629|ref|XP_392557.2|	457	1e-126	PREDICTED: leucine-rich repeat and calponin homology domain-containing protein 1-like [Apis mellifera]	--	--	--	--	sp|Q96II8|LRCH3_HUMAN	407	5e-113	Leucine-rich repeat and calponin homology domain-containing protein 3 OS=Homo sapiens GN=LRCH3 PE=1 SV=2	alr0124_1	125	5e-28	COG4886	Leucine-rich repeat (LRR) protein	K10130	1e-23	112	tgu:100225786	leucine-rich repeats and death domain-containing protein	-	-	-
	Unigene19962_1_1	3305	3931	67.2876	gi|86264151|gb|ABC87809.1|	1100	0	leucine-rich repeat protein [Penaeus monodon]	gi|86264150|gb|DQ355156.1|	4611	0	Penaeus monodon leucine-rich repeat protein mRNA, complete cds	sp|B0W6M9|SUR8_CULQU	736	0	Leucine-rich repeat protein soc-2 homolog OS=Culex quinquefasciatus GN=Sur-8 PE=3 SV=1	alr0124_1	219	2e-56	COG4886	Leucine-rich repeat (LRR) protein	K12796	6e-50	200	bta:512866	erbb2-interacting protein	-	-	-
	Unigene21069_1_1	376	19	2.8587	gi|115741868|ref|XP_793918.2|	52.4	6e-06	PREDICTED: similar to MGC81000 protein [Strongylocentrotus purpuratus] >gi|115925259|ref|XP_001177244.1| PREDICTED: similar to MGC81000 protein [Strongylocentrotus purpuratus]	--	--	--	--	sp|Q96IG2|FXL20_HUMAN	49.3	2e-06	F-box/LRR-repeat protein 20 OS=Homo sapiens GN=FBXL20 PE=1 SV=2	--	--	--	--	--	K10268	7e-07	52.4	spu:589176	F-box and leucine-rich repeat protein 2/20	-	-	-
	Unigene21187_1_1	278	10	2.035	gi|45478208|gb|AAS66275.1|	60.1	3e-08	LRRGT00184 [Rattus norvegicus]	gi|86261741|emb|CT486004.9|	67.9	2e-08	Mouse DNA sequence from clone RP23-424K3 on chromosome 9, complete sequence	sp|Q7M732|RTL1_MOUSE	54.7	5e-08	Retrotransposon-like protein 1 OS=Mus musculus GN=Rtl1 PE=2 SV=1	--	--	--	--	--	K15172	4e-08	56.6	mdo:100031345	transcription elongation factor SPT5	GO:0009987//cellular process;GO:0050789//regulation of biological process	GO:0005488//binding	GO:0005622//intracellular
	Unigene22436_1_1	802	211	14.8837	gi|340716381|ref|XP_003396677.1|	324	2e-87	PREDICTED: leucine-rich repeat-containing protein 16A-like isoform 2 [Bombus terrestris]	--	--	--	--	sp|Q6EDY6|LR16A_MOUSE	224	1e-58	Leucine-rich repeat-containing protein 16A OS=Mus musculus GN=Lrrc16a PE=1 SV=2	--	--	--	--	--	--	--	--	--	--	GO:0010927	GO:0004672//protein kinase activity;GO:0000166//nucleotide binding	-
	Unigene23799_1_1	1084	360	18.7878	gi|307177846|gb|EFN66809.1|	491	1e-137	Leucine-rich repeat-containing protein 16A [Camponotus floridanus]	--	--	--	--	sp|Q5VZK9|LR16A_HUMAN	372	7e-103	Leucine-rich repeat-containing protein 16A OS=Homo sapiens GN=LRRC16A PE=1 SV=1	--	--	--	--	--	K12800	2e-10	67.4	dre:561595	NACHT, LRR and PYD domains-containing protein 3	-	-	-
	Unigene23867_1_1	3487	1018	16.5158	gi|291225523|ref|XP_002732749.1|	74.7	3e-11	PREDICTED: nucleotide-binding oligomerization domain containing 2-like [Saccoglossus kowalevskii]	--	--	--	--	sp|Q8CCN1|NAL10_MOUSE	66.6	4e-10	NACHT, LRR and PYD domains-containing protein 10 OS=Mus musculus GN=Nlrp10 PE=1 SV=1	--	--	--	--	--	K15015	3e-09	65.5	spu:584114	solute carrier family 32 (vesicular inhibitory amino acid transporter)	-	-	-
	Unigene23896_1_1	1682	532	17.8932	gi|165932241|dbj|BAF99007.1|	572	1e-161	toll receptor [Marsupenaeus japonicus]	gi|165932240|dbj|AB333779.1|	305	3e-79	Marsupenaeus japonicus mRNA for toll receptor, complete cds	sp|Q8R5M3|LRC15_RAT	157	7e-38	Leucine-rich repeat-containing protein 15 OS=Rattus norvegicus GN=Lrrc15 PE=2 SV=1	alr0124_1	106	1e-22	COG4886	Leucine-rich repeat (LRR) protein	K13023	2e-38	161	ecb:100069043	carboxypeptidase N regulatory subunit	-	GO:0005488//binding	-
	Unigene24086_1_1	704	282	22.661	gi|126329506|ref|XP_001376729.1|	208	1e-52	PREDICTED: leucine-rich repeat-containing protein 47 [Monodelphis domestica]	--	--	--	--	sp|Q505F5|LRC47_MOUSE	199	3e-51	Leucine-rich repeat-containing protein 47 OS=Mus musculus GN=Lrrc47 PE=1 SV=1	YLR060w	110	3e-24	COG0072	Phenylalanyl-tRNA synthetase beta subunit	K01890	5e-30	131	bta:788792	phenylalanyl-tRNA synthetase beta chain [EC:6.1.1.20]	-	-	-
	Unigene24277_1_1	595	46	4.3737	gi|333470265|gb|EAA01292.3|	115	1e-24	AGAP001470-PA [Anopheles gambiae str. PEST]	--	--	--	--	sp|Q92626|PXDN_HUMAN	71.2	1e-12	Peroxidasin homolog OS=Homo sapiens GN=PXDN PE=1 SV=2	SPy1798	54.7	1e-07	COG4886	Leucine-rich repeat (LRR) protein	K14142	1e-12	73.2	ecb:100072493	toll-like receptor 11	-	-	-
	Unigene24385_1_1	296	21	4.0136	gi|195146072|ref|XP_002014014.1|	95.1	8e-19	GL24452 [Drosophila persimilis] >gi|194102957|gb|EDW25000.1| GL24452 [Drosophila persimilis]	--	--	--	--	sp|Q6GPJ5|LRC40_XENLA	81.3	4e-16	Leucine-rich repeat-containing protein 40 OS=Xenopus laevis GN=lrrc40 PE=2 SV=1	YAL021c_1	55.8	2e-08	COG4886	Leucine-rich repeat (LRR) protein	K12603	5e-08	56.2	dre:560386	CCR4-NOT transcription complex subunit 6	-	-	-
	Unigene24451_1_1	623	70	6.3564	gi|320165719|gb|EFW42618.1|	82.8	9e-15	non-receptor protein kinase [Capsaspora owczarzaki ATCC 30864]	--	--	--	--	sp|A2ARI4|LGR4_MOUSE	79.7	4e-15	Leucine-rich repeat-containing G-protein coupled receptor 4 OS=Mus musculus GN=Lgr4 PE=2 SV=1	SPy1798	69.3	5e-12	COG4886	Leucine-rich repeat (LRR) protein	K04309	1e-14	79.7	mmu:107515	leucine-rich repeat-containing G protein-coupled receptor 4	-	-	-
	Unigene25652_1_1	483	33	3.8652	gi|158284520|ref|XP_307262.4|	90.1	3e-17	AGAP004683-PA [Anopheles gambiae str. PEST] >gi|157021003|gb|EAA03201.4| AGAP004683-PA [Anopheles gambiae str. PEST]	--	--	--	--	sp|Q9NXK8|FXL12_HUMAN	62.4	4e-10	F-box/LRR-repeat protein 12 OS=Homo sapiens GN=FBXL12 PE=1 SV=1	--	--	--	--	--	K10278	1e-09	62.4	aml:100471692	F-box and leucine-rich repeat protein 12	-	-	-
	Unigene2572_1_1	623	113	10.2611	gi|189236506|ref|XP_001816009.1|	87.8	3e-16	PREDICTED: similar to AGAP002006-PA [Tribolium castaneum]	--	--	--	--	sp|Q01819|CONN_DROME	78.2	1e-14	Connectin OS=Drosophila melanogaster GN=Con PE=2 SV=2	ECU09g0200	57	2e-08	COG4886	Leucine-rich repeat (LRR) protein	K13023	3e-13	75.1	mcc:707574	carboxypeptidase N regulatory subunit	-	-	-
	Unigene25732_1_1	201	15	4.2218	gi|334310657|ref|XP_001378828.2|	68.6	8e-11	PREDICTED: leucine-rich repeat protein 1-like [Monodelphis domestica]	--	--	--	--	sp|Q96L50|LLR1_HUMAN	51.6	4e-07	Leucine-rich repeat protein 1 OS=Homo sapiens GN=LRR1 PE=1 SV=2	--	--	--	--	--	K10348	3e-12	70.1	gga:423565	LRR-repeat protein 1	-	-	-
	Unigene25929_1_1	314	25	4.5042	gi|344247917|gb|EGW04021.1|	53.1	3e-06	F-box/LRR-repeat protein 17 [Cricetulus griseus]	gi|9714394|emb|AJ292928.1|	73.8	3e-10	Mus musculus partial Sglt2 gene for sodium-glucose cotransporter 2, exons 1-3	sp|Q3B7G7|SR1IP_DANRE	47.4	7e-06	Protein SREK1IP1 OS=Danio rerio GN=srek1ip1 PE=2 SV=1	--	--	--	--	--	--	--	--	--	--	-	-	-
	Unigene26238_1_1	694	61	4.9725	gi|335290148|ref|XP_003127468.2|	66.6	9e-10	PREDICTED: NACHT, LRR and PYD domains-containing protein 12 [Sus scrofa]	--	--	--	--	sp|A6QLE5|NALP3_BOVIN	59.7	5e-09	NACHT, LRR and PYD domains-containing protein 3 OS=Bos taurus GN=NLRP3 PE=2 SV=1	--	--	--	--	--	K04462	1e-08	60.1	spu:593671	ecotropic virus integration site 1 protein	-	-	-
	Unigene2738_1_1	495	118	13.4859	gi|156545868|ref|XP_001606500.1|	141	9e-33	PREDICTED: leucine-rich repeat-containing protein 47-like [Nasonia vitripennis]	--	--	--	--	sp|Q8N1G4|LRC47_HUMAN	80.9	1e-15	Leucine-rich repeat-containing protein 47 OS=Homo sapiens GN=LRRC47 PE=1 SV=1	alr0124_1	48.5	5e-06	COG4886	Leucine-rich repeat (LRR) protein	K12603	3e-07	54.3	dre:560386	CCR4-NOT transcription complex subunit 6	-	GO:0003824//catalytic activity	-
	Unigene27882_1_1	741	106	8.0927	gi|193669290|ref|XP_001952250.1|	80.1	9e-14	PREDICTED: leucine-rich repeat-containing protein 58-like [Acyrthosiphon pisum]	--	--	--	--	sp|A4IHG1|LRC58_XENTR	79	1e-14	Leucine-rich repeat-containing protein 58 OS=Xenopus tropicalis GN=lrrc58 PE=2 SV=1	alr0124_1	55.8	7e-08	COG4886	Leucine-rich repeat (LRR) protein	K01090	7e-08	57.8	tgu:100220847	protein phosphatase [EC:3.1.3.16]	-	-	-
	Unigene29037_1_1	241	19	4.4601	gi|340711457|ref|XP_003394292.1|	89.4	4e-17	PREDICTED: leucine-rich repeat-containing protein 20-like isoform 2 [Bombus terrestris]	--	--	--	--	sp|Q9CRC8|LRC40_MOUSE	53.5	1e-07	Leucine-rich repeat-containing protein 40 OS=Mus musculus GN=Lrrc40 PE=2 SV=2	--	--	--	--	--	K12603	2e-06	51.2	smm:Smp_172270	CCR4-NOT transcription complex subunit 6	-	-	-
	Unigene29282_1_1	367	28	4.3161	gi|156551095|ref|XP_001603101.1|	128	9e-29	PREDICTED: leucine-rich repeat-containing protein 40-like [Nasonia vitripennis]	--	--	--	--	sp|Q5ZLN0|LRC40_CHICK	103	6e-23	Leucine-rich repeat-containing protein 40 OS=Gallus gallus GN=LRRC40 PE=2 SV=1	MA2301_1	49.7	1e-06	COG4886	Leucine-rich repeat (LRR) protein	K10641	7e-08	55.8	cfa:491329	E3 ubiquitin-protein ligase LRSAM1 [EC:6.3.2.19]	-	-	-
	Unigene32025_1_1	273	26	5.3878	gi|73948184|ref|XP_541567.2|	80.5	2e-14	PREDICTED: similar to F28C1.3a [Canis familiaris]	--	--	--	--	sp|A7Z026|LRC68_BOVIN	80.1	1e-15	Leucine-rich repeat-containing protein 68 OS=Bos taurus GN=LRRC68 PE=2 SV=1	--	--	--	--	--	--	--	--	--	--	-	-	-
	Unigene33202_1_1	521	49	5.3206	gi|157115257|ref|XP_001658167.1|	236	2e-61	protein phosphatases pp1 regulatory subunit [Aedes aegypti] >gi|108883490|gb|EAT47715.1| protein phosphatases pp1 regulatory subunit [Aedes aegypti]	--	--	--	--	sp|Q15435|PP1R7_HUMAN	225	3e-59	Protein phosphatase 1 regulatory subunit 7 OS=Homo sapiens GN=PPP1R7 PE=1 SV=1	SPAC4A8.12c	159	2e-39	COG4886	Leucine-rich repeat (LRR) protein	K11293	3e-37	154	cbr:CBG03541	protein HIRA/HIR1	-	GO:0005488//binding;GO:0019888//protein phosphatase regulator activity	GO:0044424//intracellular part
	Unigene34328_1_1	314	16	2.8827	gi|170029739|ref|XP_001842749.1|	96.7	3e-19	leucine-rich repeat-containing protein 40 [Culex quinquefasciatus] >gi|167864068|gb|EDS27451.1| leucine-rich repeat-containing protein 40 [Culex quinquefasciatus]	--	--	--	--	sp|Q5M8G4|LRC40_XENTR	89.7	1e-18	Leucine-rich repeat-containing protein 40 OS=Xenopus tropicalis GN=lrrc40 PE=2 SV=1	MA2301_1	68.6	3e-12	COG4886	Leucine-rich repeat (LRR) protein	K10130	1e-13	75.1	tgu:100225786	leucine-rich repeats and death domain-containing protein	-	-	-
	Unigene34715_1_1	195	6	1.7407	gi|332024065|gb|EGI64282.1|	62	7e-09	F-box/LRR-repeat protein 4 [Acromyrmex echinatior]	--	--	--	--	--	--	--	--	--	--	--	--	--	K10270	5e-09	59.7	nvi:100121023	F-box and leucine-rich repeat protein 4	-	-	-
	Unigene35277_1_1	1370	244	10.0756	gi|291225521|ref|XP_002732748.1|	73.9	2e-11	PREDICTED: nucleotide-binding oligomerization domain containing 2-like [Saccoglossus kowalevskii]	--	--	--	--	sp|P59046|NAL12_HUMAN	68.6	3e-11	NACHT, LRR and PYD domains-containing protein 12 OS=Homo sapiens GN=NLRP12 PE=2 SV=2	--	--	--	--	--	K12800	3e-10	67	bta:538639	NACHT, LRR and PYD domains-containing protein 3	-	-	-
	Unigene35280_1_1	3758	896	13.4882	gi|195116323|ref|XP_002002705.1|	270	4e-70	GI17533 [Drosophila mojavensis] >gi|193913280|gb|EDW12147.1| GI17533 [Drosophila mojavensis]	--	--	--	--	sp|Q8N1F8|S11IP_HUMAN	118	9e-26	Serine/threonine-protein kinase 11-interacting protein OS=Homo sapiens GN=STK11IP PE=1 SV=3	CAC3279_2	55.1	9e-07	COG4886	Leucine-rich repeat (LRR) protein	K14050	2e-12	75.9	aml:100473122	geranylgeranyl transferase type-2 subunit alpha [EC:2.5.1.60]	-	-	-
	Unigene35633_1_1	970	222	12.9475	gi|291228204|ref|XP_002734069.1|	244	4e-63	PREDICTED: leucine-rich repeats and immunoglobulin-like domains 2-like [Saccoglossus kowalevskii]	--	--	--	--	sp|Q6P1C6|LRIG3_MOUSE	234	2e-61	Leucine-rich repeats and immunoglobulin-like domains protein 3 OS=Mus musculus GN=Lrig3 PE=2 SV=1	SPy1798	85.5	1e-16	COG4886	Leucine-rich repeat (LRR) protein	K07523	6e-25	115	xtr:100188921	netrin-G1 ligand	-	-	-
	Unigene36186_1_1	682	179	14.8481	gi|332023058|gb|EGI63323.1|	340	2e-92	Protein lap4 [Acromyrmex echinatior]	--	--	--	--	sp|Q7KRY7|LAP4_DROME	313	2e-85	Protein lap4 OS=Drosophila melanogaster GN=scrib PE=1 SV=1	MA2301_1	155	4e-38	COG4886	Leucine-rich repeat (LRR) protein	K12796	3e-50	198	xtr:780049	erbb2-interacting protein	-	-	-
	Unigene36336_1_1	479	162	19.133	gi|91084651|ref|XP_967087.1|	120	2e-26	PREDICTED: similar to leucine rich repeat containing 47 [Tribolium castaneum]	--	--	--	--	sp|Q5M8G4|LRC40_XENTR	72.4	4e-13	Leucine-rich repeat-containing protein 40 OS=Xenopus tropicalis GN=lrrc40 PE=2 SV=1	alr0124_1	70.5	1e-12	COG4886	Leucine-rich repeat (LRR) protein	K12796	2e-11	68.2	dre:566811	erbb2-interacting protein	-	-	-
	Unigene36354_1_1	994	233	13.2609	gi|10336557|dbj|BAB13775.1|	158	4e-37	oxygenase [Oplophorus gracilorostris]	--	--	--	--	sp|P0CC10|LRC4B_RAT	67.8	3e-11	Leucine-rich repeat-containing protein 4B OS=Rattus norvegicus GN=Lrrc4b PE=1 SV=1	alr0124_1	50.8	4e-06	COG4886	Leucine-rich repeat (LRR) protein	K13023	3e-12	72.8	bta:614562	carboxypeptidase N regulatory subunit	-	-	-
	Unigene36470_1_1	1829	360	11.1351	gi|117956427|gb|ABK58729.1|	993	0	Toll protein [Litopenaeus vannamei]	gi|117956426|gb|DQ923424.1|	3538	0	Litopenaeus vannamei Toll protein mRNA, complete cds	sp|P08953|TOLL_DROME	119	2e-26	Protein toll OS=Drosophila melanogaster GN=Tl PE=1 SV=1	SPy1798	93.2	1e-18	COG4886	Leucine-rich repeat (LRR) protein	K06260	5e-27	123	xla:446839	platelet glycoprotein V	-	-	-
	Unigene36615_1_1	546	128	13.2624	gi|340713142|ref|XP_003395107.1|	238	7e-62	PREDICTED: protein lap4-like isoform 3 [Bombus terrestris]	gi|345489479|ref|XM_001603144.2|	113	7e-22	PREDICTED: Nasonia vitripennis protein lap4-like (LOC100119411), mRNA	sp|Q7KRY7|LAP4_DROME	228	4e-60	Protein lap4 OS=Drosophila melanogaster GN=scrib PE=1 SV=1	ECU09g0200	67.8	1e-11	COG4886	Leucine-rich repeat (LRR) protein	K12796	2e-26	118	dre:566811	erbb2-interacting protein	-	-	-
	Unigene3932_1_1	217	14	3.6498	gi|291236280|ref|XP_002738068.1|	58.2	1e-07	PREDICTED: leucine rich repeat containing 40-like [Saccoglossus kowalevskii]	--	--	--	--	sp|Q54AX5|LRRA_DICDI	48.9	3e-06	Leucine-rich repeat protein lrrA OS=Dictyostelium discoideum GN=lrrA PE=1 SV=1	SPy1798	48.9	2e-06	COG4886	Leucine-rich repeat (LRR) protein	--	--	--	--	--	-	-	-
	Unigene3940_1_1	268	23	4.8551	gi|340721603|ref|XP_003399207.1|	70.5	2e-11	PREDICTED: leucine-rich repeat-containing protein 57-like [Bombus terrestris]	gi|345488352|ref|XM_001601140.2|	67.9	2e-08	PREDICTED: Nasonia vitripennis leucine-rich repeat-containing protein 57-like (LOC100117138), mRNA	sp|Q9D1G5|LRC57_MOUSE	64.7	4e-11	Leucine-rich repeat-containing protein 57 OS=Mus musculus GN=Lrrc57 PE=2 SV=1	--	--	--	--	--	--	--	--	--	--	-	-	-
	Unigene39929_1_1	1804	562	17.624	gi|165932241|dbj|BAF99007.1|	969	0	toll receptor [Marsupenaeus japonicus]	gi|165932240|dbj|AB333779.1|	985	0	Marsupenaeus japonicus mRNA for toll receptor, complete cds	sp|P08953|TOLL_DROME	338	3e-92	Protein toll OS=Drosophila melanogaster GN=Tl PE=1 SV=1	SPy1798	55.8	2e-07	COG4886	Leucine-rich repeat (LRR) protein	K05401	3e-26	120	bfo:BRAFLDRAFT_105256	toll-like recepto 3	GO:0006952//defense response	GO:0004872//receptor activity;GO:0005488//binding	GO:0031224//intrinsic to membrane
	Unigene40212_1_1	1776	518	16.5002	gi|91077736|ref|XP_975147.1|	129	6e-28	PREDICTED: similar to leucine-rich transmembrane protein [Tribolium castaneum]	--	--	--	--	sp|O75325|LRRN2_HUMAN	117	8e-26	Leucine-rich repeat neuronal protein 2 OS=Homo sapiens GN=LRRN2 PE=2 SV=2	SPy1798	76.3	2e-13	COG4886	Leucine-rich repeat (LRR) protein	K13023	5e-24	113	bta:614562	carboxypeptidase N regulatory subunit	-	-	-
	Unigene40756_1_1	2330	73	1.7724	gi|340716381|ref|XP_003396677.1|	207	1e-51	PREDICTED: leucine-rich repeat-containing protein 16A-like isoform 2 [Bombus terrestris]	--	--	--	--	sp|Q5VZK9|LR16A_HUMAN	67	2e-10	Leucine-rich repeat-containing protein 16A OS=Homo sapiens GN=LRRC16A PE=1 SV=1	--	--	--	--	--	K14437	1e-08	62.8	aga:AgaP_AGAP008482	chromodomain-helicase-DNA-binding protein 7 [EC:3.6.4.12]	-	-	-
	Unigene40882_1_1	1150	219	10.7733	gi|326669804|ref|XP_001335097.4|	55.8	4e-06	PREDICTED: f-box/LRR-repeat protein 17-like [Danio rerio]	--	--	--	--	sp|Q9QZN1|FXL17_MOUSE	51.6	3e-06	F-box/LRR-repeat protein 17 OS=Mus musculus GN=Fbxl17 PE=2 SV=3	--	--	--	--	--	K10283	5e-07	55.8	dre:795023	F-box and leucine-rich repeat protein 17	-	-	-
	Unigene41254_1_1	1174	474	22.8409	gi|10336557|dbj|BAB13775.1|	195	4e-48	oxygenase [Oplophorus gracilorostris]	--	--	--	--	sp|Q9WVC1|SLIT2_RAT	75.5	2e-13	Slit homolog 2 protein (Fragment) OS=Rattus norvegicus GN=Slit2 PE=1 SV=3	alr0124_1	54.3	4e-07	COG4886	Leucine-rich repeat (LRR) protein	K06839	3e-13	76.6	gga:373967	slit 2	-	-	-
	Unigene41404_1_1	1038	332	18.0944	gi|338713693|ref|XP_001918315.2|	58.9	4e-07	PREDICTED: NACHT, LRR and PYD domains-containing protein 3-like [Equus caballus]	--	--	--	--	sp|A6QLE5|NALP3_BOVIN	55.1	2e-07	NACHT, LRR and PYD domains-containing protein 3 OS=Bos taurus GN=NLRP3 PE=2 SV=1	--	--	--	--	--	K12800	6e-08	58.9	ecb:100073322	NACHT, LRR and PYD domains-containing protein 3	GO:0009987//cellular process	-	-
	Unigene41741_1_1	1400	552	22.3056	gi|10336557|dbj|BAB13775.1|	85.5	6e-15	oxygenase [Oplophorus gracilorostris]	--	--	--	--	sp|A4IFA6|ISLR_BOVIN	66.6	1e-10	Immunoglobulin superfamily containing leucine-rich repeat protein OS=Bos taurus GN=ISLR PE=2 SV=1	SPy1798	53.5	9e-07	COG4886	Leucine-rich repeat (LRR) protein	K13023	4e-13	76.6	mcc:707574	carboxypeptidase N regulatory subunit	-	-	-
	Unigene42885_1_1	1082	585	30.5867	gi|10336557|dbj|BAB13775.1|	139	2e-31	oxygenase [Oplophorus gracilorostris]	gi|115382603|gb|DQ858934.1|	416	1e-113	Litopenaeus vannamei clone c056 leucine-rich glioma-inactivated protein 1 precursor-like mRNA, partial sequence	sp|O08770|GPV_RAT	78.6	2e-14	Platelet glycoprotein V OS=Rattus norvegicus GN=Gp5 PE=2 SV=1	SPy1798	61.6	2e-09	COG4886	Leucine-rich repeat (LRR) protein	K13023	4e-17	89.4	oaa:100081004	carboxypeptidase N regulatory subunit	-	-	-
	Unigene43859_1_1	1174	493	23.7565	gi|10336557|dbj|BAB13775.1|	129	3e-28	oxygenase [Oplophorus gracilorostris]	gi|74096507|gb|AC159708.13|	61.9	5e-06	Mus musculus 10 BAC RP23-110M21 (Roswell Park Cancer Institute (C57BL/6J Female) Mouse BAC Library) complete sequence	sp|P0CC10|LRC4B_RAT	79.7	1e-14	Leucine-rich repeat-containing protein 4B OS=Rattus norvegicus GN=Lrrc4b PE=1 SV=1	SPy1798	52.4	2e-06	COG4886	Leucine-rich repeat (LRR) protein	K07523	1e-11	71.6	xtr:100188921	netrin-G1 ligand	-	-	-
	Unigene43957_1_1	938	33	1.9903	gi|195028837|ref|XP_001987282.1|	57.8	7e-07	GH21833 [Drosophila grimshawi] >gi|193903282|gb|EDW02149.1| GH21833 [Drosophila grimshawi]	--	--	--	--	sp|Q3UZ39|LRRF1_MOUSE	49.7	9e-06	Leucine-rich repeat flightless-interacting protein 1 OS=Mus musculus GN=Lrrfip1 PE=1 SV=2	YDR170c	51.6	2e-06	COG5307	SEC7 domain proteins	K04679	1e-07	57.8	dgr:Dgri_GH21833	MAD, mothers against decapentaplegic interacting protein	-	-	-
	Unigene45182_1_1	844	181	12.1322	gi|291231573|ref|XP_002735738.1|	294	3e-78	PREDICTED: Small nuclear ribonucleoprotein polypeptide A-like [Saccoglossus kowalevskii]	gi|260821401|ref|XM_002605976.1|	71.9	4e-09	Branchiostoma floridae hypothetical protein, mRNA	sp|P57784|RU2A_MOUSE	268	1e-71	U2 small nuclear ribonucleoprotein A' OS=Mus musculus GN=Snrpa1 PE=1 SV=2	SPBC1861.08c	173	3e-43	COG4886	Leucine-rich repeat (LRR) protein	K11092	2e-75	282	bfo:BRAFLDRAFT_115963	U2 small nuclear ribonucleoprotein A'	-	-	-
	Unigene45543_1_1	718	129	10.1641	gi|307195797|gb|EFN77611.1|	58.9	2e-07	F-box/LRR-repeat protein 7 [Harpegnathos saltator]	--	--	--	--	--	--	--	--	--	--	--	--	--	--	--	--	--	--	-	-	-
	Unigene45792_1_1	874	169	10.939	gi|312078788|ref|XP_003141891.1|	119	2e-25	immunoglobulin I-set domain-containing protein [Loa loa] >gi|307762947|gb|EFO22181.1| immunoglobulin I-set domain-containing protein [Loa loa]	--	--	--	--	sp|P24014|SLIT_DROME	111	2e-24	Protein slit OS=Drosophila melanogaster GN=sli PE=1 SV=2	SPy1798	62.4	1e-09	COG4886	Leucine-rich repeat (LRR) protein	K06839	1e-24	113	dgr:Dgri_GH20965	slit 2	-	-	-
	Unigene458_1_1	509	29	3.2232	gi|340387258|ref|XP_003392124.1|	65.1	1e-09	PREDICTED: leucine-rich repeat-containing protein 67-like, partial [Amphimedon queenslandica]	--	--	--	--	sp|Q8R1Z4|LRC67_MOUSE	51.6	8e-07	Leucine-rich repeat-containing protein 67 OS=Mus musculus GN=Lrrc67 PE=2 SV=1	--	--	--	--	--	--	--	--	--	--	-	-	-
	Unigene46095_1_1	903	169	10.5877	gi|148232876|ref|NP_001087004.1|	56.2	2e-06	glycoprotein V (platelet) [Xenopus laevis] >gi|50418269|gb|AAH77882.1| Gp5-prov protein [Xenopus laevis]	--	--	--	--	sp|Q80X72|LRC15_MOUSE	52.4	1e-06	Leucine-rich repeat-containing protein 15 OS=Mus musculus GN=Lrrc15 PE=2 SV=1	--	--	--	--	--	K06260	3e-07	56.2	xla:446839	platelet glycoprotein V	-	-	-
	Unigene47190_1_1	221	16	4.0957	gi|332023373|gb|EGI63619.1|	54.3	2e-06	F-box/LRR-repeat protein 12 [Acromyrmex echinatior]	--	--	--	--	--	--	--	--	--	--	--	--	--	--	--	--	--	--	-	-	-
	Unigene47311_1_1	465	36	4.3798	gi|118788054|ref|XP_316467.3|	110	2e-23	AGAP006431-PA [Anopheles gambiae str. PEST] >gi|116127094|gb|EAA11209.3| AGAP006431-PA [Anopheles gambiae str. PEST]	--	--	--	--	sp|Q9QXW0|FBXL6_MOUSE	60.5	1e-09	F-box/LRR-repeat protein 6 OS=Mus musculus GN=Fbxl6 PE=2 SV=2	--	--	--	--	--	K10272	9e-25	112	phu:Phum_PHUM105680	F-box and leucine-rich repeat protein 6	-	-	-
	Unigene48404_1_1	700	92	7.4352	gi|332018302|gb|EGI58907.1|	245	1e-63	Leucine-rich repeat-containing protein 58 [Acromyrmex echinatior]	--	--	--	--	sp|Q96CX6|LRC58_HUMAN	229	4e-60	Leucine-rich repeat-containing protein 58 OS=Homo sapiens GN=LRRC58 PE=1 SV=2	MA2301_1	71.6	1e-12	COG4886	Leucine-rich repeat (LRR) protein	K10348	2e-20	99.8	bfo:BRAFLDRAFT_260421	LRR-repeat protein 1	-	-	-
	Unigene48995_1_1	612	111	10.2607	gi|326928970|ref|XP_003210645.1|	77.8	3e-13	PREDICTED: f-box/LRR-repeat protein 18-like [Meleagris gallopavo]	--	--	--	--	sp|Q96ME1|FXL18_HUMAN	68.6	9e-12	F-box/LRR-repeat protein 18 OS=Homo sapiens GN=FBXL18 PE=2 SV=2	--	--	--	--	--	K10284	5e-14	77.8	xtr:100492578	F-box and leucine-rich repeat protein 18	-	-	-
	Unigene49996_1_1	246	34	7.8189	gi|327287577|ref|XP_003228505.1|	54.7	1e-06	PREDICTED: insulin-like growth factor-binding protein complex acid labile subunit-like [Anolis carolinensis]	--	--	--	--	sp|Q80X72|LRC15_MOUSE	47.8	5e-06	Leucine-rich repeat-containing protein 15 OS=Mus musculus GN=Lrrc15 PE=2 SV=1	--	--	--	--	--	K08399	8e-06	48.9	tgu:100231769	leucine-rich repeat-containing G protein-coupled receptor 6	-	-	-
	Unigene50833_1_1	320	53	9.3698	gi|332230075|ref|XP_003264213.1|	63.9	2e-09	PREDICTED: e3 ubiquitin-protein ligase LRSAM1 isoform 2 [Nomascus leucogenys]	--	--	--	--	sp|Q6UWE0|LRSM1_HUMAN	62.8	2e-10	E3 ubiquitin-protein ligase LRSAM1 OS=Homo sapiens GN=LRSAM1 PE=1 SV=1	MA2301_1	52	3e-07	COG4886	Leucine-rich repeat (LRR) protein	K10641	3e-10	63.5	cfa:491329	E3 ubiquitin-protein ligase LRSAM1 [EC:6.3.2.19]	-	-	-
	Unigene6284_1_1	555	47	4.7908	gi|170029739|ref|XP_001842749.1|	127	3e-28	leucine-rich repeat-containing protein 40 [Culex quinquefasciatus] >gi|167864068|gb|EDS27451.1| leucine-rich repeat-containing protein 40 [Culex quinquefasciatus]	--	--	--	--	sp|Q7SXW3|LRC40_DANRE	126	3e-29	Leucine-rich repeat-containing protein 40 OS=Danio rerio GN=lrrc40 PE=2 SV=1	alr0124_1	63.5	2e-10	COG4886	Leucine-rich repeat (LRR) protein	K12796	7e-08	57	gga:431583	erbb2-interacting protein	-	-	-
	Unigene7906_1_1	3671	4371	67.3597	gi|189240920|ref|XP_968304.2|	1443	0	PREDICTED: similar to flightless-1 [Tribolium castaneum]	gi|262305214|gb|GQ887627.1|	188	1e-43	Libinia emarginata voucher LemMALA gelsolin mRNA, partial cds	sp|Q24020|FLII_DROME	1352	0	Protein flightless-1 OS=Drosophila melanogaster GN=fliI PE=2 SV=1	alr0124_1	173	2e-42	COG4886	Leucine-rich repeat (LRR) protein	K05761	2e-53	212	dre:393207	villin 1	-	-	-
	Unigene8678_1_1	1748	1920	62.1389	gi|158300127|ref|XP_320129.3|	187	2e-45	AGAP012425-PA [Anopheles gambiae str. PEST] >gi|157013008|gb|EAA00711.3| AGAP012425-PA [Anopheles gambiae str. PEST]	--	--	--	--	sp|A0N0X6|LRRN1_BOVIN	120	7e-27	Leucine-rich repeat neuronal protein 1 OS=Bos taurus GN=LRRN1 PE=3 SV=1	alr0124_1	83.2	1e-15	COG4886	Leucine-rich repeat (LRR) protein	K13023	2e-20	101	oaa:100081004	carboxypeptidase N regulatory subunit	-	-	-
	Unigene9132_1_1	4406	3768	48.3805	gi|296234554|ref|XP_002762506.1|	65.9	2e-08	PREDICTED: NACHT, LRR and PYD domains-containing protein 12 isoform 5 [Callithrix jacchus]	--	--	--	--	sp|B0FPE9|NALP3_MACMU	58.2	2e-07	NACHT, LRR and PYD domains-containing protein 3 OS=Macaca mulatta GN=NLRP3 PE=2 SV=1	--	--	--	--	--	K12800	2e-08	62.8	rno:287362	NACHT, LRR and PYD domains-containing protein 3	GO:0050794//regulation of cellular process;GO:0008152//metabolic process	GO:0005488//binding	-
	Unigene9169_1_1	1551	1216	44.3532	gi|307184733|gb|EFN71055.1|	170	2e-40	Leucine-rich repeat and immunoglobulin-like domain-containing nogo receptor-interacting protein 2 [Camponotus floridanus]	--	--	--	--	sp|O75325|LRRN2_HUMAN	124	6e-28	Leucine-rich repeat neuronal protein 2 OS=Homo sapiens GN=LRRN2 PE=2 SV=2	Cgl1939	90.1	9e-18	COG0532	Translation initiation factor 2 (IF-2; GTPase)	K06236	2e-20	100	ecb:100033877	collagen, type I/II/III/V/XI, alpha	-	-	-
	Unigene9667_1_1	839	98	6.608	gi|195428333|ref|XP_002062227.1|	196	1e-48	GK17433 [Drosophila willistoni] >gi|194158312|gb|EDW73213.1| GK17433 [Drosophila willistoni]	--	--	--	--	sp|O75325|LRRN2_HUMAN	137	2e-32	Leucine-rich repeat neuronal protein 2 OS=Homo sapiens GN=LRRN2 PE=2 SV=2	alr0124_1	86.7	5e-17	COG4886	Leucine-rich repeat (LRR) protein	K13023	2e-21	103	rno:303861	carboxypeptidase N regulatory subunit	-	-	-
	Unigene9792_1_1	769	72	5.2968	gi|332018298|gb|EGI58903.1|	89.7	1e-16	Connectin [Acromyrmex echinatior]	--	--	--	--	sp|Q9BE71|LRFN2_MACFA	72.4	1e-12	Leucine-rich repeat and fibronectin type-III domain-containing protein 2 OS=Macaca fascicularis GN=LRFN2 PE=2 SV=1	SPy1798	64.7	2e-10	COG4886	Leucine-rich repeat (LRR) protein	K08129	2e-13	76.6	xla:447568	nyctalopin	-	-	-
Scavenger receptor
	Unigene11252_1_1	270	31	6.4953	gi|156120953|ref|NP_001095623.1|	67	2e-10	lysosome membrane protein 2 [Bos taurus] >gi|151556135|gb|AAI49936.1| SCARB2 protein [Bos taurus] >gi|296486438|gb|DAA28551.1| scavenger receptor class B, member 2 [Bos taurus]	--	--	--	--	sp|P27615|SCRB2_RAT	65.9	2e-11	Lysosome membrane protein 2 OS=Rattus norvegicus GN=Scarb2 PE=1 SV=2	--	--	--	--	--	K12384	9e-13	72	nve:NEMVE_v1g115992	lysosome membrane protein 2	-	GO:0005488//binding	GO:0005764//lysosome;GO:0016020//membrane
	Unigene13535_1_1	154	17	6.245	gi|344258684|gb|EGW14788.1|	55.5	7e-07	Scavenger receptor class A member 5 [Cricetulus griseus]	--	--	--	--	sp|Q54F38|H3V1_DICDI	53.9	8e-08	Histone H3.v1 OS=Dictyostelium discoideum GN=H3v1 PE=3 SV=1	--	--	--	--	--	K15172	3e-08	57	mdo:100031345	transcription elongation factor SPT5	-	-	-
	Unigene21749_1_1	272	8	1.6639	gi|189236185|ref|XP_968886.2|	86.3	4e-16	PREDICTED: similar to scavenger receptor class A-like, C-type lectin (AGAP009143-PA) [Tribolium castaneum]	--	--	--	--	--	--	--	--	--	--	--	--	--	--	--	--	--	--	-	-	-
	Unigene231_1_1	286	18	3.5605	gi|300116995|dbj|BAJ10664.1|	81.6	9e-15	scavenger receptor class B, croquemort type [Marsupenaeus japonicus]	--	--	--	--	sp|Q14108|SCRB2_HUMAN	69.7	1e-12	Lysosome membrane protein 2 OS=Homo sapiens GN=SCARB2 PE=1 SV=2	--	--	--	--	--	K12384	9e-15	78.6	bfo:BRAFLDRAFT_126670	lysosome membrane protein 2	-	-	-
	Unigene26311_1_1	305	24	4.4516	gi|301628571|ref|XP_002943424.1|	53.5	3e-06	PREDICTED: hypothetical protein LOC100496720 [Xenopus (Silurana) tropicalis]	--	--	--	--	sp|A1L4H1|SRCRL_HUMAN	47.4	7e-06	Soluble scavenger receptor cysteine-rich domain-containing protein SSC5D OS=Homo sapiens GN=SSC5D PE=2 SV=3	--	--	--	--	--	--	--	--	--	--	-	-	-
	Unigene28797_1_1	303	24	4.481	gi|201023283|ref|NP_001128387.1|	65.5	7e-10	scavenger receptor type C [Bombyx mori] >gi|198041265|dbj|BAG70411.1| scavenger receptor type C [Bombyx mori]	--	--	--	--	--	--	--	--	--	--	--	--	--	--	--	--	--	--	-	-	-
	Unigene37038_1_1	897	166	10.4693	gi|345489961|ref|XP_003426273.1|	208	2e-52	PREDICTED: scavenger receptor class B member 1 isoform 2 [Nasonia vitripennis]	--	--	--	--	sp|Q61009|SCRB1_MOUSE	178	1e-44	Scavenger receptor class B member 1 OS=Mus musculus GN=Scarb1 PE=2 SV=1	DR1554	55.1	2e-07	COG1307	Uncharacterized protein conserved in bacteria	K13885	2e-47	189	dre:387260	scavenger receptor class B, member 1	-	-	-
	Unigene42117_1_1	357	20	3.1693	gi|115698939|ref|XP_782085.2|	111	1e-23	PREDICTED: similar to scavenger receptor cysteine-rich protein type 12 precursor [Strongylocentrotus purpuratus] >gi|115971183|ref|XP_001183551.1| PREDICTED: similar to scavenger receptor cysteine-rich protein type 12 precursor [Strongylocentrotus purpuratus]	--	--	--	--	sp|Q4V8V2|NUD17_DANRE	108	2e-24	Nucleoside diphosphate-linked moiety X motif 17 OS=Danio rerio GN=nudt17 PE=2 SV=1	MTH122	54.7	4e-08	COG0494	NTP pyrophosphohydrolases including oxidative damage repair enzymes	--	--	--	--	--	-	-	-
	Unigene42790_1_1	2015	1299	36.4702	gi|300116995|dbj|BAJ10664.1|	944	0	scavenger receptor class B, croquemort type [Marsupenaeus japonicus]	gi|300116994|dbj|AB540123.1|	1546	0	Marsupenaeus japonicus SCRBQ mRNA for scavenger receptor class B, croquemort type, complete cds	sp|O18824|SCRB1_BOVIN	260	9e-69	Scavenger receptor class B member 1 OS=Bos taurus GN=SCARB1 PE=2 SV=1	--	--	--	--	--	K13885	2e-68	261	oaa:100076879	scavenger receptor class B, member 1	GO:0009987//cellular process	GO:0004871//signal transducer activity	GO:0044464//cell part
	Unigene6964_1_1	198	14	4.0001	gi|344258684|gb|EGW14788.1|	63.5	3e-09	Scavenger receptor class A member 5 [Cricetulus griseus]	gi|49615132|gb|AC096938.8|	71.9	8e-10	Rattus norvegicus 16 BAC CH230-49B24 (Children's Hospital Oakland Research Institute) complete sequence	sp|Q7M732|RTL1_MOUSE	59.3	2e-09	Retrotransposon-like protein 1 OS=Mus musculus GN=Rtl1 PE=2 SV=1	YJL115w	50.1	1e-06	COG5137	Histone chaperone involved in gene silencing	K04572	7e-10	62.4	dre:664698	neurofilament light polypeptide	-	-	-
Phenoloxidase system
Phenoloxidase and revelent
	Unigene11098_1_1	334	34	5.7589	--	--	--	--	gi|313747940|gb|HQ008365.1|	73.8	4e-10	Penaeus monodon prophenoloxidase-activating enzyme 1a (PPAE1a) gene, complete cds	--	--	--	--	--	--	--	--	--	--	--	--	--	--	-	-	-
	Unigene13189_1_1	1147	181	8.9273	gi|209418836|gb|ACI46633.1|	224	5e-57	prophenoloxidase [Portunus trituberculatus]	gi|50345248|gb|AC132481.4|	83.8	1e-12	Mus musculus BAC clone RP23-14I14 from 17, complete sequence	sp|O44249|PRP1_MANSE	189	1e-47	Phenoloxidase subunit 1 OS=Manduca sexta PE=1 SV=3	--	--	--	--	--	K00505	4e-47	189	dme:Dmel_CG42639	tyrosinase [EC:1.14.18.1]	-	-	-
	Unigene13875_1_1	359	35	5.5154	--	--	--	--	gi|222476501|gb|FJ594415.1|	73.8	4e-10	Fenneropenaeus chinensis prophenoloxidase (proPO) mRNA, complete cds	--	--	--	--	--	--	--	--	--	--	--	--	--	--	-	-	-
	Unigene13876_1_1	276	1	0.205	--	--	--	--	gi|222476501|gb|FJ594415.1|	73.8	3e-10	Fenneropenaeus chinensis prophenoloxidase (proPO) mRNA, complete cds	--	--	--	--	--	--	--	--	--	--	--	--	--	--	-	-	-
	Unigene15171_1_1	166	4	1.3632	gi|313747943|gb|ADR74382.1|	95.9	5e-19	prophenoloxidase-activating enzyme 2a [Penaeus monodon]	gi|227122175|gb|FJ620685.1|	178	4e-42	Penaeus monodon prophenoloxidase-activating enzyme 2 mRNA, complete cds	--	--	--	--	--	--	--	--	--	--	--	--	--	--	GO:0019538//protein metabolic process	GO:0004175//endopeptidase activity	-
	Unigene15832_1_1	378	50	7.4831	--	--	--	--	gi|313747940|gb|HQ008365.1|	103	5e-19	Penaeus monodon prophenoloxidase-activating enzyme 1a (PPAE1a) gene, complete cds	--	--	--	--	--	--	--	--	--	--	--	--	--	--	-	-	-
	Unigene15853_1_1	353	42	6.731	--	--	--	--	gi|313747940|gb|HQ008365.1|	67.9	2e-08	Penaeus monodon prophenoloxidase-activating enzyme 1a (PPAE1a) gene, complete cds	--	--	--	--	--	--	--	--	--	--	--	--	--	--	-	-	-
	Unigene17674_1_1	882	32505	2084.9	--	--	--	--	gi|118724594|gb|EF115296.1|	1717	0	Litopenaeus vannamei prophenoloxidase mRNA, complete cds; and microsatellite sequence	--	--	--	--	--	--	--	--	--	--	--	--	--	--	-	-	-
	Unigene18339_1_1	2077	2344	63.8447	gi|313747941|gb|ADR74381.1|	891	0	prophenoloxidase-activating enzyme 1a [Penaeus monodon]	gi|227122173|gb|FJ595215.1|	1744	0	Penaeus monodon prophenoloxidase-activating enzyme mRNA, complete cds	sp|P21902|PCE_TACTR	242	2e-63	Proclotting enzyme OS=Tachypleus tridentatus PE=1 SV=1	VC1200	125	2e-28	COG5640	Secreted trypsin-like serine protease	K01312	4e-50	200	dpo:Dpse_GA18102	trypsin [EC:3.4.21.4]	-	-	-
	Unigene18340_1_1	1927	1005	29.5045	gi|313747941|gb|ADR74381.1|	919	0	prophenoloxidase-activating enzyme 1a [Penaeus monodon]	gi|227122173|gb|FJ595215.1|	1887	0	Penaeus monodon prophenoloxidase-activating enzyme mRNA, complete cds	sp|P21902|PCE_TACTR	242	2e-63	Proclotting enzyme OS=Tachypleus tridentatus PE=1 SV=1	VC1200	125	2e-28	COG5640	Secreted trypsin-like serine protease	K01312	3e-50	200	dpo:Dpse_GA18102	trypsin [EC:3.4.21.4]	-	-	-
	Unigene18469_1_1	1524	25061	930.287	gi|90994332|gb|ABE03741.1|	822	0	prophenoloxidase activating factor [Penaeus monodon]	gi|89152417|gb|DQ403191.1|	1903	0	Penaeus monodon serine proteinase-like protein mRNA, complete cds	sp|Q05319|STUB_DROME	154	7e-37	Serine proteinase stubble OS=Drosophila melanogaster GN=Sb PE=2 SV=2	VC1649	98.6	3e-20	COG5640	Secreted trypsin-like serine protease	K01312	4e-37	156	dpo:Dpse_GA18102	trypsin [EC:3.4.21.4]	-	-	-
	Unigene18568_1_1	2317	0	0	gi|166078600|gb|ABY81277.1|	1375	0	prophenoloxidase-2 [Litopenaeus vannamei]	gi|147724159|gb|EF565469.1|	3761	0	Litopenaeus vannamei prophenoloxidase 2 mRNA, complete cds	sp|Q9W1V6|PRPD3_DROME	514	2e-145	Diphenoloxidase subunit A3 OS=Drosophila melanogaster GN=Dox-A3 PE=1 SV=1	--	--	--	--	--	K00505	8e-145	514	dme:Dmel_CG42640	tyrosinase [EC:1.14.18.1]	-	-	-
	Unigene18569_1_1	2303	9201	226.019	gi|161723021|gb|ABX76968.1|	1412	0	prophenoloxidase-1 [Litopenaeus vannamei]	gi|118724594|gb|EF115296.1|	4427	0	Litopenaeus vannamei prophenoloxidase mRNA, complete cds; and microsatellite sequence	sp|Q9W1V6|PRPD3_DROME	500	6e-141	Diphenoloxidase subunit A3 OS=Drosophila melanogaster GN=Dox-A3 PE=1 SV=1	--	--	--	--	--	K00505	2e-140	500	dme:Dmel_CG42640	tyrosinase [EC:1.14.18.1]	-	-	-
	Unigene18570_1_1	2238	15544	392.922	gi|147724160|gb|ABQ45957.1|	1419	0	prophenoloxidase 2 [Litopenaeus vannamei]	gi|147724159|gb|EF565469.1|	4175	0	Litopenaeus vannamei prophenoloxidase 2 mRNA, complete cds	sp|Q9W1V6|PRPD3_DROME	519	9e-147	Diphenoloxidase subunit A3 OS=Drosophila melanogaster GN=Dox-A3 PE=1 SV=1	--	--	--	--	--	K00505	3e-146	519	dme:Dmel_CG42640	tyrosinase [EC:1.14.18.1]	-	-	-
	Unigene18571_1_1	2224	18	0.4579	gi|161723021|gb|ABX76968.1|	1366	0	prophenoloxidase-1 [Litopenaeus vannamei]	gi|118724594|gb|EF115296.1|	3816	0	Litopenaeus vannamei prophenoloxidase mRNA, complete cds; and microsatellite sequence	sp|Q9W1V6|PRPD3_DROME	504	2e-142	Diphenoloxidase subunit A3 OS=Drosophila melanogaster GN=Dox-A3 PE=1 SV=1	--	--	--	--	--	K00505	8e-142	504	dme:Dmel_CG42640	tyrosinase [EC:1.14.18.1]	-	-	-
	Unigene18572_1_1	357	84	13.3111	--	--	--	--	gi|166078599|gb|EU373096.1|	692	0	Litopenaeus vannamei prophenoloxidase-2 mRNA, complete cds	--	--	--	--	--	--	--	--	--	--	--	--	--	--	-	-	-
	Unigene18819_1_1	1055	4366	234.118	gi|313747943|gb|ADR74382.1|	293	7e-78	prophenoloxidase-activating enzyme 2a [Penaeus monodon]	gi|291385602|ref|XM_002709378.1|	63.9	1e-06	PREDICTED: Oryctolagus cuniculus DEAH (Asp-Glu-Ala-His) box polypeptide 15 (LOC100349473), mRNA	sp|P13582|EAST_DROME	162	1e-39	Serine protease easter OS=Drosophila melanogaster GN=ea PE=1 SV=3	VC1649	88.6	2e-17	COG5640	Secreted trypsin-like serine protease	K01362	2e-39	163	dpo:Dpse_GA18526	[EC:3.4.21.-]	-	-	-
	Unigene18917_1_1	2971	5874	111.85	gi|313747941|gb|ADR74381.1|	312	7e-83	prophenoloxidase-activating enzyme 1a [Penaeus monodon]	--	--	--	--	sp|Q05319|STUB_DROME	191	9e-53	Serine proteinase stubble OS=Drosophila melanogaster GN=Sb PE=2 SV=2	VC1200	116	2e-25	COG5640	Secreted trypsin-like serine protease	K01312	6e-56	196	dpo:Dpse_GA18102	trypsin [EC:3.4.21.4]	-	-	-
	Unigene19691_1_1	425	6582	876.138	gi|114786461|gb|ABI78947.1|	147	1e-34	serine protease-like protein isoform 1 [Penaeus monodon]	gi|90994331|gb|DQ455050.1|	153	6e-34	Penaeus monodon prophenoloxidase activating factor (PPAF) mRNA, complete cds	--	--	--	--	--	--	--	--	--	--	--	--	--	--	-	-	-
	Unigene29181_1_1	225	9	2.2629	--	--	--	--	gi|222476501|gb|FJ594415.1|	60	4e-06	Fenneropenaeus chinensis prophenoloxidase (proPO) mRNA, complete cds	--	--	--	--	--	--	--	--	--	--	--	--	--	--	-	-	-
	Unigene32038_1_1	203	14	3.9015	gi|313747943|gb|ADR74382.1|	89.4	4e-17	prophenoloxidase-activating enzyme 2a [Penaeus monodon]	gi|227122175|gb|FJ620685.1|	101	9e-19	Penaeus monodon prophenoloxidase-activating enzyme 2 mRNA, complete cds	--	--	--	--	--	--	--	--	--	--	--	--	--	--	-	GO:0070011//peptidase activity, acting on L-amino acid peptides	-
	Unigene3277_1_1	423	110	14.7115	--	--	--	--	gi|313747940|gb|HQ008365.1|	91.7	2e-15	Penaeus monodon prophenoloxidase-activating enzyme 1a (PPAE1a) gene, complete cds	--	--	--	--	--	--	--	--	--	--	--	--	--	--	-	-	-
	Unigene33073_1_1	237	20	4.774	--	--	--	--	gi|313747940|gb|HQ008365.1|	85.7	7e-14	Penaeus monodon prophenoloxidase-activating enzyme 1a (PPAE1a) gene, complete cds	--	--	--	--	--	--	--	--	--	--	--	--	--	--	-	-	-
	Unigene37911_1_1	176	5	1.6072	--	--	--	--	gi|222476501|gb|FJ594415.1|	69.9	3e-09	Fenneropenaeus chinensis prophenoloxidase (proPO) mRNA, complete cds	--	--	--	--	--	--	--	--	--	--	--	--	--	--	-	-	-
	Unigene38122_1_1	182	6	1.865	gi|194766185|ref|XP_001965205.1|	86.7	3e-16	GF21354 [Drosophila ananassae] >gi|190617815|gb|EDV33339.1| GF21354 [Drosophila ananassae]	gi|61652775|gb|AY946200.1|	71.9	8e-10	Scylla serrata prophenoloxidase activating factor serine proteinase (PPAF-SP) mRNA, complete cds	sp|Q5R8X6|PLMN_PONAB	75.5	2e-14	Plasminogen OS=Pongo abelii GN=PLG PE=2 SV=1	VC1649	60.1	1e-09	COG5640	Secreted trypsin-like serine protease	K09643	2e-14	77.8	gga:419770	transmembrane protease, serine 13	GO:0019538//protein metabolic process	GO:0004175//endopeptidase activity	-
	Unigene42766_1_1	838	434	29.2988	gi|313747943|gb|ADR74382.1|	175	2e-42	prophenoloxidase-activating enzyme 2a [Penaeus monodon]	--	--	--	--	sp|Q7M4I3|SP4_MEGPE	114	3e-25	Venom protease OS=Megabombus pennsylvanicus PE=1 SV=1	VC1200	58.2	2e-08	COG5640	Secreted trypsin-like serine protease	K09641	2e-21	102	bta:521615	transmembrane protease, serine 11D [EC:3.4.21.-]	-	GO:0003824//catalytic activity	-
	Unigene42774_1_1	1201	734	34.5746	gi|110339423|gb|ABG67960.1|	430	1e-119	prophenoloxidase activating enzyme III [Callinectes sapidus]	gi|168149228|emb|AL590429.10|	71.9	5e-09	Mouse DNA sequence from clone RP23-462O16 on chromosome 2, complete sequence	sp|P13582|EAST_DROME	173	8e-43	Serine protease easter OS=Drosophila melanogaster GN=ea PE=1 SV=3	VC1200	105	1e-22	COG5640	Secreted trypsin-like serine protease	K01362	6e-42	172	dme:Dmel_CG4920	[EC:3.4.21.-]	-	GO:0003824//catalytic activity	-
	Unigene48589_1_1	892	142	9.0059	gi|34576241|emb|CAE46724.1|	215	2e-54	prophenoloxidase [Homarus gammarus]	--	--	--	--	sp|Q9NFH9|HCYB_APHCL	169	6e-42	Hemocyanin B chain OS=Aphonopelma californicum GN=HCB PE=2 SV=3	--	--	--	--	--	K00505	1e-35	150	dme:Dmel_CG42640	tyrosinase [EC:1.14.18.1]	-	-	-
serine protease and revelent
	CL34.Contig1_1_1	1587	4981	177.559	gi|288188852|gb|ADC42876.1|	641	0	serine proteinase inhibitor 6 [Penaeus monodon]	gi|288188851|gb|GQ260129.1|	785	0	Penaeus monodon serine proteinase inhibitor 6 (SERPIN6) mRNA, complete cds	sp|P29508|SPB3_HUMAN	199	2e-50	Serpin B3 OS=Homo sapiens GN=SERPINB3 PE=1 SV=2	all0778	164	3e-40	COG4826	Serine protease inhibitor	K13963	6e-56	219	ecb:100051301	serpin B	-	GO:0004866//endopeptidase inhibitor activity	-
	CL572.Contig1_1_1	1247	603	27.3561	gi|237690360|gb|ACR15870.1|	179	2e-43	serine protease [Fenneropenaeus chinensis]	--	--	--	--	sp|P21902|PCE_TACTR	136	8e-32	Proclotting enzyme OS=Tachypleus tridentatus PE=1 SV=1	VC1200	62.4	2e-09	COG5640	Secreted trypsin-like serine protease	K09640	2e-22	107	api:100166365	transmembrane protease, serine 9 [EC:3.4.21.-]	-	GO:0003824//catalytic activity	-
	CL59.Contig1_1_1	3896	1749	25.3965	gi|307184642|gb|EFN70973.1|	818	0	Neurotrypsin [Camponotus floridanus]	--	--	--	--	sp|Q5G271|NETR_PANTR	301	6e-81	Neurotrypsin OS=Pan troglodytes GN=PRSS12 PE=3 SV=1	VC1649	106	4e-22	COG5640	Secreted trypsin-like serine protease	K09624	6e-87	323	aml:100484349	protease, serine, 12 (neurotrypsin, motopsin) [EC:3.4.21.-]	-	-	-
	Unigene10983_1_1	357	28	4.437	gi|2462649|emb|CAA71673.1|	173	2e-42	Chymotrypsin BII [Litopenaeus vannamei]	gi|10088|emb|X66415.1|	127	3e-26	P.vanameii mRNA for chymotrypsin 1	sp|Q00871|CTRB1_LITVA	172	1e-43	Chymotrypsin BI OS=Litopenaeus vannamei PE=1 SV=1	mlr3307	49.7	1e-06	COG5640	Secreted trypsin-like serine protease	K01344	1e-15	81.6	xtr:548476	protein C (activated) [EC:3.4.21.69]	GO:0032963//collagen metabolic process;GO:0019538//protein metabolic process	GO:0004175//endopeptidase activity	GO:0044421//extracellular region part
	Unigene1190_1_1	164	4	1.3798	gi|115620368|ref|XP_784203.2|	77.4	2e-13	PREDICTED: similar to oviductin [Strongylocentrotus purpuratus]	--	--	--	--	sp|P00765|TRYP_ASTFL	70.1	1e-12	Trypsin-1 OS=Astacus fluviatilis PE=1 SV=1	VC1200	49.7	1e-06	COG5640	Secreted trypsin-like serine protease	K09640	2e-13	74.3	spu:761976	transmembrane protease, serine 9 [EC:3.4.21.-]	GO:0019538//protein metabolic process	GO:0004175//endopeptidase activity	-
	Unigene12630_1_1	743	89	6.7765	gi|321466164|gb|EFX77161.1|	165	2e-39	trypsin [Daphnia pulex]	--	--	--	--	sp|P00765|TRYP_ASTFL	152	9e-37	Trypsin-1 OS=Astacus fluviatilis PE=1 SV=1	VC1649	92	9e-19	COG5640	Secreted trypsin-like serine protease	K01312	8e-36	150	dgr:Dgri_GH22868	trypsin [EC:3.4.21.4]	-	GO:0016787//hydrolase activity	-
	Unigene15787_1_1	623	78	7.0829	gi|270015111|gb|EFA11559.1|	149	6e-35	serine protease P44 [Tribolium castaneum]	--	--	--	--	sp|Q05319|STUB_DROME	141	1e-33	Serine proteinase stubble OS=Drosophila melanogaster GN=Sb PE=2 SV=2	mlr3307	68.2	1e-11	COG5640	Secreted trypsin-like serine protease	K01312	5e-33	140	dpo:Dpse_GA18102	trypsin [EC:3.4.21.4]	-	GO:0016787//hydrolase activity	-
	Unigene17663_1_1	832	10722	729.048	gi|288188852|gb|ADC42876.1|	145	3e-33	serine proteinase inhibitor 6 [Penaeus monodon]	--	--	--	--	sp|Q8R4Z1|SPA12_RAT	105	9e-23	Serpin A12 OS=Rattus norvegicus GN=Serpina12 PE=2 SV=1	all0778	94.4	2e-19	COG4826	Serine protease inhibitor	K13963	6e-23	108	der:Dere_GG23230	serpin B	-	-	-
	Unigene17668_1_1	1601	3690	130.388	gi|91076538|ref|XP_973839.1|	189	3e-46	PREDICTED: similar to serine protease [Tribolium castaneum]	--	--	--	--	sp|P05049|SNAK_DROME	146	1e-34	Serine protease snake OS=Drosophila melanogaster GN=snk PE=1 SV=2	VC1649	88.2	4e-17	COG5640	Secreted trypsin-like serine protease	K09640	6e-37	155	api:100166365	transmembrane protease, serine 9 [EC:3.4.21.-]	-	GO:0003824//catalytic activity	-
	Unigene18026_1_1	1921	1752	51.5953	gi|291241533|ref|XP_002740665.1|	543	1e-152	PREDICTED: Prolyl Carboxy Peptidase like family member (pcp-2)-like [Saccoglossus kowalevskii]	gi|42762287|gb|AY431202.1|	63.9	2e-06	Aedes aegypti ASAP ID: 37229 lysosomal pro-X carboxypeptidase mRNA sequence	sp|Q9NQE7|TSSP_HUMAN	246	1e-64	Thymus-specific serine protease OS=Homo sapiens GN=PRSS16 PE=2 SV=2	--	--	--	--	--	K09649	1e-76	288	xla:734265	protease, serine, 16 (thymus) [EC:3.4.-.-]	-	-	-
	Unigene18054_1_1	1272	193453	8603.83	gi|47059511|gb|AAT09421.1|	494	1e-138	Kazal-type proteinase inhibitor [Litopenaeus vannamei]	gi|47059510|gb|AY544986.1|	2095	0	Litopenaeus vannamei Kazal-type proteinase inhibitor mRNA, complete cds	sp|O96790|DPGN_DIPMA	112	2e-24	Serine protease inhibitor dipetalogastin (Fragment) OS=Dipetalogaster maximus PE=1 SV=2	--	--	--	--	--	K06254	2e-25	117	spu:586604	agrin	-	-	-
	Unigene18094_1_1	2929	31076	600.218	gi|227122184|gb|ACP19563.1|	1002	0	masquerade-like serine proteinase-like protein 3 [Penaeus monodon]	gi|227122183|gb|FJ620689.1|	2625	0	Penaeus monodon masquerade-like serine proteinase-like protein 3 mRNA, complete cds	sp|Q05319|STUB_DROME	143	2e-33	Serine proteinase stubble OS=Drosophila melanogaster GN=Sb PE=2 SV=2	VC1649	99.8	2e-20	COG5640	Secreted trypsin-like serine protease	K01312	1e-34	149	dpo:Dpse_GA18102	trypsin [EC:3.4.21.4]	-	-	-
	Unigene18096_1_1	872	6666	432.466	gi|785035|emb|CAA60129.1|	546	1e-154	trypsin [Litopenaeus vannamei]	gi|785034|emb|X86369.1|	1489	0	P.vannamei mRNA for trypsin	sp|P00765|TRYP_ASTFL	369	6e-102	Trypsin-1 OS=Astacus fluviatilis PE=1 SV=1	VC1649	110	3e-24	COG5640	Secreted trypsin-like serine protease	K01312	5e-56	218	ssc:100302368	trypsin [EC:3.4.21.4]	-	-	-
	Unigene18339_1_1	2077	2344	63.8447	gi|313747941|gb|ADR74381.1|	891	0	prophenoloxidase-activating enzyme 1a [Penaeus monodon]	gi|227122173|gb|FJ595215.1|	1744	0	Penaeus monodon prophenoloxidase-activating enzyme mRNA, complete cds	sp|P21902|PCE_TACTR	242	2e-63	Proclotting enzyme OS=Tachypleus tridentatus PE=1 SV=1	VC1200	125	2e-28	COG5640	Secreted trypsin-like serine protease	K01312	4e-50	200	dpo:Dpse_GA18102	trypsin [EC:3.4.21.4]	-	-	-
	Unigene18340_1_1	1927	1005	29.5045	gi|313747941|gb|ADR74381.1|	919	0	prophenoloxidase-activating enzyme 1a [Penaeus monodon]	gi|227122173|gb|FJ595215.1|	1887	0	Penaeus monodon prophenoloxidase-activating enzyme mRNA, complete cds	sp|P21902|PCE_TACTR	242	2e-63	Proclotting enzyme OS=Tachypleus tridentatus PE=1 SV=1	VC1200	125	2e-28	COG5640	Secreted trypsin-like serine protease	K01312	3e-50	200	dpo:Dpse_GA18102	trypsin [EC:3.4.21.4]	-	-	-
	Unigene18469_1_1	1524	25061	930.287	gi|90994332|gb|ABE03741.1|	822	0	prophenoloxidase activating factor [Penaeus monodon]	gi|89152417|gb|DQ403191.1|	1903	0	Penaeus monodon serine proteinase-like protein mRNA, complete cds	sp|Q05319|STUB_DROME	154	7e-37	Serine proteinase stubble OS=Drosophila melanogaster GN=Sb PE=2 SV=2	VC1649	98.6	3e-20	COG5640	Secreted trypsin-like serine protease	K01312	4e-37	156	dpo:Dpse_GA18102	trypsin [EC:3.4.21.4]	-	-	-
	Unigene18535_1_1	1410	5897	236.6	gi|288188852|gb|ADC42876.1|	621	1e-176	serine proteinase inhibitor 6 [Penaeus monodon]	gi|288188851|gb|GQ260129.1|	930	0	Penaeus monodon serine proteinase inhibitor 6 (SERPIN6) mRNA, complete cds	sp|P30740|ILEU_HUMAN	206	8e-53	Leukocyte elastase inhibitor OS=Homo sapiens GN=SERPINB1 PE=1 SV=1	all0778	165	2e-40	COG4826	Serine protease inhibitor	K13963	5e-54	212	mcc:707471	serpin B	-	-	-
	Unigene18718_1_1	638	1654	146.662	gi|307192553|gb|EFN75741.1|	60.5	5e-08	Serine protease easter [Harpegnathos saltator]	--	--	--	--	--	--	--	--	--	--	--	--	--	--	--	--	--	--	-	-	-
	Unigene18775_1_1	1766	5125	164.175	gi|131573332|gb|ABO33174.1|	777	0	serine protease-like protein 3 [Penaeus monodon]	gi|131573331|gb|EF128030.1|	1685	0	Penaeus monodon serine protease-like protein 3 mRNA, complete cds	sp|Q6BEA2|PRS27_RAT	152	2e-36	Serine protease 27 OS=Rattus norvegicus GN=Prss27 PE=2 SV=1	VC1200	86.3	2e-16	COG5640	Secreted trypsin-like serine protease	K09640	2e-36	154	xtr:448231	transmembrane protease, serine 9 [EC:3.4.21.-]	-	-	-
	Unigene18819_1_1	1055	4366	234.118	gi|313747943|gb|ADR74382.1|	293	7e-78	prophenoloxidase-activating enzyme 2a [Penaeus monodon]	gi|291385602|ref|XM_002709378.1|	63.9	1e-06	PREDICTED: Oryctolagus cuniculus DEAH (Asp-Glu-Ala-His) box polypeptide 15 (LOC100349473), mRNA	sp|P13582|EAST_DROME	162	1e-39	Serine protease easter OS=Drosophila melanogaster GN=ea PE=1 SV=3	VC1649	88.6	2e-17	COG5640	Secreted trypsin-like serine protease	K01362	2e-39	163	dpo:Dpse_GA18526	[EC:3.4.21.-]	-	-	-
	Unigene18834_1_1	1353	1495	62.5096	gi|239049675|ref|NP_001155060.1|	321	6e-86	serine protease homolog 21 [Nasonia vitripennis]	--	--	--	--	sp|Q8VIF2|PRS42_MOUSE	139	1e-32	Serine protease 42 OS=Mus musculus GN=Prss42 PE=2 SV=1	VC1200	102	2e-21	COG5640	Secreted trypsin-like serine protease	K01312	9e-33	141	nve:NEMVE_v1g170524	trypsin [EC:3.4.21.4]	-	-	-
	Unigene18896_1_1	1251	4239	191.695	gi|50950077|dbj|BAD34945.1|	534	1e-150	serine proteinase homologue [Marsupenaeus japonicus]	gi|50950076|dbj|AB161692.1|	172	2e-39	Marsupenaeus japonicus SPH mRNA for serine proteinase homologue, partial cds	sp|Q7M4I3|SP4_MEGPE	137	4e-32	Venom protease OS=Megabombus pennsylvanicus PE=1 SV=1	VC1649	99.8	9e-21	COG5640	Secreted trypsin-like serine protease	K01362	6e-31	135	dme:Dmel_CG4920	[EC:3.4.21.-]	-	-	-
	Unigene18917_1_1	2971	5874	111.85	gi|313747941|gb|ADR74381.1|	312	7e-83	prophenoloxidase-activating enzyme 1a [Penaeus monodon]	--	--	--	--	sp|Q05319|STUB_DROME	191	9e-53	Serine proteinase stubble OS=Drosophila melanogaster GN=Sb PE=2 SV=2	VC1200	116	2e-25	COG5640	Secreted trypsin-like serine protease	K01312	6e-56	196	dpo:Dpse_GA18102	trypsin [EC:3.4.21.4]	-	-	-
	Unigene18955_1_1	1065	16	0.8499	gi|33087164|gb|AAP92779.1|	238	3e-61	hemocyte kazal-type proteinase inhibitor [Penaeus monodon]	gi|171474997|gb|EU375465.1|	83.8	1e-12	Fenneropenaeus chinensis Kazal-type proteinase inhibitor gene, complete cds	sp|O96790|DPGN_DIPMA	137	3e-32	Serine protease inhibitor dipetalogastin (Fragment) OS=Dipetalogaster maximus PE=1 SV=2	--	--	--	--	--	K06254	2e-34	147	bta:525795	agrin	-	-	-
	Unigene18987_1_1	954	859	50.9388	gi|461857|sp|Q00871.1|CTRB1_PENVA	529	1e-149	RecName: Full=Chymotrypsin BI; Flags: Precursor >gi|10089|emb|CAA47046.1| preprochymotrypsin 1 [Litopenaeus vannamei]	gi|10088|emb|X66415.1|	1501	0	P.vanameii mRNA for chymotrypsin 1	sp|Q00871|CTRB1_LITVA	529	4e-150	Chymotrypsin BI OS=Litopenaeus vannamei PE=1 SV=1	VC1200	99.4	8e-21	COG5640	Secreted trypsin-like serine protease	K04346	4e-49	195	tca:661072	guanine nucleotide binding protein (G protein), alpha 12	-	-	-
	Unigene18988_1_1	954	158	9.3694	gi|461857|sp|Q00871.1|CTRB1_PENVA	528	1e-148	RecName: Full=Chymotrypsin BI; Flags: Precursor >gi|10089|emb|CAA47046.1| preprochymotrypsin 1 [Litopenaeus vannamei]	gi|10088|emb|X66415.1|	1314	0	P.vanameii mRNA for chymotrypsin 1	sp|Q00871|CTRB1_LITVA	528	9e-150	Chymotrypsin BI OS=Litopenaeus vannamei PE=1 SV=1	VC1200	99.4	8e-21	COG5640	Secreted trypsin-like serine protease	K04346	4e-49	195	tca:661072	guanine nucleotide binding protein (G protein), alpha 12	-	-	-
	Unigene19052_1_1	1445	6	0.2349	gi|332029079|gb|EGI69093.1|	154	1e-35	Serine protease persephone [Acromyrmex echinatior]	--	--	--	--	sp|Q6P326|AMI_XENTR	127	5e-29	Serine protease ami OS=Xenopus tropicalis GN=ami PE=2 SV=1	VC1200	87.4	6e-17	COG5640	Secreted trypsin-like serine protease	K09640	2e-29	130	api:100166365	transmembrane protease, serine 9 [EC:3.4.21.-]	-	-	-
	Unigene19053_1_1	1430	15	0.5934	gi|332029079|gb|EGI69093.1|	154	1e-35	Serine protease persephone [Acromyrmex echinatior]	--	--	--	--	sp|Q6P326|AMI_XENTR	127	5e-29	Serine protease ami OS=Xenopus tropicalis GN=ami PE=2 SV=1	VC1200	87.4	5e-17	COG5640	Secreted trypsin-like serine protease	K09640	2e-29	130	api:100166365	transmembrane protease, serine 9 [EC:3.4.21.-]	-	-	-
	Unigene19244_1_1	1127	1312	65.8587	gi|37528857|gb|AAQ92356.1|	663	0	serine proteinase [Litopenaeus vannamei]	gi|37528856|gb|AY368151.1|	2050	0	Litopenaeus vannamei serine proteinase mRNA, complete cds	sp|P21902|PCE_TACTR	136	7e-32	Proclotting enzyme OS=Tachypleus tridentatus PE=1 SV=1	VC1649	94.4	3e-19	COG5640	Secreted trypsin-like serine protease	K03992	2e-28	127	bfo:BRAFLDRAFT_91518	mannan-binding lectin serine protease 1 [EC:3.4.21.-]	-	-	-
	Unigene19245_1_1	1094	416	21.5119	gi|83638455|gb|ABC33917.1|	513	1e-144	trypsin-like serine proteinase [Fenneropenaeus chinensis]	gi|37528856|gb|AY368151.1|	795	0	Litopenaeus vannamei serine proteinase mRNA, complete cds	sp|P21902|PCE_TACTR	140	5e-33	Proclotting enzyme OS=Tachypleus tridentatus PE=1 SV=1	VC1649	99	1e-20	COG5640	Secreted trypsin-like serine protease	K09640	1e-30	134	api:100166365	transmembrane protease, serine 9 [EC:3.4.21.-]	-	-	-
	Unigene19300_1_1	956	5013	296.649	gi|48374874|gb|AAT42131.1|	381	1e-104	mas-like protein [Penaeus monodon]	gi|48374873|gb|AY600627.1|	841	0	Penaeus monodon mas-like protein mRNA, complete cds	sp|Q9N2D1|TRYT_PIG	119	7e-27	Tryptase OS=Sus scrofa GN=MCT7 PE=2 SV=1	VC1649	72.4	1e-12	COG5640	Secreted trypsin-like serine protease	K09634	2e-27	123	tgu:100220345	transmembrane protease, serine 3 [EC:3.4.21.-]	-	-	-
	Unigene19606_1_1	2609	3186	69.0836	gi|71796857|gb|AAZ41365.1|	255	7e-66	clip domain trypsin-like serine peptidase 1 [Lepeophtheirus salmonis]	gi|194887596|ref|XM_001976724.1|	75.8	8e-10	Drosophila erecta GG18600 (Dere\GG18600), mRNA	sp|P21902|PCE_TACTR	238	5e-62	Proclotting enzyme OS=Tachypleus tridentatus PE=1 SV=1	VC1649	112	4e-24	COG5640	Secreted trypsin-like serine protease	K09640	8e-45	182	xtr:448231	transmembrane protease, serine 9 [EC:3.4.21.-]	-	-	-
	Unigene19691_1_1	425	6582	876.138	gi|114786461|gb|ABI78947.1|	147	1e-34	serine protease-like protein isoform 1 [Penaeus monodon]	gi|90994331|gb|DQ455050.1|	153	6e-34	Penaeus monodon prophenoloxidase activating factor (PPAF) mRNA, complete cds	--	--	--	--	--	--	--	--	--	--	--	--	--	--	-	-	-
	Unigene20006_1_1	2454	5129	118.239	gi|44885320|dbj|BAD11989.1|	419	1e-115	furin endoprotease [Oryzias latipes]	--	--	--	--	sp|P23377|FURIN_RAT	410	9e-114	Furin OS=Rattus norvegicus GN=Furin PE=1 SV=1	YNL238w_1	270	7e-72	COG1404	Subtilisin-like serine proteases	K01349	5e-116	419	dre:566557	furin [EC:3.4.21.75]	-	-	-
	Unigene20076_1_1	2039	102	2.83	gi|149567256|ref|XP_001505596.1|	286	3e-75	PREDICTED: leukocyte elastase inhibitor A-like [Ornithorhynchus anatinus]	gi|1195580|gb|S79838.1|	63.9	2e-06	antithrombin [chickens, White leghorn, male, mRNA Partial, 1272 nt]	sp|P30740|ILEU_HUMAN	273	1e-72	Leukocyte elastase inhibitor OS=Homo sapiens GN=SERPINB1 PE=1 SV=1	MA3388	222	2e-57	COG4826	Serine protease inhibitor	K13963	4e-76	286	oaa:100073994	serpin B	-	-	-
	Unigene20077_1_1	2023	441	12.3324	gi|149567256|ref|XP_001505596.1|	286	3e-75	PREDICTED: leukocyte elastase inhibitor A-like [Ornithorhynchus anatinus]	gi|1195580|gb|S79838.1|	63.9	2e-06	antithrombin [chickens, White leghorn, male, mRNA Partial, 1272 nt]	sp|P30740|ILEU_HUMAN	273	1e-72	Leukocyte elastase inhibitor OS=Homo sapiens GN=SERPINB1 PE=1 SV=1	MA3388	222	2e-57	COG4826	Serine protease inhibitor	K13963	4e-76	286	oaa:100073994	serpin B	-	-	-
	Unigene20092_1_1	966	7055	413.165	gi|344242546|gb|EGV98649.1|	110	7e-23	Plasminogen activator inhibitor 2, macrophage [Cricetulus griseus]	--	--	--	--	sp|P05120|PAI2_HUMAN	107	5e-23	Plasminogen activator inhibitor 2 OS=Homo sapiens GN=SERPINB2 PE=1 SV=2	MA2246	94.7	2e-19	COG4826	Serine protease inhibitor	K13963	2e-22	107	hsa:5055	serpin B	-	-	-
	Unigene20131_1_1	1742	7409	240.611	gi|50950077|dbj|BAD34945.1|	244	1e-62	serine proteinase homologue [Marsupenaeus japonicus]	gi|192282095|emb|CU694369.6|	63.9	2e-06	Zebrafish DNA sequence from clone CH73-25P10 in linkage group 6, complete sequence	sp|P21902|PCE_TACTR	186	1e-46	Proclotting enzyme OS=Tachypleus tridentatus PE=1 SV=1	VC1649	100	6e-21	COG5640	Secreted trypsin-like serine protease	K09640	2e-42	174	api:100166365	transmembrane protease, serine 9 [EC:3.4.21.-]	-	GO:0003824//catalytic activity	-
	Unigene20146_1_1	1474	4699	180.348	gi|7320913|emb|CAA72032.2|	422	1e-116	masquerade-like protein [Pacifastacus leniusculus]	--	--	--	--	sp|Q05319|STUB_DROME	166	1e-40	Serine proteinase stubble OS=Drosophila melanogaster GN=Sb PE=2 SV=2	VC1649	84.7	4e-16	COG5640	Secreted trypsin-like serine protease	K01312	6e-41	169	dpo:Dpse_GA18102	trypsin [EC:3.4.21.4]	-	GO:0008233//peptidase activity	-
	Unigene20175_1_1	2135	6279	166.378	gi|288188854|gb|ADC42877.1|	751	0	serine proteinase inhibitor B3 [Penaeus monodon]	gi|288188853|gb|GQ260130.1|	2204	0	Penaeus monodon serine proteinase inhibitor B3 (SERPINB3) mRNA, complete cds	sp|P05619|ILEU_HORSE	202	3e-51	Leukocyte elastase inhibitor OS=Equus caballus GN=SERPINB1 PE=1 SV=3	MA3388	158	4e-38	COG4826	Serine protease inhibitor	K13963	1e-50	202	ecb:100049797	serpin B	-	GO:0004866//endopeptidase inhibitor activity	-
	Unigene22274_1_1	2252	0	0	gi|157137659|ref|XP_001657118.1|	742	0	proprotein convertase subtilisin/kexin type 4, furin [Aedes aegypti] >gi|108880775|gb|EAT45000.1| proprotein convertase subtilisin/kexin type 4, furin [Aedes aegypti]	gi|194743135|ref|XM_001954020.1|	157	2e-34	Drosophila ananassae GF18084 (Dana\GF18084), mRNA	sp|P30430|FUR1C_DROME	740	0	Furin-like protease 1, isoform 1-CRR OS=Drosophila melanogaster GN=Fur1 PE=2 SV=2	SPAC22E12.09c_1	326	1e-88	COG1404	Subtilisin-like serine proteases	K01349	0	760	phu:Phum_PHUM246230	furin [EC:3.4.21.75]	GO:0019538//protein metabolic process	GO:0004175//endopeptidase activity	GO:0031228//intrinsic to Golgi membrane
	Unigene22275_1_1	2241	275	6.9422	gi|195389044|ref|XP_002053188.1|	820	0	GJ23748 [Drosophila virilis] >gi|194151274|gb|EDW66708.1| GJ23748 [Drosophila virilis]	gi|194743135|ref|XM_001954020.1|	208	7e-50	Drosophila ananassae GF18084 (Dana\GF18084), mRNA	sp|P30430|FUR1C_DROME	819	0	Furin-like protease 1, isoform 1-CRR OS=Drosophila melanogaster GN=Fur1 PE=2 SV=2	SPAC22E12.09c_1	301	4e-81	COG1404	Subtilisin-like serine proteases	K01349	0	846	phu:Phum_PHUM246230	furin [EC:3.4.21.75]	GO:0019538//protein metabolic process	GO:0004175//endopeptidase activity	GO:0031228//intrinsic to Golgi membrane
	Unigene22276_1_1	1609	103	3.6215	gi|47681489|gb|AAT37510.1|	721	0	furin-like convertase [Trichoplusia ni]	gi|345493156|ref|XM_001601331.2|	208	5e-50	PREDICTED: Nasonia vitripennis furin-like protease 2-like (LOC100117035), partial mRNA	sp|P30432|FUR2_DROME	696	0	Furin-like protease 2 OS=Drosophila melanogaster GN=Fur2 PE=1 SV=2	SPAC22E12.09c_1	317	4e-86	COG1404	Subtilisin-like serine proteases	K01349	4e-151	535	aml:100475645	furin [EC:3.4.21.75]	GO:0006464//protein modification process;GO:0007167//enzyme linked receptor protein signaling pathway	GO:0004175//endopeptidase activity;GO:0004713//protein tyrosine kinase activity;GO:0032559//adenyl ribonucleotide binding	GO:0016020//membrane
	Unigene22502_1_1	1638	0	0	gi|198451750|ref|XP_001358502.2|	192	5e-47	GA20752 [Drosophila pseudoobscura pseudoobscura] >gi|198131628|gb|EAL27641.2| GA20752 [Drosophila pseudoobscura pseudoobscura]	--	--	--	--	sp|P05049|SNAK_DROME	187	4e-47	Serine protease snake OS=Drosophila melanogaster GN=snk PE=1 SV=2	VC1649	92	3e-18	COG5640	Secreted trypsin-like serine protease	K09640	5e-39	162	api:100166365	transmembrane protease, serine 9 [EC:3.4.21.-]	-	GO:0016787//hydrolase activity	-
	Unigene22503_1_1	1549	0	0	gi|198451750|ref|XP_001358502.2|	192	5e-47	GA20752 [Drosophila pseudoobscura pseudoobscura] >gi|198131628|gb|EAL27641.2| GA20752 [Drosophila pseudoobscura pseudoobscura]	--	--	--	--	sp|P05049|SNAK_DROME	187	4e-47	Serine protease snake OS=Drosophila melanogaster GN=snk PE=1 SV=2	VC1649	92	2e-18	COG5640	Secreted trypsin-like serine protease	K09640	5e-39	162	api:100166365	transmembrane protease, serine 9 [EC:3.4.21.-]	-	GO:0016787//hydrolase activity	-
	Unigene22504_1_1	1457	0	0	gi|198451750|ref|XP_001358502.2|	139	3e-31	GA20752 [Drosophila pseudoobscura pseudoobscura] >gi|198131628|gb|EAL27641.2| GA20752 [Drosophila pseudoobscura pseudoobscura]	--	--	--	--	sp|P05049|SNAK_DROME	134	7e-31	Serine protease snake OS=Drosophila melanogaster GN=snk PE=1 SV=2	mlr3307	52.8	2e-06	COG5640	Secreted trypsin-like serine protease	K09640	6e-25	115	api:100166365	transmembrane protease, serine 9 [EC:3.4.21.-]	-	GO:0016787//hydrolase activity	-
	Unigene22505_1_1	1368	0	0	gi|198451750|ref|XP_001358502.2|	139	3e-31	GA20752 [Drosophila pseudoobscura pseudoobscura] >gi|198131628|gb|EAL27641.2| GA20752 [Drosophila pseudoobscura pseudoobscura]	--	--	--	--	sp|P05049|SNAK_DROME	134	6e-31	Serine protease snake OS=Drosophila melanogaster GN=snk PE=1 SV=2	mlr3307	52.8	1e-06	COG5640	Secreted trypsin-like serine protease	K09640	6e-25	115	api:100166365	transmembrane protease, serine 9 [EC:3.4.21.-]	-	GO:0016787//hydrolase activity	-
	Unigene22575_1_1	808	274	19.1842	gi|123456363|ref|XP_001315918.1|	73.2	1e-11	erythrocyte binding protein [Trichomonas vaginalis G3]	gi|119360984|gb|AC139760.6|	61.9	4e-06	Mus musculus BAC clone RP23-346P9 from chromosome 10, complete sequence	sp|Q7M732|RTL1_MOUSE	63.9	4e-10	Retrotransposon-like protein 1 OS=Mus musculus GN=Rtl1 PE=2 SV=1	BH0696	51.6	2e-06	COG1404	Subtilisin-like serine proteases	K08818	5e-11	68.6	spu:764563	cell division cycle 2-like [EC:2.7.11.22]	-	-	-
	Unigene23064_1_1	595	154	14.6422	gi|321464419|gb|EFX75427.1|	131	2e-29	trypsin [Daphnia pulex]	--	--	--	--	sp|P00765|TRYP_ASTFL	120	2e-27	Trypsin-1 OS=Astacus fluviatilis PE=1 SV=1	VC1649	70.5	2e-12	COG5640	Secreted trypsin-like serine protease	K01320	9e-26	116	dre:100038778	coagulation factor VII [EC:3.4.21.21]	-	-	-
	Unigene24645_1_1	564	46	4.614	gi|288188854|gb|ADC42877.1|	228	1e-58	serine proteinase inhibitor B3 [Penaeus monodon]	gi|288188853|gb|GQ260130.1|	79.8	1e-11	Penaeus monodon serine proteinase inhibitor B3 (SERPINB3) mRNA, complete cds	sp|Q6P4P1|SPA3A_MOUSE	115	8e-26	Serine protease inhibitor A3A OS=Mus musculus GN=Serpina3a PE=2 SV=2	all0778	100	2e-21	COG4826	Serine protease inhibitor	K04525	2e-25	115	rno:24795	serpin peptidase inhibitor, clade A, member 3	GO:0065007//biological regulation;GO:0009725//response to hormone stimulus;GO:0006952//defense response;GO:0008152//metabolic process	GO:0030414//protease inhibitor activity;GO:0005488//binding	GO:0005622//intracellular
	Unigene24828_1_1	251	22	4.9585	gi|270002738|gb|EEZ99185.1|	93.2	3e-18	serine protease H6 [Tribolium castaneum]	--	--	--	--	sp|Q8BM75|ARI5B_MOUSE	80.1	1e-15	AT-rich interactive domain-containing protein 5B OS=Mus musculus GN=Arid5b PE=1 SV=3	--	--	--	--	--	--	--	--	--	--	GO:0040007//growth;GO:0001667//ameboidal cell migration;GO:0006355//regulation of transcription, DNA-dependent;GO:0008406//gonad development;GO:0007169//transmembrane receptor protein tyrosine kinase signaling pathway;GO:0009887//organ morphogenesis;GO:0060612//adipose tissue development;GO:0030154//cell differentiation;GO:0035270//endocrine system development;GO:0043388//positive regulation of D…	GO:0008233//peptidase activity	GO:0005622//intracellular
	Unigene25432_1_1	395	42	6.0153	gi|195108515|ref|XP_001998838.1|	93.6	2e-18	GI24188 [Drosophila mojavensis] >gi|193915432|gb|EDW14299.1| GI24188 [Drosophila mojavensis]	--	--	--	--	sp|P05049|SNAK_DROME	73.6	1e-13	Serine protease snake OS=Drosophila melanogaster GN=snk PE=1 SV=2	VC1649	48.5	3e-06	COG5640	Secreted trypsin-like serine protease	K01344	4e-15	79.7	mdo:100026692	protein C (activated) [EC:3.4.21.69]	-	GO:0016787//hydrolase activity	-
	Unigene25759_1_1	169	14	4.6865	gi|289330544|ref|NP_001166089.1|	54.3	2e-06	serine protease 72 [Nasonia vitripennis]	--	--	--	--	sp|P00769|CTR2_VESCR	50.4	9e-07	Chymotrypsin-2 OS=Vespa crabro PE=1 SV=1	--	--	--	--	--	--	--	--	--	--	-	GO:0008233//peptidase activity	-
	Unigene25849_1_1	549	53	5.4614	gi|167385191|ref|XP_001737241.1|	93.2	5e-18	Inverted formin-2 [Entamoeba dispar SAW760]	--	--	--	--	sp|Q95JC9|PRP_PIG	81.6	9e-16	Basic proline-rich protein OS=Sus scrofa PE=1 SV=2	Rv3886c	56.2	3e-08	COG1404	Subtilisin-like serine proteases	K05748	2e-14	78.6	aml:100466792	WAS protein family, member 2	-	-	-
	Unigene26097_1_1	154	8	2.9388	gi|262401183|gb|ACY66494.1|	62.4	6e-09	serine protease [Scylla paramamosain]	--	--	--	--	--	--	--	--	--	--	--	--	--	--	--	--	--	--	-	GO:0070011//peptidase activity, acting on L-amino acid peptides	-
	Unigene27084_1_1	338	30	5.0212	gi|158300771|ref|XP_001689277.1|	68.9	6e-11	AGAP011913-PA [Anopheles gambiae str. PEST] >gi|157013321|gb|EDO63343.1| AGAP011913-PA [Anopheles gambiae str. PEST]	--	--	--	--	sp|Q66TN7|OVCH2_BUFAR	53.1	1e-07	Ovochymase-2 OS=Bufo arenarum GN=OVCH2 PE=2 SV=2	VC1649	49.3	2e-06	COG5640	Secreted trypsin-like serine protease	K07178	3e-09	60.1	cqu:CpipJ_CPIJ012150	RIO kinase 1 [EC:2.7.11.1]	-	-	-
	Unigene30914_1_1	247	12	2.7485	gi|190610833|gb|ACE80257.1|	105	5e-22	trypsin [Marsupenaeus japonicus]	--	--	--	--	sp|P00765|TRYP_ASTFL	103	8e-23	Trypsin-1 OS=Astacus fluviatilis PE=1 SV=1	VC1649	62.4	2e-10	COG5640	Secreted trypsin-like serine protease	K01316	9e-18	88.6	xtr:100490249	protease, serine, 7 (enterokinase) [EC:3.4.21.9]	-	GO:0070011//peptidase activity, acting on L-amino acid peptides	GO:0005576//extracellular region
	Unigene30991_1_1	162	8	2.7937	gi|115893512|ref|XP_789974.2|	84.3	1e-15	PREDICTED: similar to Proprotein convertase subtilisin/kexin type 7, partial [Strongylocentrotus purpuratus] >gi|115951736|ref|XP_001196759.1| PREDICTED: similar to Proprotein convertase subtilisin/kexin type 7, partial [Strongylocentrotus purpuratus]	gi|334326761|ref|XM_003340749.1|	61.9	6e-07	PREDICTED: Monodelphis domestica proprotein convertase subtilisin/kexin type 4-like (LOC100020709), mRNA	sp|Q62849|PCSK7_RAT	80.9	6e-16	Proprotein convertase subtilisin/kexin type 7 OS=Rattus norvegicus GN=Pcsk7 PE=1 SV=1	YNL238w_1	75.5	2e-14	COG1404	Subtilisin-like serine proteases	K08673	2e-17	87.4	bfo:BRAFLDRAFT_119857	proprotein convertase subtilisin/kexin type 7 [EC:3.4.21.-]	-	GO:0004175//endopeptidase activity	GO:0031228//intrinsic to Golgi membrane
	Unigene31347_1_1	194	8	2.3329	gi|288188852|gb|ADC42876.1|	67	2e-10	serine proteinase inhibitor 6 [Penaeus monodon]	gi|284919649|emb|FP102273.6|	69.9	3e-09	Zebrafish DNA sequence from clone ZFOS-281C7, complete sequence	sp|P12388|PAI2_MOUSE	57.8	5e-09	Plasminogen activator inhibitor 2, macrophage OS=Mus musculus GN=Serpinb2 PE=2 SV=1	all0778	50.4	8e-07	COG4826	Serine protease inhibitor	K13963	1e-10	65.1	bfo:BRAFLDRAFT_66649	serpin B	-	-	-
	Unigene32690_1_1	1226	106	4.8912	gi|13898841|gb|AAK48894.1|AF357226_1	102	5e-20	CUB-serine protease [Panulirus argus]	--	--	--	--	sp|Q91Y47|FA11_MOUSE	77.8	4e-14	Coagulation factor XI OS=Mus musculus GN=F11 PE=2 SV=2	--	--	--	--	--	K01323	1e-13	77.8	mmu:109821	coagulation factor XI [EC:3.4.21.27]	-	-	-
	Unigene32933_1_1	295	33	6.3284	gi|288188858|gb|ADC42879.1|	178	6e-44	serine proteinase inhibitor 8 [Penaeus monodon]	gi|288188857|gb|GU358488.1|	373	1e-100	Penaeus monodon serine proteinase inhibitor 8 (SERPIN8) mRNA, complete cds	sp|P80229|ILEU_PIG	86.3	1e-17	Leukocyte elastase inhibitor OS=Sus scrofa GN=SERPINB1 PE=1 SV=1	all0778	70.9	5e-13	COG4826	Serine protease inhibitor	K13963	2e-17	87.8	dre:569051	serpin B	-	-	-
	Unigene33715_1_1	283	13	2.5987	gi|321464419|gb|EFX75427.1|	80.9	2e-14	trypsin [Daphnia pulex]	--	--	--	--	sp|Q29461|CEL2A_BOVIN	65.1	3e-11	Chymotrypsin-like elastase family member 2A OS=Bos taurus GN=CELA2A PE=2 SV=1	VC1649	55.1	3e-08	COG5640	Secreted trypsin-like serine protease	K09640	1e-12	71.2	xtr:448231	transmembrane protease, serine 9 [EC:3.4.21.-]	-	GO:0008233//peptidase activity	-
	Unigene33772_1_1	246	8	1.8397	gi|115893512|ref|XP_789974.2|	76.6	3e-13	PREDICTED: similar to Proprotein convertase subtilisin/kexin type 7, partial [Strongylocentrotus purpuratus] >gi|115951736|ref|XP_001196759.1| PREDICTED: similar to Proprotein convertase subtilisin/kexin type 7, partial [Strongylocentrotus purpuratus]	--	--	--	--	sp|Q16549|PCSK7_HUMAN	69.7	1e-12	Proprotein convertase subtilisin/kexin type 7 OS=Homo sapiens GN=PCSK7 PE=1 SV=2	YNL238w_1	61.6	3e-10	COG1404	Subtilisin-like serine proteases	K08673	1e-14	78.6	nve:NEMVE_v1g161314	proprotein convertase subtilisin/kexin type 7 [EC:3.4.21.-]	GO:0019538//protein metabolic process	GO:0016787//hydrolase activity	GO:0031228//intrinsic to Golgi membrane
	Unigene35299_1_1	866	213	13.9144	gi|18266073|gb|AAL67442.1|AF461036_1	270	5e-71	trypsin [Paralithodes camtschaticus]	gi|344297271|ref|XM_003420275.1|	73.8	1e-09	PREDICTED: Loxodonta africana anionic trypsin-like (LOC100670373), mRNA	sp|P00765|TRYP_ASTFL	256	3e-68	Trypsin-1 OS=Astacus fluviatilis PE=1 SV=1	VC1200	130	2e-30	COG5640	Secreted trypsin-like serine protease	K01312	8e-55	214	bfo:BRAFLDRAFT_88359	trypsin [EC:3.4.21.4]	-	-	-
	Unigene35856_1_1	794	76	5.415	gi|4098568|gb|AAD00320.1|	167	6e-40	plasminogen activator sPA [Scolopendra subspinipes]	--	--	--	--	sp|Q29463|TRY2_BOVIN	151	1e-36	Anionic trypsin OS=Bos taurus PE=2 SV=1	VC1200	88.6	1e-17	COG5640	Secreted trypsin-like serine protease	K01312	4e-37	155	bta:282603	trypsin [EC:3.4.21.4]	-	GO:0003824//catalytic activity	-
	Unigene35857_1_1	784	3	0.2165	gi|4098568|gb|AAD00320.1|	165	2e-39	plasminogen activator sPA [Scolopendra subspinipes]	--	--	--	--	sp|Q29463|TRY2_BOVIN	150	4e-36	Anionic trypsin OS=Bos taurus PE=2 SV=1	VC1200	89	8e-18	COG5640	Secreted trypsin-like serine protease	K01312	1e-36	153	bta:282603	trypsin [EC:3.4.21.4]	-	GO:0003824//catalytic activity	-
	Unigene35961_1_1	941	229	13.7673	gi|259166841|gb|ACV97157.1|	572	1e-161	collagenolytic serine protease [Fenneropenaeus chinensis]	gi|259166840|gb|FJ786958.1|	622	1e-175	Fenneropenaeus chinensis collagenolytic serine protease mRNA, complete cds	sp|P36178|CTRB2_LITVA	190	3e-48	Chymotrypsin BII OS=Litopenaeus vannamei PE=1 SV=1	VC1649	57.8	3e-08	COG5640	Secreted trypsin-like serine protease	K01311	4e-34	145	gga:430670	chymotrypsin C [EC:3.4.21.2]	-	GO:0016787//hydrolase activity	-
	Unigene36415_1_1	779	200	14.5243	gi|328778890|ref|XP_003249561.1|	199	1e-49	PREDICTED: 26S proteasome non-ATPase regulatory subunit 9-like [Apis mellifera]	--	--	--	--	sp|Q9WTV5|PSMD9_RAT	173	3e-43	26S proteasome non-ATPase regulatory subunit 9 OS=Rattus norvegicus GN=Psmd9 PE=1 SV=1	SPAC2H10.02c	101	2e-21	COG0265	Trypsin-like serine proteases, typically periplasmic, contain C-terminal PDZ domain	K06693	2e-50	199	ame:410128	26S proteasome non-ATPase regulatory subunit 9	-	-	-
	Unigene38122_1_1	182	6	1.865	gi|194766185|ref|XP_001965205.1|	86.7	3e-16	GF21354 [Drosophila ananassae] >gi|190617815|gb|EDV33339.1| GF21354 [Drosophila ananassae]	gi|61652775|gb|AY946200.1|	71.9	8e-10	Scylla serrata prophenoloxidase activating factor serine proteinase (PPAF-SP) mRNA, complete cds	sp|Q5R8X6|PLMN_PONAB	75.5	2e-14	Plasminogen OS=Pongo abelii GN=PLG PE=2 SV=1	VC1649	60.1	1e-09	COG5640	Secreted trypsin-like serine protease	K09643	2e-14	77.8	gga:419770	transmembrane protease, serine 13	GO:0019538//protein metabolic process	GO:0004175//endopeptidase activity	-
	Unigene39121_1_1	237	14	3.3418	gi|344254769|gb|EGW10873.1|	108	5e-23	Proprotein convertase subtilisin/kexin type 7 [Cricetulus griseus]	gi|291237908|ref|XM_002738829.1|	60	4e-06	PREDICTED: Saccoglossus kowalevskii predicted protein-like (LOC100366321), partial mRNA	sp|Q62849|PCSK7_RAT	108	2e-24	Proprotein convertase subtilisin/kexin type 7 OS=Rattus norvegicus GN=Pcsk7 PE=1 SV=1	SPAC22E12.09c_1	78.2	3e-15	COG1404	Subtilisin-like serine proteases	K08673	9e-26	115	nve:NEMVE_v1g161314	proprotein convertase subtilisin/kexin type 7 [EC:3.4.21.-]	-	GO:0070011//peptidase activity, acting on L-amino acid peptides	GO:0031228//intrinsic to Golgi membrane
	Unigene39270_1_1	269	20	4.2061	gi|288188854|gb|ADC42877.1|	112	5e-24	serine proteinase inhibitor B3 [Penaeus monodon]	--	--	--	--	sp|P80034|ACH2_BOMMO	52.4	2e-07	Antichymotrypsin-2 OS=Bombyx mori PE=1 SV=1	MA2613	49.7	1e-06	COG4826	Serine protease inhibitor	K13963	2e-09	61.2	nvi:100118367	serpin B	-	-	-
	Unigene40296_1_1	592	244	23.3169	gi|12083381|gb|AAG46367.1|	65.9	1e-09	antigen 38 [Trypanosoma cruzi]	--	--	--	--	sp|P54683|TAGB_DICDI	55.1	1e-07	Serine protease/ABC transporter B family protein tagB OS=Dictyostelium discoideum GN=tagB PE=3 SV=2	--	--	--	--	--	K02178	1e-07	56.6	dwi:Dwil_GK24156	checkpoint serine/threonine-protein kinase [EC:2.7.11.1]	-	-	-
	Unigene41441_1_1	1275	593	26.3116	gi|83638457|gb|ABC33918.1|	580	1e-164	serine proteinase [Fenneropenaeus chinensis]	gi|83638456|gb|DQ318859.1|	527	1e-146	Fenneropenaeus chinensis serine proteinase mRNA, complete cds	sp|P13582|EAST_DROME	135	1e-31	Serine protease easter OS=Drosophila melanogaster GN=ea PE=1 SV=3	VC1649	80.9	4e-15	COG5640	Secreted trypsin-like serine protease	K01362	4e-31	136	dme:Dmel_CG4920	[EC:3.4.21.-]	-	GO:0003824//catalytic activity	-
	Unigene42696_1_1	1179	254	12.1877	gi|5001993|gb|AAD37247.1|AF134321_1	95.9	3e-18	chimeric AFGP/trypsinogen-like serine protease precursor [Dissostichus mawsoni]	--	--	--	--	sp|Q9UQ35|SRRM2_HUMAN	79.3	1e-14	Serine/arginine repetitive matrix protein 2 OS=Homo sapiens GN=SRRM2 PE=1 SV=2	DR2133	60.5	6e-09	COG4372	Uncharacterized protein conserved in bacteria with the myosin-like domain	K13172	5e-17	89.4	oaa:100075123	serine/arginine repetitive matrix protein 2	GO:0009987//cellular process	GO:0005488//binding	GO:0044424//intracellular part
	Unigene42766_1_1	838	434	29.2988	gi|313747943|gb|ADR74382.1|	175	2e-42	prophenoloxidase-activating enzyme 2a [Penaeus monodon]	--	--	--	--	sp|Q7M4I3|SP4_MEGPE	114	3e-25	Venom protease OS=Megabombus pennsylvanicus PE=1 SV=1	VC1200	58.2	2e-08	COG5640	Secreted trypsin-like serine protease	K09641	2e-21	102	bta:521615	transmembrane protease, serine 11D [EC:3.4.21.-]	-	GO:0003824//catalytic activity	-
	Unigene42774_1_1	1201	734	34.5746	gi|110339423|gb|ABG67960.1|	430	1e-119	prophenoloxidase activating enzyme III [Callinectes sapidus]	gi|168149228|emb|AL590429.10|	71.9	5e-09	Mouse DNA sequence from clone RP23-462O16 on chromosome 2, complete sequence	sp|P13582|EAST_DROME	173	8e-43	Serine protease easter OS=Drosophila melanogaster GN=ea PE=1 SV=3	VC1200	105	1e-22	COG5640	Secreted trypsin-like serine protease	K01362	6e-42	172	dme:Dmel_CG4920	[EC:3.4.21.-]	-	GO:0003824//catalytic activity	-
	Unigene43091_1_1	1312	962	41.4806	gi|159078854|gb|ABW87872.1|	795	0	serine protease [Penaeus monodon]	gi|159078853|gb|EU082201.1|	1853	0	Penaeus monodon serine protease mRNA, complete cds	sp|Q05319|STUB_DROME	163	7e-40	Serine proteinase stubble OS=Drosophila melanogaster GN=Sb PE=2 SV=2	VC1649	104	3e-22	COG5640	Secreted trypsin-like serine protease	K01312	3e-40	166	dpo:Dpse_GA18102	trypsin [EC:3.4.21.4]	-	-	-
	Unigene43792_1_1	1543	838	30.7243	gi|4098568|gb|AAD00320.1|	179	3e-43	plasminogen activator sPA [Scolopendra subspinipes]	--	--	--	--	sp|Q01177|PLMN_RAT	157	5e-38	Plasminogen OS=Rattus norvegicus GN=Plg PE=2 SV=2	VC1649	110	5e-24	COG5640	Secreted trypsin-like serine protease	K01312	2e-38	160	bfo:BRAFLDRAFT_88359	trypsin [EC:3.4.21.4]	GO:0065008;GO:0042060//wound healing;GO:0048856//anatomical structure development;GO:0050789//regulation of biological process;GO:0006508//proteolysis;GO:0009987//cellular process;GO:0032501//multicellular organismal process	GO:0016787//hydrolase activity;GO:0005488//binding	GO:0042598//vesicular fraction
	Unigene44028_1_1	1827	20	0.6193	gi|270002738|gb|EEZ99185.1|	278	5e-73	serine protease H6 [Tribolium castaneum]	--	--	--	--	sp|Q5ZJ69|ARI5B_CHICK	225	2e-58	AT-rich interactive domain-containing protein 5B OS=Gallus gallus GN=ARID5B PE=2 SV=1	--	--	--	--	--	K11653	5e-12	73.6	cqu:CpipJ_CPIJ010152	AT-rich interactive domain-containing protein 1	-	-	-
	Unigene44029_1_1	1788	62	1.9617	gi|270002738|gb|EEZ99185.1|	286	2e-75	serine protease H6 [Tribolium castaneum]	--	--	--	--	sp|Q5ZJ69|ARI5B_CHICK	233	8e-61	AT-rich interactive domain-containing protein 5B OS=Gallus gallus GN=ARID5B PE=2 SV=1	--	--	--	--	--	K11653	4e-12	73.6	cqu:CpipJ_CPIJ010152	AT-rich interactive domain-containing protein 1	-	-	-
	Unigene44338_1_1	720	316	24.8289	gi|237690360|gb|ACR15870.1|	193	7e-48	serine protease [Fenneropenaeus chinensis]	gi|237690359|gb|FJ770383.1|	345	1e-91	Fenneropenaeus chinensis serine protease mRNA, complete cds	--	--	--	--	--	--	--	--	--	--	--	--	--	--	-	-	-
	Unigene44528_1_1	811	254	17.7181	gi|195131011|ref|XP_002009944.1|	58.5	3e-07	GI14965 [Drosophila mojavensis] >gi|193908394|gb|EDW07261.1| GI14965 [Drosophila mojavensis]	--	--	--	--	sp|P54683|TAGB_DICDI	51.2	3e-06	Serine protease/ABC transporter B family protein tagB OS=Dictyostelium discoideum GN=tagB PE=3 SV=2	--	--	--	--	--	K12114	2e-06	53.5	ame:410253	vrille	-	-	-
	Unigene4561_1_1	342	32	5.2933	gi|345495666|ref|XP_003427548.1|	92	7e-18	PREDICTED: tripeptidyl-peptidase 2-like isoform 2 [Nasonia vitripennis]	--	--	--	--	sp|P29144|TPP2_HUMAN	77.8	5e-15	Tripeptidyl-peptidase 2 OS=Homo sapiens GN=TPP2 PE=1 SV=4	SPAP8A3.12c	65.5	2e-11	COG1404	Subtilisin-like serine proteases	K01280	8e-19	92	nvi:100122357	tripeptidyl-peptidase II [EC:3.4.14.10]	-	-	-
	Unigene46185_1_1	941	209	12.5649	gi|158295378|ref|XP_316180.4|	293	6e-78	AGAP006120-PA [Anopheles gambiae str. PEST] >gi|157016008|gb|EAA10892.4| AGAP006120-PA [Anopheles gambiae str. PEST]	--	--	--	--	sp|Q28661|PROC_RABIT	189	7e-48	Vitamin K-dependent protein C (Fragment) OS=Oryctolagus cuniculus GN=PROC PE=2 SV=1	mlr3307	112	7e-25	COG5640	Secreted trypsin-like serine protease	K01344	2e-51	202	mdo:100026692	protein C (activated) [EC:3.4.21.69]	-	GO:0008233//peptidase activity	-
	Unigene46540_1_1	308	43	7.8981	gi|532085|gb|AAA84423.1|	170	1e-41	trypsin [Choristoneura fumiferana]	gi|315139327|gb|HM990174.1|	101	1e-18	Mamestra configurata serine protease 52 mRNA, complete cds	sp|P35042|TRYP_CHOFU	170	6e-43	Trypsin CFT-1 OS=Choristoneura fumiferana PE=1 SV=1	--	--	--	--	--	K01312	7e-13	72.4	dgr:Dgri_GH22926	trypsin [EC:3.4.21.4]	GO:0019538//protein metabolic process	GO:0004175//endopeptidase activity	GO:0044421//extracellular region part
	Unigene47203_1_1	246	22	5.0593	gi|288188854|gb|ADC42877.1|	107	1e-22	serine proteinase inhibitor B3 [Penaeus monodon]	--	--	--	--	sp|B0UYL8|SERP3_DANRE	63.2	1e-10	Probable serpin E3 OS=Danio rerio GN=serpine3 PE=3 SV=1	MA2246	49.7	1e-06	COG4826	Serine protease inhibitor	K03983	5e-09	59.7	cfa:611266	alpha-2-antiplasmin	-	GO:0016787//hydrolase activity;GO:0004866//endopeptidase inhibitor activity	-
	Unigene48124_1_1	844	133	8.9148	gi|328784575|ref|XP_395521.3|	362	1e-98	PREDICTED: tripeptidyl-peptidase 2 [Apis mellifera]	--	--	--	--	sp|P29144|TPP2_HUMAN	317	2e-86	Tripeptidyl-peptidase 2 OS=Homo sapiens GN=TPP2 PE=1 SV=4	SPAP8A3.12c	196	4e-50	COG1404	Subtilisin-like serine proteases	K01280	2e-99	362	ame:412055	tripeptidyl-peptidase II [EC:3.4.14.10]	-	GO:0004175//endopeptidase activity;GO:0008238//exopeptidase activity;GO:0008236//serine-type peptidase activity	-
	Unigene48483_1_1	918	151	9.3055	gi|1585834|prf||2202195A	236	8e-61	serpin	--	--	--	--	sp|Q1JPB0|ILEU_BOVIN	123	5e-28	Leukocyte elastase inhibitor OS=Bos taurus GN=SERPINB1 PE=2 SV=2	MA3388	109	7e-24	COG4826	Serine protease inhibitor	K13963	4e-39	162	api:100163427	serpin B	-	-	-
	Unigene50368_1_1	1273	165	7.3326	gi|307179857|gb|EFN68015.1|	469	1e-131	Tripeptidyl-peptidase 2 [Camponotus floridanus]	--	--	--	--	sp|Q9V6K1|TPP2_DROME	431	2e-120	Tripeptidyl-peptidase 2 OS=Drosophila melanogaster GN=TppII PE=1 SV=2	SPAP8A3.12c	276	6e-74	COG1404	Subtilisin-like serine proteases	K01280	8e-129	460	ame:412055	tripeptidyl-peptidase II [EC:3.4.14.10]	-	-	-
	Unigene5939_1_1	266	16	3.4028	gi|209882027|ref|XP_002142451.1|	79.3	5e-14	SNF2/RAD54 helicase family protein [Cryptosporidium muris RN66] >gi|209558057|gb|EEA08102.1| SNF2/RAD54 helicase family protein [Cryptosporidium muris RN66]	gi|52077697|gb|AC113983.13|	95.6	8e-17	Mus musculus chromosome 5, clone RP24-95M11, complete sequence	sp|Q62563|SRY_MUSSP	65.9	2e-11	Sex-determining region Y protein OS=Mus spretus GN=Sry PE=3 SV=2	DR1459	53.1	1e-07	COG1404	Subtilisin-like serine proteases	K02223	1e-14	78.2	aag:AaeL_AAEL012562	circadian locomoter output cycles kaput protein [EC:2.3.1.48]	GO:0009987//cellular process	GO:0005488//binding	-
	Unigene638_1_1	444	26	3.3128	gi|270009237|gb|EFA05685.1|	90.1	3e-17	serine protease P153 [Tribolium castaneum]	--	--	--	--	sp|Q5G271|NETR_PANTR	80.5	1e-15	Neurotrypsin OS=Pan troglodytes GN=PRSS12 PE=3 SV=1	--	--	--	--	--	K09624	3e-15	80.5	ptr:471291	protease, serine, 12 (neurotrypsin, motopsin) [EC:3.4.21.-]	-	-	-
	Unigene7363_1_1	1454	1231	47.8958	gi|262401183|gb|ACY66494.1|	156	2e-36	serine protease [Scylla paramamosain]	--	--	--	--	sp|Q8MQS8|SP34_APIME	107	7e-23	Venom serine protease 34 OS=Apis mellifera PE=2 SV=1	VC1649	79.7	1e-14	COG5640	Secreted trypsin-like serine protease	K01344	4e-22	106	cfa:476104	protein C (activated) [EC:3.4.21.69]	-	GO:0008233//peptidase activity	-
	Unigene7779_1_1	1570	1189	42.8436	gi|227122180|gb|ACP19561.1|	269	3e-70	clip domain serine proteinase 2 [Penaeus monodon]	gi|34419703|gb|AC118734.11|	61.9	7e-06	Mus musculus chromosome 18, clone RP24-170D17, complete sequence	sp|P13582|EAST_DROME	125	3e-28	Serine protease easter OS=Drosophila melanogaster GN=ea PE=1 SV=3	--	--	--	--	--	K01362	4e-27	123	dme:Dmel_CG4920	[EC:3.4.21.-]	-	-	-
	Unigene8043_1_1	1025	459	25.3333	gi|227122180|gb|ACP19561.1|	524	1e-147	clip domain serine proteinase 2 [Penaeus monodon]	gi|227122179|gb|FJ620687.1|	745	0	Penaeus monodon clip domain serine proteinase 2 mRNA, complete cds	sp|P13582|EAST_DROME	165	2e-40	Serine protease easter OS=Drosophila melanogaster GN=ea PE=1 SV=3	VC1649	68.9	1e-11	COG5640	Secreted trypsin-like serine protease	K01362	4e-40	165	dme:Dmel_CG4920	[EC:3.4.21.-]	-	-	-
	Unigene8236_1_1	1587	794	28.304	gi|156543818|ref|XP_001606558.1|	343	1e-92	PREDICTED: serine protease HTRA2, mitochondrial-like isoform 1 [Nasonia vitripennis] >gi|345495752|ref|XP_003427567.1| PREDICTED: serine protease HTRA2, mitochondrial-like isoform 2 [Nasonia vitripennis]	--	--	--	--	sp|B4K835|HTRA2_DROMO	340	7e-93	Serine protease HTRA2, mitochondrial OS=Drosophila mojavensis GN=HtrA2 PE=3 SV=1	all2008	197	3e-50	COG0265	Trypsin-like serine proteases, typically periplasmic, contain C-terminal PDZ domain	K01362	2e-89	330	dme:Dmel_CG8464	[EC:3.4.21.-]	-	-	-
	Unigene8257_1_1	1306	1678	72.6863	gi|227122182|gb|ACP19562.1|	689	0	clip domain serine proteinase 1 [Penaeus monodon]	gi|227122181|gb|FJ620688.1|	1334	0	Penaeus monodon clip domain serine proteinase 1 mRNA, complete cds	sp|P13582|EAST_DROME	196	9e-50	Serine protease easter OS=Drosophila melanogaster GN=ea PE=1 SV=3	VC1649	92.8	1e-18	COG5640	Secreted trypsin-like serine protease	K01362	2e-49	197	dme:Dmel_CG4920	[EC:3.4.21.-]	-	-	-
	Unigene8527_1_1	1158	1247	60.9202	gi|237690360|gb|ACR15870.1|	367	1e-100	serine protease [Fenneropenaeus chinensis]	gi|237690359|gb|FJ770383.1|	389	1e-104	Fenneropenaeus chinensis serine protease mRNA, complete cds	sp|P21902|PCE_TACTR	157	5e-38	Proclotting enzyme OS=Tachypleus tridentatus PE=1 SV=1	VC1649	93.2	8e-19	COG5640	Secreted trypsin-like serine protease	K01312	5e-32	139	phu:Phum_PHUM375640	trypsin [EC:3.4.21.4]	-	GO:0070011//peptidase activity, acting on L-amino acid peptides	-
	Unigene8538_1_1	2448	2167	50.0785	gi|328777221|ref|XP_397251.4|	610	1e-172	PREDICTED: cdc42-interacting protein 4-like [Apis mellifera]	gi|170051065|ref|XM_001861561.1|	85.7	8e-13	Culex quinquefasciatus thyroid receptor interacting protein, mRNA	sp|P97531|CIP4_RAT	375	3e-103	Cdc42-interacting protein 4 OS=Rattus norvegicus GN=Trip10 PE=1 SV=3	Rv3886c	63.5	2e-09	COG1404	Subtilisin-like serine proteases	K07196	2e-103	377	mmu:106628	thyroid hormone receptor interactor 10	-	-	-
	Unigene9083_1_1	1356	994	41.4696	gi|239049675|ref|NP_001155060.1|	304	6e-81	serine protease homolog 21 [Nasonia vitripennis]	--	--	--	--	sp|Q05319|STUB_DROME	161	4e-39	Serine proteinase stubble OS=Drosophila melanogaster GN=Sb PE=2 SV=2	VC1200	95.1	2e-19	COG5640	Secreted trypsin-like serine protease	K01312	1e-37	158	dpo:Dpse_GA18102	trypsin [EC:3.4.21.4]	-	GO:0003824//catalytic activity	-
	Unigene9483_1_1	2504	2285	51.6244	gi|345480007|ref|XP_001603578.2|	984	0	PREDICTED: prolyl endopeptidase-like [Nasonia vitripennis]	gi|194761817|ref|XM_001963084.1|	81.8	1e-11	Drosophila ananassae GF14099 (Dana\GF14099), mRNA	sp|Q9QUR6|PPCE_MOUSE	910	0	Prolyl endopeptidase OS=Mus musculus GN=Prep PE=2 SV=1	all2533	675	0	COG1505	Serine proteases of the peptidase family S9A	K01322	0	984	nvi:100121868	prolyl oligopeptidase [EC:3.4.21.26]	-	-	-
Antioxidant enzymes
superoxide dismutase
	CL687.Contig1_1_1	907	1755	109.465	gi|262400963|gb|ACY66384.1|	213	7e-54	copper/zinc superoxide dismutase [Scylla paramamosain]	gi|3250880|emb|AJ007044.1|	73.8	1e-09	Oryctolagus Cuniculus sod gene	sp|O73872|SODC_DANRE	165	1e-40	Superoxide dismutase [Cu-Zn] OS=Danio rerio GN=sod1 PE=2 SV=1	YJR104c	131	1e-30	COG2032	Cu/Zn superoxide dismutase	K04565	3e-40	165	dre:30553	Cu/Zn superoxide dismutase [EC:1.15.1.1]	-	-	-
	Unigene10984_1_1	349	42	6.8081	gi|77955974|gb|ABB05539.1|	174	1e-42	mitochondrial manganese superoxide dismutase [Fenneropenaeus chinensis]	gi|77955973|gb|DQ205424.1|	488	1e-135	Fenneropenaeus chinensis mitochondrial manganese superoxide dismutase mRNA, complete cds; nuclear gene for mitochondrial product	sp|P31161|SODM1_CAEEL	145	3e-35	Superoxide dismutase [Mn] 1, mitochondrial OS=Caenorhabditis elegans GN=sod-2 PE=1 SV=1	CT294	108	2e-24	COG0605	Superoxide dismutase	K04564	8e-35	145	cel:F10D11.1	superoxide dismutase, Fe-Mn family [EC:1.15.1.1]	-	GO:0003824//catalytic activity;GO:0016209//antioxidant activity;GO:0043169//cation binding	-
	Unigene17960_1_1	927	207	12.6326	gi|262400963|gb|ACY66384.1|	213	8e-54	copper/zinc superoxide dismutase [Scylla paramamosain]	gi|3250880|emb|AJ007044.1|	73.8	1e-09	Oryctolagus Cuniculus sod gene	sp|O73872|SODC_DANRE	165	1e-40	Superoxide dismutase [Cu-Zn] OS=Danio rerio GN=sod1 PE=2 SV=1	YJR104c	131	1e-30	COG2032	Cu/Zn superoxide dismutase	K04565	4e-40	165	dre:30553	Cu/Zn superoxide dismutase [EC:1.15.1.1]	-	-	-
	Unigene18802_1_1	1257	4844	218.008	gi|66864637|gb|AAY57407.1|	584	1e-165	cytosolic MnSOD [Litopenaeus vannamei] >gi|68300789|gb|AAY89338.1| cytosolic manganese superoxide dismutase [Litopenaeus vannamei]	gi|66864636|gb|DQ005531.1|	2351	0	Litopenaeus vannamei cytosolic MnSOD mRNA, complete cds	sp|P09671|SODM_MOUSE	283	7e-76	Superoxide dismutase [Mn], mitochondrial OS=Mus musculus GN=Sod2 PE=1 SV=3	CT294	224	2e-58	COG0605	Superoxide dismutase	K04564	3e-76	286	gga:374042	superoxide dismutase, Fe-Mn family [EC:1.15.1.1]	-	-	-
	Unigene43318_1_1	474	303	36.1633	gi|284484544|gb|ADB90402.1|	291	6e-78	mitochondrial MnSOD [Marsupenaeus japonicus]	gi|77955973|gb|DQ205424.1|	692	0	Fenneropenaeus chinensis mitochondrial manganese superoxide dismutase mRNA, complete cds; nuclear gene for mitochondrial product	sp|O96347|SODM_CHAFE	239	2e-63	Superoxide dismutase [Mn], mitochondrial OS=Charybdis feriatus PE=2 SV=1	SPAC1486.01	145	3e-35	COG0605	Superoxide dismutase	K04564	2e-57	220	nvi:100113999	superoxide dismutase, Fe-Mn family [EC:1.15.1.1]	-	-	-
	Unigene43747_1_1	827	401	27.431	gi|62901684|gb|AAY18806.1|	187	6e-46	Cu,Zn-superoxide dismutase [Haliotis diversicolor supertexta] >gi|145309187|gb|ABP57796.1| Cu/Zn-superoxide dismutase [Haliotis diversicolor supertexta] >gi|146428671|gb|ABQ40391.1| Cu/Zn-superoxide dismutase [Haliotis diversicolor supertexta]	gi|185132316|ref|NM_001124329.1|	73.8	1e-09	Oncorhynchus mykiss superoxide dismutase 1, soluble (sod1), mRNA >gi|18766890|gb|AF469663.1| Oncorhynchus mykiss Cu/Zn-superoxide dismutase (SOD1) mRNA, complete cds	sp|P81926|SODC_HALRO	184	2e-46	Superoxide dismutase [Cu-Zn] OS=Halocynthia roretzi PE=1 SV=2	YJR104c	155	8e-38	COG2032	Cu/Zn superoxide dismutase	K04565	4e-44	178	cbr:CBG11197	Cu/Zn superoxide dismutase [EC:1.15.1.1]	GO:0006979//response to oxidative stress;GO:0048609//reproductive process in a multicellular organism;GO:0006801//superoxide metabolic process;GO:0040025//vulval development;GO:0040009//regulation of growth rate	GO:0046914//transition metal ion binding;GO:0042802//identical protein binding;GO:0016209//antioxidant activity;GO:0003824//catalytic activity	GO:0043231//intracellular membrane-bounded organelle;GO:0044444//cytoplasmic part
catalase
	Unigene44643_1_1	1512	767	28.6977	gi|158866359|gb|ABW82155.1|	963	0	catalase [Fenneropenaeus chinensis]	gi|41323498|gb|AY518322.1|	2866	0	Litopenaeus vannamei catalase (Cat) mRNA, complete cds	sp|O62839|CATA_PIG	704	0	Catalase OS=Sus scrofa GN=CAT PE=1 SV=4	BS_katA	532	5e-151	COG0753	Catalase	K03781	0	734	tad:TRIADDRAFT_63434	catalase [EC:1.11.1.6]	GO:0042743//hydrogen peroxide metabolic process;GO:0006950//response to stress	GO:0005506//iron ion binding;GO:0004601//peroxidase activity	-
	Unigene46564_1_1	260	62	13.4903	gi|41323499|gb|AAR99908.1|	108	9e-23	catalase [Litopenaeus vannamei]	gi|41323498|gb|AY518322.1|	440	1e-120	Litopenaeus vannamei catalase (Cat) mRNA, complete cds	sp|P00432|CATA_BOVIN	59.7	1e-09	Catalase OS=Bos taurus GN=CAT PE=1 SV=3	--	--	--	--	--	K03781	8e-11	65.5	phu:Phum_PHUM336860	catalase [EC:1.11.1.6]	GO:0042743//hydrogen peroxide metabolic process;GO:0006629//lipid metabolic process;GO:0048522//positive regulation of cellular process;GO:0044281;GO:0051090//regulation of transcription factor activity;GO:0006979//response to oxidative stress	GO:0004601//peroxidase activity;GO:0005506//iron ion binding	GO:0005777//peroxisome
peroxidase
	Unigene17912_1_1	1228	4506	207.585	gi|213556919|gb|ACJ53746.1|	360	8e-98	peroxiredoxin 6 [Scylla paramamosain]	gi|11079189|dbj|AB038382.1|	99.6	2e-17	Haemaphysalis longicornis HlPrx mRNA for peroxiredoxin, complete cds	sp|Q5ZJF4|PRDX6_CHICK	309	7e-84	Peroxiredoxin-6 OS=Gallus gallus GN=PRDX6 PE=2 SV=3	slr1198	222	1e-57	COG0450	Peroxiredoxin	K11188	2e-86	319	tad:TRIADDRAFT_49888	peroxiredoxin 6, 1-Cys peroxiredoxin [EC:1.11.1.7 1.11.1.15 3.1.1.-]	GO:0006644//phospholipid metabolic process;GO:0019725//cellular homeostasis;GO:0006950//response to stress	GO:0005488//binding;GO:0016705//oxidoreductase activity, acting on paired donors, with incorporation or reduction of molecular oxygen;GO:0004601//peroxidase activity;GO:0004091//carboxylesterase activity	GO:0000323//lytic vacuole;GO:0031410//cytoplasmic vesicle
	Unigene18830_1_1	1229	12351	568.53	gi|317408298|gb|ADV17661.1|	303	8e-81	selenium-dependent glutathione peroxidase [Macrobrachium nipponense]	gi|118193729|gb|AY973252.2|	2050	0	Litopenaeus vannamei glutathione peroxidase mRNA, complete cds	sp|Q4AEH7|GPX2_CEBAP	226	6e-59	Glutathione peroxidase 2 OS=Cebus apella GN=GPX2 PE=2 SV=2	FN2007	102	1e-21	COG0386	Glutathione peroxidase	K00432	5e-60	232	dre:352926	glutathione peroxidase [EC:1.11.1.9]	-	-	-
	Unigene18880_1_1	971	1558	90.772	gi|226374370|gb|ABB55269.2|	306	1e-81	peroxinectin [Fenneropenaeus chinensis]	gi|226374369|gb|DQ172834.2|	65.9	3e-07	Fenneropenaeus chinensis peroxinectin mRNA, complete cds	sp|Q9VEG6|PERC_DROME	95.9	1e-19	Chorion peroxidase OS=Drosophila melanogaster GN=Pxt PE=2 SV=3	--	--	--	--	--	K12550	1e-10	67.4	rno:287610	lactoperoxidase [EC:1.11.1.7]	-	-	-
	Unigene18924_1_1	1742	3440	111.716	gi|15718457|gb|AAL05973.1|AF188840_1	808	0	peroxinectin [Penaeus monodon]	gi|15718456|gb|AF188840.1|AF188840	226	2e-55	Penaeus monodon peroxinectin mRNA, complete cds	sp|Q9VEG6|PERC_DROME	386	9e-107	Chorion peroxidase OS=Drosophila melanogaster GN=Pxt PE=2 SV=3	--	--	--	--	--	K00431	4e-73	276	bfo:BRAFLDRAFT_67515	thyroid peroxidase [EC:1.11.1.8]	-	-	-
	Unigene19320_1_1	2398	16443	387.914	gi|226374370|gb|ABB55269.2|	1435	0	peroxinectin [Fenneropenaeus chinensis]	gi|226374369|gb|DQ172834.2|	2805	0	Fenneropenaeus chinensis peroxinectin mRNA, complete cds	sp|Q9VEG6|PERC_DROME	454	5e-127	Chorion peroxidase OS=Drosophila melanogaster GN=Pxt PE=2 SV=3	--	--	--	--	--	K00431	6e-92	339	bfo:BRAFLDRAFT_67515	thyroid peroxidase [EC:1.11.1.8]	-	-	-
	Unigene19739_1_1	760	8033	597.954	gi|171189511|gb|ACB42236.1|	209	1e-52	glutathione peroxidase [Metapenaeus ensis] >gi|171189513|gb|ACB42237.1| glutathione peroxidase [Metapenaeus ensis]	gi|241604285|ref|XM_002405824.1|	63.9	8e-07	Ixodes scapularis glutathione peroxidase, putative, mRNA	sp|P23764|GPX3_RAT	174	2e-43	Glutathione peroxidase 3 OS=Rattus norvegicus GN=Gpx3 PE=2 SV=2	CAC1571	122	8e-28	COG0386	Glutathione peroxidase	K00432	2e-43	175	bta:519280	glutathione peroxidase [EC:1.11.1.9]	-	-	-
	Unigene25533_1_1	577	46	4.5101	gi|171189511|gb|ACB42236.1|	123	4e-27	glutathione peroxidase [Metapenaeus ensis] >gi|171189513|gb|ACB42237.1| glutathione peroxidase [Metapenaeus ensis]	--	--	--	--	sp|P28714|GPX5_MACFA	117	1e-26	Epididymal secretory glutathione peroxidase OS=Macaca fascicularis GN=GPX5 PE=2 SV=1	RSc2674	78.6	7e-15	COG0386	Glutathione peroxidase	K00432	4e-26	117	mcc:708014	glutathione peroxidase [EC:1.11.1.9]	-	GO:0003824//catalytic activity	-
	Unigene258_1_1	606	36	3.3607	gi|307169072|gb|EFN61916.1|	253	3e-66	Chorion peroxidase [Camponotus floridanus]	gi|195570132|ref|XM_002103027.1|	61.9	3e-06	Drosophila simulans GD19162 (Dsim\GD19162), mRNA	sp|Q7QH73|PERC_ANOGA	114	1e-25	Chorion peroxidase OS=Anopheles gambiae GN=pxt PE=2 SV=3	--	--	--	--	--	K14971	8e-27	120	dwi:Dwil_GK22572	nuclear receptor coactivator 6	-	-	-
	Unigene29054_1_1	427	31	4.1071	gi|64446846|gb|AAY41441.1|	174	8e-43	glutathione peroxidase [Litopenaeus vannamei]	gi|197246994|gb|BC164446.1|	69.9	7e-09	Danio rerio glutathione peroxidase 1b, mRNA (cDNA clone MGC:191621 IMAGE:100059930), complete cds	sp|Q4AEH7|GPX2_CEBAP	156	2e-38	Glutathione peroxidase 2 OS=Cebus apella GN=GPX2 PE=2 SV=2	btuE	60.8	7e-10	COG0386	Glutathione peroxidase	K00432	3e-40	163	dre:352926	glutathione peroxidase [EC:1.11.1.9]	GO:0008152//metabolic process;GO:0006950//response to stress	GO:0004601//peroxidase activity	-
	Unigene29309_1_1	273	19	3.9373	gi|307169072|gb|EFN61916.1|	71.2	1e-11	Chorion peroxidase [Camponotus floridanus]	--	--	--	--	--	--	--	--	--	--	--	--	--	--	--	--	--	--	-	-	-
	Unigene29836_1_1	155	9	3.2848	gi|340717180|ref|XP_003397065.1|	92	7e-18	PREDICTED: peroxidase-like isoform 2 [Bombus terrestris]	gi|345495480|ref|XM_001603259.2|	85.7	4e-14	PREDICTED: Nasonia vitripennis chorion peroxidase-like (LOC100119556), mRNA	sp|P82600|PERC_AEDAE	79.3	2e-15	Chorion peroxidase OS=Aedes aegypti GN=pxt PE=1 SV=3	--	--	--	--	--	K00431	5e-14	76.3	bfo:BRAFLDRAFT_67515	thyroid peroxidase [EC:1.11.1.8]	GO:0008152//metabolic process;GO:0006950//response to stress	GO:0005506//iron ion binding;GO:0016209//antioxidant activity	-
	Unigene33209_1_1	558	60	6.083	gi|327262841|ref|XP_003216232.1|	166	6e-40	PREDICTED: probable glutathione peroxidase 8-B-like [Anolis carolinensis]	gi|224170699|ref|XM_002197798.1|	65.9	2e-07	PREDICTED: Taeniopygia guttata similar to glutathione peroxidase 7 (LOC100225543), partial mRNA	sp|A6QLY2|GPX7_BOVIN	164	1e-40	Glutathione peroxidase 7 OS=Bos taurus GN=GPX7 PE=2 SV=1	lin0982	120	1e-27	COG0386	Glutathione peroxidase	K00432	2e-45	181	bfo:BRAFLDRAFT_275043	glutathione peroxidase [EC:1.11.1.9]	-	GO:0016491//oxidoreductase activity	-
	Unigene39332_1_1	330	20	3.4286	gi|189241488|ref|XP_973252.2|	162	5e-39	PREDICTED: similar to GA19195-PA [Tribolium castaneum]	--	--	--	--	sp|Q8HYB7|PERT_CANFA	65.5	3e-11	Thyroid peroxidase OS=Canis familiaris GN=TPO PE=2 SV=1	--	--	--	--	--	K14971	1e-12	71.6	dwi:Dwil_GK22572	nuclear receptor coactivator 6	GO:0008152//metabolic process;GO:0006950//response to stress	GO:0005506//iron ion binding;GO:0016209//antioxidant activity	-
	Unigene43751_1_1	970	459	26.7698	gi|77166828|gb|ABA62390.1|	231	3e-59	phospholipid-hydroperoxide glutathione peroxidase [Rhipicephalus microplus]	gi|198386359|gb|BT044014.1|	69.9	2e-08	Salmo salar clone HM6_1291 glutathione peroxidase 4b (gpx4b) mRNA, partial cds	sp|P36968|GPX4_PIG	206	6e-53	Phospholipid hydroperoxide glutathione peroxidase, mitochondrial OS=Sus scrofa GN=GPX4 PE=1 SV=3	CAC1570	152	8e-37	COG0386	Glutathione peroxidase	K05361	2e-56	219	tgu:100190423	phospholipid-hydroperoxide glutathione peroxidase [EC:1.11.1.12]	GO:0008152//metabolic process;GO:0006950//response to stress	GO:0004601//peroxidase activity	-
	Unigene44643_1_1	1512	767	28.6977	gi|158866359|gb|ABW82155.1|	963	0	catalase [Fenneropenaeus chinensis]	gi|41323498|gb|AY518322.1|	2866	0	Litopenaeus vannamei catalase (Cat) mRNA, complete cds	sp|O62839|CATA_PIG	704	0	Catalase OS=Sus scrofa GN=CAT PE=1 SV=4	BS_katA	532	5e-151	COG0753	Catalase	K03781	0	734	tad:TRIADDRAFT_63434	catalase [EC:1.11.1.6]	GO:0042743//hydrogen peroxide metabolic process;GO:0006950//response to stress	GO:0005506//iron ion binding;GO:0004601//peroxidase activity	-
	Unigene44924_1_1	676	365	30.5457	gi|342326236|gb|AEL23033.1|	176	1e-42	glutathione peroxidase 6 [Cherax quadricarinatus]	--	--	--	--	sp|P21765|GPX5_MOUSE	166	3e-41	Epididymal secretory glutathione peroxidase OS=Mus musculus GN=Gpx5 PE=2 SV=2	NMB1621	110	2e-24	COG0386	Glutathione peroxidase	K00432	2e-42	172	dre:798788	glutathione peroxidase [EC:1.11.1.9]	-	-	-
	Unigene46564_1_1	260	62	13.4903	gi|41323499|gb|AAR99908.1|	108	9e-23	catalase [Litopenaeus vannamei]	gi|41323498|gb|AY518322.1|	440	1e-120	Litopenaeus vannamei catalase (Cat) mRNA, complete cds	sp|P00432|CATA_BOVIN	59.7	1e-09	Catalase OS=Bos taurus GN=CAT PE=1 SV=3	--	--	--	--	--	K03781	8e-11	65.5	phu:Phum_PHUM336860	catalase [EC:1.11.1.6]	GO:0042743//hydrogen peroxide metabolic process;GO:0006629//lipid metabolic process;GO:0048522//positive regulation of cellular process;GO:0044281;GO:0051090//regulation of transcription factor activity;GO:0006979//response to oxidative stress	GO:0004601//peroxidase activity;GO:0005506//iron ion binding	GO:0005777//peroxisome
	Unigene51217_1_1	300	31	5.8458	--	--	--	--	gi|333906199|gb|JF412718.1|	60	5e-06	Hyriopsis cumingii selenium-dependent glutathione peroxidase (Se-GPX) gene, complete cds	--	--	--	--	--	--	--	--	--	--	--	--	--	--	-	-	-
	Unigene969_1_1	260	23	5.0045	gi|337730428|gb|AEI70685.1|	64.3	2e-09	GPx isotype 4 [Perinereis nuntia]	--	--	--	--	sp|O02621|GPX1_CAEEL	48.5	3e-06	Probable glutathione peroxidase F26E4.12 OS=Caenorhabditis elegans GN=F26E4.12 PE=2 SV=1	--	--	--	--	--	K00432	2e-07	53.9	cel:R03G5.5	glutathione peroxidase [EC:1.11.1.9]	-	-	-
NADPH oxidase
	Unigene15633_1_1	466	60	7.284	gi|189239162|ref|XP_972375.2|	239	2e-62	PREDICTED: similar to AGAP008072-PA [Tribolium castaneum]	--	--	--	--	sp|Q96PH1|NOX5_HUMAN	111	5e-25	NADPH oxidase 5 OS=Homo sapiens GN=NOX5 PE=1 SV=1	--	--	--	--	--	K08008	1e-12	72	mmu:237038	NADPH oxidase	GO:0008152//metabolic process	GO:0030554//adenyl nucleotide binding;GO:0046914//transition metal ion binding;GO:0003824//catalytic activity	GO:0031224//intrinsic to membrane
	Unigene25277_1_1	433	45	5.8793	gi|195426622|ref|XP_002061412.1|	273	1e-72	GK20906 [Drosophila willistoni] >gi|194157497|gb|EDW72398.1| GK20906 [Drosophila willistoni]	gi|157125699|ref|XM_001660688.1|	133	6e-28	Aedes aegypti nadph oxidase partial mRNA	sp|Q96PH1|NOX5_HUMAN	180	8e-46	NADPH oxidase 5 OS=Homo sapiens GN=NOX5 PE=1 SV=1	--	--	--	--	--	K08008	9e-23	105	bfo:BRAFLDRAFT_129254	NADPH oxidase	GO:0008152//metabolic process	GO:0030554//adenyl nucleotide binding;GO:0046914//transition metal ion binding;GO:0003824//catalytic activity	GO:0031224//intrinsic to membrane
	Unigene33433_1_1	230	13	3.1976	gi|307178583|gb|EFN67259.1|	129	4e-29	NADPH oxidase 5 [Camponotus floridanus]	--	--	--	--	sp|Q96PH1|NOX5_HUMAN	68.2	4e-12	NADPH oxidase 5 OS=Homo sapiens GN=NOX5 PE=1 SV=1	--	--	--	--	--	K06268	2e-06	50.8	dre:327599	protein phosphatase 3, regulatory subunit	GO:0008152//metabolic process	GO:0030554//adenyl nucleotide binding;GO:0046914//transition metal ion binding;GO:0003824//catalytic activity	GO:0031224//intrinsic to membrane
	Unigene36484_1_1	932	211	12.8077	gi|166240564|ref|XP_642772.2|	56.2	2e-06	RmlC-like cupin family protein [Dictyostelium discoideum AX4] >gi|165988661|gb|EAL68865.2| RmlC-like cupin family protein [Dictyostelium discoideum AX4]	--	--	--	--	sp|Q54F44|NOXC_DICDI	50.8	4e-06	Superoxide-generating NADPH oxidase heavy chain subunit C OS=Dictyostelium discoideum GN=noxC PE=2 SV=1	--	--	--	--	--	--	--	--	--	--	-	-	-
	Unigene4161_1_1	613	44	4.0607	gi|237838763|ref|XP_002368679.1|	59.3	1e-07	voltage gated chloride channel domain-containing protein [Toxoplasma gondii ME49] >gi|211966343|gb|EEB01539.1| voltage gated chloride channel domain-containing protein [Toxoplasma gondii ME49]	--	--	--	--	sp|Q867T7|NCFA_DICDI	50.4	3e-06	NADPH oxidase activator OS=Dictyostelium discoideum GN=ncfA PE=2 SV=1	--	--	--	--	--	--	--	--	--	--	-	-	-
	Unigene50172_1_1	495	64	7.3144	gi|307214707|gb|EFN89636.1|	75.5	8e-13	NADPH oxidase 5 [Harpegnathos saltator]	--	--	--	--	--	--	--	--	--	--	--	--	--	--	--	--	--	--	-	-	-
	Unigene640_1_1	236	14	3.356	gi|195401735|ref|XP_002059467.1|	130	2e-29	GJ18905 [Drosophila virilis] >gi|194142473|gb|EDW58879.1| GJ18905 [Drosophila virilis]	gi|195334898|ref|XM_002034078.1|	69.9	4e-09	Drosophila sechellia GM21688 (Dsec\GM21688), mRNA	sp|Q96PH1|NOX5_HUMAN	81.3	5e-16	NADPH oxidase 5 OS=Homo sapiens GN=NOX5 PE=1 SV=1	--	--	--	--	--	K13411	3e-08	57	api:100160850	dual oxidase [EC:1.6.3.1 1.11.1.-]	-	-	-
	Unigene7708_1_1	204	174	48.2528	gi|170579958|ref|XP_001895056.1|	65.9	5e-10	Histidine-rich glycoprotein precursor [Brugia malayi]	gi|21537500|emb|AL671915.8|	89.7	4e-15	Mouse DNA sequence from clone RP23-182N4 on chromosome X Contains a prohibitin (Phb) pseudogene, the Cstf2 gene for cleavage stimulation factor 3' pre-RNA subunit 2, the Nox1 gene for NADPH oxidase 1, the Xkrx gene for X Kell blood group precursor related X linked, the 5' end of the Arl13a gene for ADP-ribosylation factor-like 13A and a CpG island, complete sequence	sp|P06333|TCB1_RABIT	50.8	6e-07	T-cell receptor beta chain ANA 11 OS=Oryctolagus cuniculus PE=4 SV=1	--	--	--	--	--	--	--	--	--	--	-	-	-
peroxiredoxin
	Unigene17912_1_1	1228	4506	207.585	gi|213556919|gb|ACJ53746.1|	360	8e-98	peroxiredoxin 6 [Scylla paramamosain]	gi|11079189|dbj|AB038382.1|	99.6	2e-17	Haemaphysalis longicornis HlPrx mRNA for peroxiredoxin, complete cds	sp|Q5ZJF4|PRDX6_CHICK	309	7e-84	Peroxiredoxin-6 OS=Gallus gallus GN=PRDX6 PE=2 SV=3	slr1198	222	1e-57	COG0450	Peroxiredoxin	K11188	2e-86	319	tad:TRIADDRAFT_49888	peroxiredoxin 6, 1-Cys peroxiredoxin [EC:1.11.1.7 1.11.1.15 3.1.1.-]	GO:0006644//phospholipid metabolic process;GO:0019725//cellular homeostasis;GO:0006950//response to stress	GO:0005488//binding;GO:0016705//oxidoreductase activity, acting on paired donors, with incorporation or reduction of molecular oxygen;GO:0004601//peroxidase activity;GO:0004091//carboxylesterase activity	GO:0000323//lytic vacuole;GO:0031410//cytoplasmic vesicle
	Unigene18382_1_1	284	635	126.491	gi|226374370|gb|ABB55269.2|	121	8e-27	peroxinectin [Fenneropenaeus chinensis]	gi|226374369|gb|DQ172834.2|	165	1e-37	Fenneropenaeus chinensis peroxinectin mRNA, complete cds	--	--	--	--	--	--	--	--	--	--	--	--	--	--	-	-	-
	Unigene18880_1_1	971	1558	90.772	gi|226374370|gb|ABB55269.2|	306	1e-81	peroxinectin [Fenneropenaeus chinensis]	gi|226374369|gb|DQ172834.2|	65.9	3e-07	Fenneropenaeus chinensis peroxinectin mRNA, complete cds	sp|Q9VEG6|PERC_DROME	95.9	1e-19	Chorion peroxidase OS=Drosophila melanogaster GN=Pxt PE=2 SV=3	--	--	--	--	--	K12550	1e-10	67.4	rno:287610	lactoperoxidase [EC:1.11.1.7]	-	-	-
	Unigene18924_1_1	1742	3440	111.716	gi|15718457|gb|AAL05973.1|AF188840_1	808	0	peroxinectin [Penaeus monodon]	gi|15718456|gb|AF188840.1|AF188840	226	2e-55	Penaeus monodon peroxinectin mRNA, complete cds	sp|Q9VEG6|PERC_DROME	386	9e-107	Chorion peroxidase OS=Drosophila melanogaster GN=Pxt PE=2 SV=3	--	--	--	--	--	K00431	4e-73	276	bfo:BRAFLDRAFT_67515	thyroid peroxidase [EC:1.11.1.8]	-	-	-
	Unigene19320_1_1	2398	16443	387.914	gi|226374370|gb|ABB55269.2|	1435	0	peroxinectin [Fenneropenaeus chinensis]	gi|226374369|gb|DQ172834.2|	2805	0	Fenneropenaeus chinensis peroxinectin mRNA, complete cds	sp|Q9VEG6|PERC_DROME	454	5e-127	Chorion peroxidase OS=Drosophila melanogaster GN=Pxt PE=2 SV=3	--	--	--	--	--	K00431	6e-92	339	bfo:BRAFLDRAFT_67515	thyroid peroxidase [EC:1.11.1.8]	-	-	-
programmed cell death protein
caspase
	CL64.Contig1_1_1	2297	1226	30.1949	gi|304569876|gb|ADM45311.1|	104	2e-20	caspase [Eriocheir sinensis]	--	--	--	--	sp|P29594|CASP2_MOUSE	90.5	1e-17	Caspase-2 OS=Mus musculus GN=Casp2 PE=1 SV=5	YJL115w	57.4	1e-07	COG5137	Histone chaperone involved in gene silencing	K02186	2e-17	91.7	bfo:BRAFLDRAFT_67496	caspase 2 [EC:3.4.22.55]	GO:0042981//regulation of apoptosis;GO:0043068//positive regulation of programmed cell death	GO:0016787//hydrolase activity	GO:0044424//intracellular part
	Unigene11340_1_1	549	51	5.2553	gi|133754271|gb|ABO38430.1|	158	1e-37	effector caspase [Penaeus monodon]	--	--	--	--	sp|P89116|CASP1_SPOFR	124	1e-28	Caspase-1 OS=Spodoptera frugiperda PE=1 SV=1	--	--	--	--	--	K04396	3e-26	117	spu:584221	caspase 6 [EC:3.4.22.59]	-	GO:0008233//peptidase activity	-
	Unigene11508_1_1	281	35	7.0464	gi|169643278|emb|CAQ16393.1|	52.8	5e-06	caspase-3 protein [Hydractinia echinata]	--	--	--	--	--	--	--	--	--	--	--	--	--	--	--	--	--	--	-	-	-
	Unigene13261_1_1	1351	183	7.663	gi|304569876|gb|ADM45311.1|	124	1e-26	caspase [Eriocheir sinensis]	--	--	--	--	sp|O89110|CASP8_MOUSE	88.6	3e-17	Caspase-8 OS=Mus musculus GN=Casp8 PE=1 SV=1	all2748	56.2	1e-07	COG0666	FOG: Ankyrin repeat	K04396	2e-20	100	xla:397818	caspase 6 [EC:3.4.22.59]	GO:0012501//programmed cell death;GO:0010033//response to organic substance;GO:0050794//regulation of cellular process;GO:0008152//metabolic process	GO:0008233//peptidase activity	GO:0044425//membrane part;GO:0043234//protein complex;GO:0044444//cytoplasmic part
	Unigene14291_1_1	417	28	3.7986	gi|133754271|gb|ABO38430.1|	131	1e-29	effector caspase [Penaeus monodon]	--	--	--	--	sp|P89116|CASP1_SPOFR	95.5	3e-20	Caspase-1 OS=Spodoptera frugiperda PE=1 SV=1	--	--	--	--	--	K04489	1e-20	98.6	dmo:Dmoj_GI22043	caspase invertebrate, apoptosis-related cysteine protease [EC:3.4.22.-]	-	GO:0070011//peptidase activity, acting on L-amino acid peptides	-
	Unigene14936_1_1	422	27	3.6196	gi|282403497|ref|NP_001164145.1|	54.7	1e-06	caspase-like protein [Tribolium castaneum]	--	--	--	--	--	--	--	--	--	--	--	--	--	K04489	4e-06	50.1	cqu:CpipJ_CPIJ002923	caspase invertebrate, apoptosis-related cysteine protease [EC:3.4.22.-]	-	-	-
	Unigene1616_1_1	836	189	12.7897	gi|327283761|ref|XP_003226609.1|	97.4	7e-19	PREDICTED: caspase-2-like [Anolis carolinensis]	--	--	--	--	sp|Q98943|CASP2_CHICK	90.9	3e-18	Caspase-2 OS=Gallus gallus GN=CASP2 PE=2 SV=2	--	--	--	--	--	K02186	1e-19	97.1	xla:397817	caspase 2 [EC:3.4.22.55]	GO:0009987//cellular process	-	GO:0044464//cell part
	Unigene16853_1_1	279	21	4.2581	--	--	--	--	--	--	--	--	--	--	--	--	--	--	--	--	--	K02187	1e-06	51.6	mdo:654275	caspase 3 [EC:3.4.22.56]	-	-	-
	Unigene17898_1_1	2986	4128	78.2084	gi|133754271|gb|ABO38430.1|	550	1e-154	effector caspase [Penaeus monodon]	gi|133754270|gb|EF114674.1|	1112	0	Penaeus monodon effector caspase mRNA, complete cds	sp|P89116|CASP1_SPOFR	248	6e-65	Caspase-1 OS=Spodoptera frugiperda PE=1 SV=1	--	--	--	--	--	K04489	3e-60	234	phu:Phum_PHUM221390	caspase invertebrate, apoptosis-related cysteine protease [EC:3.4.22.-]	-	GO:0016787//hydrolase activity	-
	Unigene18305_1_1	3953	20195	289.015	gi|296933838|gb|ADH94029.1|	653	0	caspase [Marsupenaeus japonicus]	gi|296933829|gb|GU645564.1|	180	3e-41	Marsupenaeus japonicus isolate intestine6 caspase gene, complete cds	sp|P42575|CASP2_HUMAN	58.2	1e-07	Caspase-2 OS=Homo sapiens GN=CASP2 PE=1 SV=2	--	--	--	--	--	K04398	4e-11	71.6	xtr:100495471	caspase 8 [EC:3.4.22.61]	-	-	-
	Unigene18885_1_1	3266	1800	31.1788	gi|118421169|gb|ABK88280.1|	471	1e-130	CAP-3 [Litopenaeus vannamei]	gi|167782081|gb|EU421939.1|	1739	0	Litopenaeus vannamei caspase-3 mRNA, complete cds	sp|P89116|CASP1_SPOFR	129	4e-29	Caspase-1 OS=Spodoptera frugiperda PE=1 SV=1	--	--	--	--	--	K04489	1e-28	129	aga:AgaP_AGAP000830	caspase invertebrate, apoptosis-related cysteine protease [EC:3.4.22.-]	-	-	-
	Unigene18886_1_1	2300	778	19.1362	gi|118421169|gb|ABK88280.1|	638	0	CAP-3 [Litopenaeus vannamei]	gi|167782081|gb|EU421939.1|	2355	0	Litopenaeus vannamei caspase-3 mRNA, complete cds	sp|P89116|CASP1_SPOFR	152	2e-36	Caspase-1 OS=Spodoptera frugiperda PE=1 SV=1	--	--	--	--	--	K04489	6e-36	153	dpo:Dpse_GA20588	caspase invertebrate, apoptosis-related cysteine protease [EC:3.4.22.-]	-	-	-
	Unigene19993_1_1	2328	75	1.8226	gi|324507459|gb|ADY43161.1|	150	3e-34	Cell death protein 3 [Ascaris suum]	--	--	--	--	sp|P42573|CED3_CAEEL	122	3e-27	Cell death protein 3 OS=Caenorhabditis elegans GN=ced-3 PE=1 SV=2	--	--	--	--	--	K02186	1e-34	149	bfo:BRAFLDRAFT_67496	caspase 2 [EC:3.4.22.55]	-	GO:0016787//hydrolase activity	-
	Unigene19994_1_1	2184	31	0.803	gi|324507459|gb|ADY43161.1|	150	2e-34	Cell death protein 3 [Ascaris suum]	--	--	--	--	sp|P42573|CED3_CAEEL	122	2e-27	Cell death protein 3 OS=Caenorhabditis elegans GN=ced-3 PE=1 SV=2	--	--	--	--	--	K02186	1e-34	149	bfo:BRAFLDRAFT_67496	caspase 2 [EC:3.4.22.55]	-	GO:0016787//hydrolase activity	-
	Unigene24935_1_1	352	30	4.8215	gi|304569876|gb|ADM45311.1|	77.8	1e-13	caspase [Eriocheir sinensis]	--	--	--	--	sp|Q9XYF4|ICENC_DROME	50.4	9e-07	Caspase Nc OS=Drosophila melanogaster GN=Nc PE=1 SV=1	--	--	--	--	--	K04489	7e-07	52.4	dya:Dyak_GE21731	caspase invertebrate, apoptosis-related cysteine protease [EC:3.4.22.-]	-	-	-
	Unigene26595_1_1	389	36	5.2355	gi|296033922|gb|ADG84879.1|	126	3e-28	caspase [Fenneropenaeus chinensis]	--	--	--	--	sp|O02002|CASP1_DROME	104	5e-23	Caspase-1 OS=Drosophila melanogaster GN=Dcp-1 PE=1 SV=1	--	--	--	--	--	K04489	3e-23	106	dya:Dyak_GE14302	caspase invertebrate, apoptosis-related cysteine protease [EC:3.4.22.-]	GO:0006923;GO:0030036//actin cytoskeleton organization;GO:0048102//autophagic cell death;GO:0007275//multicellular organismal development;GO:0007300//ovarian nurse cell to oocyte transport	GO:0004175//endopeptidase activity	-
	Unigene27270_1_1	230	30	7.379	--	--	--	--	--	--	--	--	sp|P89116|CASP1_SPOFR	47.8	6e-06	Caspase-1 OS=Spodoptera frugiperda PE=1 SV=1	--	--	--	--	--	--	--	--	--	--	-	-	-
	Unigene36346_1_1	1856	298	9.0833	gi|296933306|gb|ADH93765.1|	143	3e-32	caspase [Marsupenaeus japonicus]	--	--	--	--	sp|O89110|CASP8_MOUSE	56.2	2e-07	Caspase-8 OS=Mus musculus GN=Casp8 PE=1 SV=1	--	--	--	--	--	K04399	4e-10	67	tgu:100227981	caspase 9 [EC:3.4.22.62]	-	-	-
	Unigene41809_1_1	2615	835	18.0642	gi|340710475|ref|XP_003393813.1|	107	3e-21	PREDICTED: mucosa-associated lymphoid tissue lymphoma translocation protein 1-like [Bombus terrestris]	--	--	--	--	sp|Q9UDY8|MALT1_HUMAN	94.7	9e-19	Mucosa-associated lymphoid tissue lymphoma translocation protein 1 OS=Homo sapiens GN=MALT1 PE=1 SV=1	mlr1804_1	63.2	2e-09	COG4249	Uncharacterized protein containing caspase domain	K07369	4e-20	100	phu:Phum_PHUM197620	mucosa-associated lymphoid tissue lymphoma translocation protein 1 [EC:3.4.22.-]	GO:0048518//positive regulation of biological process;GO:0050896//response to stimulus;GO:0023052;GO:0002376//immune system process;GO:0050794//regulation of cellular process	-	GO:0044424//intracellular part
	Unigene43394_1_1	2344	612	14.7706	gi|307209306|gb|EFN86391.1|	100	3e-19	Caspase [Harpegnathos saltator]	--	--	--	--	sp|P55215|CASP2_RAT	92	5e-18	Caspase-2 OS=Rattus norvegicus GN=Casp2 PE=2 SV=3	--	--	--	--	--	K04489	6e-18	93.6	tca:100142149	caspase invertebrate, apoptosis-related cysteine protease [EC:3.4.22.-]	-	-	-
	Unigene44209_1_1	1644	294	10.1169	gi|296933804|gb|ADH94012.1|	145	6e-33	caspase [Marsupenaeus japonicus]	gi|328905032|gb|HQ541159.1|	137	2e-28	Litopenaeus vannamei single VWC domain protein 2 mRNA, complete cds	sp|Q92851|CASPA_HUMAN	65.1	4e-10	Caspase-10 OS=Homo sapiens GN=CASP10 PE=1 SV=3	--	--	--	--	--	K04398	7e-15	82.8	xla:373559	caspase 8 [EC:3.4.22.61]	-	-	-
	Unigene44656_1_1	2514	1519	34.1819	gi|1490878|gb|AAC29881.1|	104	2e-20	cysteine protease caspase-2 [Gallus gallus]	--	--	--	--	sp|Q98943|CASP2_CHICK	104	1e-21	Caspase-2 OS=Gallus gallus GN=CASP2 PE=2 SV=2	--	--	--	--	--	K02186	5e-21	103	gga:395857	caspase 2 [EC:3.4.22.55]	GO:0043065//positive regulation of apoptosis	GO:0016787//hydrolase activity	GO:0044424//intracellular part
	Unigene45676_1_1	440	95	12.2145	gi|133754271|gb|ABO38430.1|	100	1e-20	effector caspase [Penaeus monodon]	--	--	--	--	sp|P89116|CASP1_SPOFR	84.7	6e-17	Caspase-1 OS=Spodoptera frugiperda PE=1 SV=1	--	--	--	--	--	K04489	1e-17	88.6	isc:IscW_ISCW013172	caspase invertebrate, apoptosis-related cysteine protease [EC:3.4.22.-]	-	GO:0008233//peptidase activity	-
	Unigene46588_1_1	343	61	10.061	gi|133754271|gb|ABO38430.1|	80.5	2e-14	effector caspase [Penaeus monodon]	--	--	--	--	sp|P97864|CASP7_MOUSE	60.8	6e-10	Caspase-7 OS=Mus musculus GN=Casp7 PE=1 SV=2	--	--	--	--	--	K04489	7e-13	72.4	isc:IscW_ISCW013172	caspase invertebrate, apoptosis-related cysteine protease [EC:3.4.22.-]	GO:0006915//apoptosis	GO:0016787//hydrolase activity	-
	Unigene50306_1_1	841	139	9.3502	gi|340373032|ref|XP_003385047.1|	93.2	1e-17	PREDICTED: caspase-3-like [Amphimedon queenslandica]	--	--	--	--	sp|Q92851|CASPA_HUMAN	72	1e-12	Caspase-10 OS=Homo sapiens GN=CASP10 PE=1 SV=3	--	--	--	--	--	K04489	2e-15	83.6	cqu:CpipJ_CPIJ009056	caspase invertebrate, apoptosis-related cysteine protease [EC:3.4.22.-]	-	-	-
	Unigene7850_1_1	1611	1385	48.636	gi|304569876|gb|ADM45311.1|	98.6	8e-19	caspase [Eriocheir sinensis]	--	--	--	--	sp|P29594|CASP2_MOUSE	84.7	5e-16	Caspase-2 OS=Mus musculus GN=Casp2 PE=1 SV=5	--	--	--	--	--	K04489	4e-17	90.1	nvi:100117953	caspase invertebrate, apoptosis-related cysteine protease [EC:3.4.22.-]	-	-	-
apoptosis revelent
	CL35.Contig1_1_1	1411	21	0.842	gi|326920342|ref|XP_003206433.1|	296	1e-78	PREDICTED: probable methylthioribulose-1-phosphate dehydratase-like [Meleagris gallopavo]	gi|28630148|gb|AC122397.2|	87.7	1e-13	Mus musculus BAC clone RP24-90D21 from chromosome 15, complete sequence	sp|Q5ZLP2|MTNB_CHICK	295	1e-79	Probable methylthioribulose-1-phosphate dehydratase OS=Gallus gallus GN=APIP PE=2 SV=1	YJR024c	177	3e-44	COG0235	Ribulose-5-phosphate 4-epimerase and related epimerases and aldolases	K08964	4e-79	295	gga:428860	methylthioribulose-1-phosphate dehydratase [EC:4.2.1.109]	GO:0006915//apoptosis;GO:0071265	GO:0043169//cation binding;GO:0005515//protein binding;GO:0016836//hydro-lyase activity	GO:0044424//intracellular part
	CL35.Contig2_1_1	1534	79	2.9134	gi|326920342|ref|XP_003206433.1|	296	2e-78	PREDICTED: probable methylthioribulose-1-phosphate dehydratase-like [Meleagris gallopavo]	gi|28630148|gb|AC122397.2|	87.7	1e-13	Mus musculus BAC clone RP24-90D21 from chromosome 15, complete sequence	sp|Q5ZLP2|MTNB_CHICK	295	1e-79	Probable methylthioribulose-1-phosphate dehydratase OS=Gallus gallus GN=APIP PE=2 SV=1	YJR024c	177	3e-44	COG0235	Ribulose-5-phosphate 4-epimerase and related epimerases and aldolases	K08964	5e-79	295	gga:428860	methylthioribulose-1-phosphate dehydratase [EC:4.2.1.109]	GO:0006915//apoptosis;GO:0071265	GO:0043169//cation binding;GO:0005515//protein binding;GO:0016836//hydro-lyase activity	GO:0044424//intracellular part
	CL64.Contig1_1_1	2297	1226	30.1949	gi|304569876|gb|ADM45311.1|	104	2e-20	caspase [Eriocheir sinensis]	--	--	--	--	sp|P29594|CASP2_MOUSE	90.5	1e-17	Caspase-2 OS=Mus musculus GN=Casp2 PE=1 SV=5	YJL115w	57.4	1e-07	COG5137	Histone chaperone involved in gene silencing	K02186	2e-17	91.7	bfo:BRAFLDRAFT_67496	caspase 2 [EC:3.4.22.55]	GO:0042981//regulation of apoptosis;GO:0043068//positive regulation of programmed cell death	GO:0016787//hydrolase activity	GO:0044424//intracellular part
	Unigene10075_1_1	454	71	8.8472	gi|328789163|ref|XP_396932.3|	124	9e-28	PREDICTED: protein vav-like [Apis mellifera]	--	--	--	--	sp|Q08DN7|VAV_BOVIN	116	2e-26	Proto-oncogene vav OS=Bos taurus GN=VAV1 PE=2 SV=1	YOR367w	53.5	1e-07	COG5199	Calponin	K05730	2e-28	124	ame:413488	vav oncogene	GO:0007166//cell surface receptor linked signal transduction;GO:0030155//regulation of cell adhesion;GO:0033124;GO:0006915//apoptosis;GO:0006897//endocytosis;GO:0048522//positive regulation of cellular process;GO:0030098//lymphocyte differentiation	GO:0005089//Rho guanyl-nucleotide exchange factor activity;GO:0005488//binding	GO:0005622//intracellular
	Unigene10415_1_1	258	32	7.0167	gi|291228504|ref|XP_002734209.1|	101	1e-20	PREDICTED: p53-inducible cell-survival factor-like [Saccoglossus kowalevskii]	--	--	--	--	sp|A9ULB4|TRIA1_XENTR	85.5	2e-17	TP53-regulated inhibitor of apoptosis 1 OS=Xenopus tropicalis GN=triap1 PE=2 SV=1	--	--	--	--	--	--	--	--	--	--	-	-	-
	Unigene11040_1_1	293	35	6.7578	gi|91093272|ref|XP_971309.1|	104	1e-21	PREDICTED: similar to GA13041-PA [Tribolium castaneum]	--	--	--	--	sp|P70478|APC_RAT	85.5	2e-17	Adenomatous polyposis coli protein OS=Rattus norvegicus GN=Apc PE=1 SV=1	--	--	--	--	--	K02085	1e-17	88.2	bta:533233	adenomatosis polyposis coli protein	GO:0032879//regulation of localization;GO:0006915//apoptosis;GO:2000026;GO:0050680//negative regulation of epithelial cell proliferation;GO:0051301//cell division;GO:0031110//regulation of microtubule polymerization or depolymerization;GO:0019222//regulation of metabolic process;GO:0010639;GO:0009653//anatomical structure morphogenesis;GO:0016477//cell migration;GO:0071822;GO:0008544//epidermis d…	GO:0008017//microtubule binding	GO:0030427//site of polarized growth;GO:0043005//neuron projection;GO:0043231//intracellular membrane-bounded organelle;GO:0005911//cell-cell junction;GO:0005874//microtubule;GO:0044444//cytoplasmic part;GO:0044297
	Unigene11209_1_1	323	40	7.0059	gi|327262165|ref|XP_003215896.1|	99.8	3e-20	PREDICTED: LOW QUALITY PROTEIN: HEAT repeat-containing protein 1-like [Anolis carolinensis]	--	--	--	--	sp|Q7SY48|HEAT1_DANRE	96.7	1e-20	HEAT repeat-containing protein 1 OS=Danio rerio GN=heatr1 PE=2 SV=1	--	--	--	--	--	K14550	3e-20	96.7	dre:100151449	U3 small nucleolar RNA-associated protein 10	GO:0010608;GO:0006915//apoptosis;GO:0030490//maturation of SSU-rRNA	GO:0005488//binding	GO:0044424//intracellular part
	Unigene11406_1_1	472	48	5.7531	gi|328780766|ref|XP_624077.3|	179	3e-44	PREDICTED: apoptosis inhibitor 5-like [Apis mellifera]	--	--	--	--	sp|Q6DDM4|API5A_XENLA	157	7e-39	Apoptosis inhibitor 5-A OS=Xenopus laevis GN=api5-a PE=2 SV=1	--	--	--	--	--	--	--	--	--	--	-	-	-
	Unigene1169_1_1	153	3	1.1093	gi|170045286|ref|XP_001850246.1|	82.8	4e-15	DNA replication licensing factor mcm5 [Culex quinquefasciatus] >gi|167868233|gb|EDS31616.1| DNA replication licensing factor mcm5 [Culex quinquefasciatus]	gi|326912100|ref|XM_003202344.1|	89.7	3e-15	PREDICTED: Meleagris gallopavo DNA replication licensing factor MCM5-like (LOC100538715), mRNA	sp|Q561P5|MCM5_XENTR	75.1	3e-14	DNA replication licensing factor mcm5 OS=Xenopus tropicalis GN=mcm5 PE=2 SV=1	SPAC3F10.01	62	3e-10	COG1241	Predicted ATPase involved in replication control, Cdc46/Mcm family	K02209	5e-16	82.8	cqu:CpipJ_CPIJ008678	minichromosome maintenance protein 5 (cell division control protein 46)	GO:0006915//apoptosis;GO:0007049//cell cycle;GO:0010468//regulation of gene expression;GO:0006270//DNA replication initiation	GO:0017111//nucleoside-triphosphatase activity;GO:0003676//nucleic acid binding;GO:0032559//adenyl ribonucleotide binding	GO:0043231//intracellular membrane-bounded organelle;GO:0043234//protein complex;GO:0044427//chromosomal part
	Unigene12973_1_1	1085	162	8.4467	gi|291396127|ref|XP_002714695.1|	236	2e-60	PREDICTED: non-specific serine/threonine protein kinase [Oryctolagus cuniculus]	gi|345806652|ref|XM_003435424.1|	75.8	3e-10	PREDICTED: Canis lupus familiaris serine/threonine-protein kinase pim-3-like (LOC100682773), partial mRNA	sp|P26794|PIM1_RAT	231	3e-60	Proto-oncogene serine/threonine-protein kinase pim-1 OS=Rattus norvegicus GN=Pim1 PE=2 SV=1	YAL017w_2	96.7	6e-20	COG0515	Serine/threonine protein kinase	K08807	4e-60	232	xtr:100497723	proto-oncogene serine/threonine-protein kinase Pim-3 [EC:2.7.11.1]	GO:0006468//protein amino acid phosphorylation;GO:0006915//apoptosis;GO:0032501//multicellular organismal process;GO:0043392//negative regulation of DNA binding;GO:0031657	GO:0004672//protein kinase activity;GO:0046914//transition metal ion binding;GO:0005515//protein binding;GO:0032559//adenyl ribonucleotide binding	GO:0044424//intracellular part
	Unigene13370_1_1	349	58	9.4017	gi|307180371|gb|EFN68397.1|	95.1	8e-19	Signal peptide peptidase-like 3 [Camponotus floridanus]	gi|223005707|emb|CU929287.8|	61.9	1e-06	Zebrafish DNA sequence from clone CH73-79D15 in linkage group 10, complete sequence	sp|Q9CUS9|PSL4_MOUSE	69.3	2e-12	Signal peptide peptidase-like 3 OS=Mus musculus GN=Sppl3 PE=2 SV=3	--	--	--	--	--	K09598	6e-19	92.4	ame:409691	signal peptide peptidase-like 3 [EC:3.4.23.-]	GO:0006915//apoptosis;GO:0019538//protein metabolic process	GO:0004175//endopeptidase activity;GO:0005488//binding	GO:0031224//intrinsic to membrane
	Unigene13375_1_1	949	197	11.7437	gi|328784149|ref|XP_393419.3|	122	3e-26	PREDICTED: RNA polymerase II elongation factor ELL-like [Apis mellifera]	gi|332814104|ref|XM_003309187.1|	65.9	3e-07	PREDICTED: Pan troglodytes BCL2-like 11 (apoptosis facilitator) (BCL2L11), mRNA	sp|P55199|ELL_HUMAN	112	9e-25	RNA polymerase II elongation factor ELL OS=Homo sapiens GN=ELL PE=1 SV=1	--	--	--	--	--	K15183	5e-27	122	ame:409928	RNA polymerase II elongation factor ELL	-	-	GO:0031981//nuclear lumen
	Unigene14085_1_1	1046	191	10.3301	gi|326670851|ref|XP_002665537.2|	168	3e-40	PREDICTED: x-ray repair cross-complementing protein 5-like [Danio rerio]	--	--	--	--	sp|P27641|XRCC5_MOUSE	162	1e-39	X-ray repair cross-complementing protein 5 OS=Mus musculus GN=Xrcc5 PE=2 SV=4	--	--	--	--	--	K10885	5e-41	168	dre:449848	ATP-dependent DNA helicase 2 subunit 2	GO:0048856//anatomical structure development;GO:0006915//apoptosis;GO:0030154//cell differentiation;GO:0050794//regulation of cellular process;GO:0009314//response to radiation;GO:0006281//DNA repair	GO:0043565//sequence-specific DNA binding;GO:0003824//catalytic activity	GO:0044428//nuclear part;GO:0043234//protein complex
	Unigene14291_1_1	417	28	3.7986	gi|133754271|gb|ABO38430.1|	131	1e-29	effector caspase [Penaeus monodon]	--	--	--	--	sp|P89116|CASP1_SPOFR	95.5	3e-20	Caspase-1 OS=Spodoptera frugiperda PE=1 SV=1	--	--	--	--	--	K04489	1e-20	98.6	dmo:Dmoj_GI22043	caspase invertebrate, apoptosis-related cysteine protease [EC:3.4.22.-]	-	GO:0070011//peptidase activity, acting on L-amino acid peptides	-
	Unigene14753_1_1	210	12	3.2327	gi|293346543|ref|XP_001058257.2|	67.4	2e-10	PREDICTED: baculoviral IAP repeat-containing 7 (livin)-like [Rattus norvegicus]	--	--	--	--	sp|Q96CA5|BIRC7_HUMAN	63.5	1e-10	Baculoviral IAP repeat-containing protein 7 OS=Homo sapiens GN=BIRC7 PE=1 SV=2	--	--	--	--	--	K04725	4e-10	63.2	mdo:100025295	baculoviral IAP repeat-containing 2/3/4	GO:0006915//apoptosis	GO:0005488//binding	-
	Unigene14936_1_1	422	27	3.6196	gi|282403497|ref|NP_001164145.1|	54.7	1e-06	caspase-like protein [Tribolium castaneum]	--	--	--	--	--	--	--	--	--	--	--	--	--	K04489	4e-06	50.1	cqu:CpipJ_CPIJ002923	caspase invertebrate, apoptosis-related cysteine protease [EC:3.4.22.-]	-	-	-
	Unigene15399_1_1	305	44	8.1612	gi|307169921|gb|EFN62430.1|	150	2e-35	Ceramide glucosyltransferase [Camponotus floridanus]	--	--	--	--	sp|Q5BL38|CEGT_XENTR	127	4e-30	Ceramide glucosyltransferase OS=Xenopus tropicalis GN=ugcg PE=2 SV=1	mlr5650	78.2	3e-15	COG1215	Glycosyltransferases, probably involved in cell wall biogenesis	K00720	6e-36	149	isc:IscW_ISCW015936	ceramide glucosyltransferase [EC:2.4.1.80]	GO:0006915//apoptosis	GO:0035251//UDP-glucosyltransferase activity	GO:0012505//endomembrane system;GO:0031090//organelle membrane
	Unigene1576_1_1	214	40	10.5743	--	--	--	--	gi|110566938|emb|CT030218.5|	63.9	2e-07	Zebrafish DNA sequence from clone CH73-13B6 in linkage group 5 Contains the gene for a novel protein similar to vertebrate apoptosis-inducing factor, mitochondrion-associated, 3 (AIFM3), two novel genes and a CpG island, complete sequence	--	--	--	--	--	--	--	--	--	--	--	--	--	--	-	-	-
	Unigene16418_1_1	820	125	8.6238	gi|133754273|gb|ABO38431.1|	154	3e-36	inhibitor of apoptosis protein [Penaeus monodon]	--	--	--	--	sp|A9ULZ2|BIR7B_XENLA	105	1e-22	Baculoviral IAP repeat-containing protein 7-B OS=Xenopus laevis GN=birc7-b PE=2 SV=2	--	--	--	--	--	K04725	4e-28	125	phu:Phum_PHUM253740	baculoviral IAP repeat-containing 2/3/4	-	-	-
	Unigene16630_1_1	1312	150	6.4679	gi|332024767|gb|EGI64956.1|	242	3e-62	Cell division cycle and apoptosis regulator protein 1 [Acromyrmex echinatior]	gi|345321268|ref|XM_001520504.2|	61.9	6e-06	PREDICTED: Ornithorhynchus anatinus cell division cycle and apoptosis regulator 1 (CCAR1), mRNA	sp|Q641G3|CCAR1_XENLA	213	1e-54	Cell division cycle and apoptosis regulator protein 1 OS=Xenopus laevis GN=ccar1 PE=2 SV=1	--	--	--	--	--	K14972	8e-08	58.9	dme:Dmel_CG32133	PAX-interacting protein 1	-	-	-
	Unigene17716_1_1	2812	9917	199.512	gi|296245397|gb|ADH03018.1|	1434	0	inhibitor of apoptosis protein [Litopenaeus vannamei]	gi|296245396|gb|GQ293142.1|	5368	0	Litopenaeus vannamei inhibitor of apoptosis protein (IAP) mRNA, complete cds	sp|Q62210|BIRC2_MOUSE	184	1e-45	Baculoviral IAP repeat-containing protein 2 OS=Mus musculus GN=Birc2 PE=1 SV=1	--	--	--	--	--	K04725	1e-64	249	nvi:100122438	baculoviral IAP repeat-containing 2/3/4	-	GO:0046914//transition metal ion binding	GO:0044464//cell part
	Unigene17898_1_1	2986	4128	78.2084	gi|133754271|gb|ABO38430.1|	550	1e-154	effector caspase [Penaeus monodon]	gi|133754270|gb|EF114674.1|	1112	0	Penaeus monodon effector caspase mRNA, complete cds	sp|P89116|CASP1_SPOFR	248	6e-65	Caspase-1 OS=Spodoptera frugiperda PE=1 SV=1	--	--	--	--	--	K04489	3e-60	234	phu:Phum_PHUM221390	caspase invertebrate, apoptosis-related cysteine protease [EC:3.4.22.-]	-	GO:0016787//hydrolase activity	-
	Unigene18885_1_1	3266	1800	31.1788	gi|118421169|gb|ABK88280.1|	471	1e-130	CAP-3 [Litopenaeus vannamei]	gi|167782081|gb|EU421939.1|	1739	0	Litopenaeus vannamei caspase-3 mRNA, complete cds	sp|P89116|CASP1_SPOFR	129	4e-29	Caspase-1 OS=Spodoptera frugiperda PE=1 SV=1	--	--	--	--	--	K04489	1e-28	129	aga:AgaP_AGAP000830	caspase invertebrate, apoptosis-related cysteine protease [EC:3.4.22.-]	-	-	-
	Unigene19457_1_1	4608	872	10.7055	gi|307211477|gb|EFN87583.1|	325	1e-86	Receptor-type tyrosine-protein phosphatase kappa [Harpegnathos saltator]	gi|296245396|gb|GQ293142.1|	573	1e-159	Litopenaeus vannamei inhibitor of apoptosis protein (IAP) mRNA, complete cds	sp|P18433|PTPRA_HUMAN	278	1e-73	Receptor-type tyrosine-protein phosphatase alpha OS=Homo sapiens GN=PTPRA PE=1 SV=2	SPAC11E3.09	125	5e-28	COG5599	Protein tyrosine phosphatase	K06478	1e-77	292	mdo:100026890	protein tyrosine phosphatase, receptor type, C [EC:3.1.3.48]	-	-	-
	Unigene19460_1_1	2310	87	2.1306	gi|307189598|gb|EFN73959.1|	122	1e-25	Receptor-type tyrosine-protein phosphatase kappa [Camponotus floridanus]	gi|296245396|gb|GQ293142.1|	573	1e-159	Litopenaeus vannamei inhibitor of apoptosis protein (IAP) mRNA, complete cds	sp|P18433|PTPRA_HUMAN	102	4e-21	Receptor-type tyrosine-protein phosphatase alpha OS=Homo sapiens GN=PTPRA PE=1 SV=2	--	--	--	--	--	K01104	5e-21	103	cfa:477176	protein-tyrosine phosphatase [EC:3.1.3.48]	-	-	-
	Unigene19664_1_1	1101	3030	155.689	--	--	--	--	gi|133754272|gb|EF114675.1|	159	3e-35	Penaeus monodon inhibitor of apoptosis protein (IAP) mRNA, complete cds	--	--	--	--	--	--	--	--	--	--	--	--	--	--	-	-	-
	Unigene20019_1_1	1009	4200	235.484	gi|157138276|ref|XP_001664209.1|	216	1e-54	tumor necrosis factor induced protein [Aedes aegypti] >gi|108869544|gb|EAT33769.1| tumor necrosis factor induced protein [Aedes aegypti]	--	--	--	--	sp|Q28ZG0|TFP8L_DROPS	204	2e-52	Tumor necrosis factor alpha-induced protein 8-like protein OS=Drosophila pseudoobscura pseudoobscura GN=GA17951 PE=3 SV=1	--	--	--	--	--	--	--	--	--	--	GO:0006916//anti-apoptosis;GO:0048102//autophagic cell death	GO:0004869//cysteine-type endopeptidase inhibitor activity;GO:0005506//iron ion binding	GO:0044424//intracellular part
	Unigene20618_1_1	151	3	1.124	gi|340714397|ref|XP_003395715.1|	53.5	3e-06	PREDICTED: PRKC apoptosis WT1 regulator protein-like isoform 2 [Bombus terrestris]	--	--	--	--	--	--	--	--	--	--	--	--	--	--	--	--	--	--	-	-	-
	Unigene21003_1_1	233	11	2.6708	gi|195575633|ref|XP_002077682.1|	72.4	6e-12	GD22939 [Drosophila simulans] >gi|194189691|gb|EDX03267.1| GD22939 [Drosophila simulans]	--	--	--	--	sp|Q9VPT7|PGAP2_DROME	72.4	2e-13	Post-GPI attachment to proteins factor 2 OS=Drosophila melanogaster GN=CG3876 PE=1 SV=2	--	--	--	--	--	--	--	--	--	--	GO:0006810//transport;GO:0006497//protein amino acid lipidation;GO:0043066//negative regulation of apoptosis;GO:0006974//response to DNA damage stimulus	GO:0005488//binding;GO:0022892	GO:0043231//intracellular membrane-bounded organelle;GO:0031090//organelle membrane;GO:0012505//endomembrane system
	Unigene21276_1_1	230	9	2.2137	gi|327287376|ref|XP_003228405.1|	125	5e-28	PREDICTED: son of sevenless homolog 2-like [Anolis carolinensis]	gi|291230455|ref|XM_002735133.1|	69.9	4e-09	PREDICTED: Saccoglossus kowalevskii son of sevenless homolog 1-like (LOC100376972), mRNA	sp|Q07889|SOS1_HUMAN	120	5e-28	Son of sevenless homolog 1 OS=Homo sapiens GN=SOS1 PE=1 SV=1	--	--	--	--	--	K03099	9e-29	125	xtr:100497015	son of sevenless	GO:0006917//induction of apoptosis;GO:0007266//Rho protein signal transduction;GO:0009966//regulation of signal transduction;GO:0007169//transmembrane receptor protein tyrosine kinase signaling pathway	GO:0005088//Ras guanyl-nucleotide exchange factor activity;GO:0003676//nucleic acid binding;GO:0005099//Ras GTPase activator activity	GO:0044444//cytoplasmic part
	Unigene21762_1_1	218	7	1.8165	gi|290462067|gb|ADD24081.1|	68.9	6e-11	Apoptosis regulator BAX [Lepeophtheirus salmonis]	--	--	--	--	sp|Q07816|B2CL1_CHICK	57.4	7e-09	Bcl-2-like protein 1 OS=Gallus gallus GN=BCL2L1 PE=2 SV=2	--	--	--	--	--	K04570	2e-08	57.4	gga:373954	BCL2-like 1 (apoptosis regulator Bcl-X)	GO:0008637//apoptotic mitochondrial changes;GO:0065008;GO:0008283//cell proliferation;GO:0008406//gonad development;GO:0014070//response to organic cyclic substance;GO:0006916//anti-apoptosis;GO:0007276//gamete generation;GO:0019222//regulation of metabolic process	GO:0005515//protein binding	GO:0016020//membrane;GO:0005740//mitochondrial envelope
	Unigene22625_1_1	1139	372	18.4766	gi|149062128|gb|EDM12551.1|	241	6e-62	synovial apoptosis inhibitor 1, synoviolin, isoform CRA_a [Rattus norvegicus]	gi|311247336|ref|XM_003122541.1|	79.8	2e-11	PREDICTED: Sus scrofa synovial apoptosis inhibitor 1, synoviolin (SYVN1), mRNA	sp|Q9DBY1|SYVN1_MOUSE	236	9e-62	E3 ubiquitin-protein ligase synoviolin OS=Mus musculus GN=Syvn1 PE=1 SV=3	SPBC17D11.02c	70.9	4e-12	COG5243	HRD ubiquitin ligase complex, ER membrane component	K10601	2e-62	240	rno:361712	E3 ubiquitin-protein ligase synoviolin [EC:6.3.2.19]	GO:0043009//chordate embryonic development;GO:0008152//metabolic process;GO:0043066//negative regulation of apoptosis	GO:0005488//binding;GO:0016879//ligase activity, forming carbon-nitrogen bonds	GO:0044446;GO:0005634//nucleus
	Unigene22702_1_1	812	224	15.6061	gi|340719652|ref|XP_003398262.1|	386	1e-106	PREDICTED: LOW QUALITY PROTEIN: beta-catenin-like protein 1-like [Bombus terrestris]	gi|224078136|ref|XM_002192234.1|	101	4e-18	PREDICTED: Taeniopygia guttata catenin, beta like 1 (LOC100224902), mRNA	sp|O62703|CTBL1_BOVIN	364	1e-100	Beta-catenin-like protein 1 OS=Bos taurus GN=CTNNBL1 PE=2 SV=3	--	--	--	--	--	K12864	1e-111	402	phu:Phum_PHUM033910	beta-catenin-like protein 1	GO:0006915//apoptosis	GO:0005515//protein binding	GO:0043231//intracellular membrane-bounded organelle
	Unigene22941_1_1	956	330	19.5281	gi|340722340|ref|XP_003399565.1|	196	2e-48	PREDICTED: integrator complex subunit 1-like [Bombus terrestris]	--	--	--	--	sp|Q6P4S8|INT1_MOUSE	173	4e-43	Integrator complex subunit 1 OS=Mus musculus GN=Ints1 PE=1 SV=2	--	--	--	--	--	K13138	1e-47	190	ame:411469	integrator complex subunit 1	GO:0050789//regulation of biological process;GO:0001832//blastocyst growth;GO:0006915//apoptosis;GO:0008152//metabolic process	-	GO:0044464//cell part
	Unigene2330_1_1	433	95	12.4119	gi|307198799|gb|EFN79586.1|	136	3e-31	Cell division cycle and apoptosis regulator protein 1 [Harpegnathos saltator]	gi|122913015|gb|AC192278.3|	73.8	5e-10	Pan troglodytes BAC clone CH251-331G2 from chromosome x, complete sequence	sp|Q8IX12|CCAR1_HUMAN	123	1e-28	Cell division cycle and apoptosis regulator protein 1 OS=Homo sapiens GN=CCAR1 PE=1 SV=2	YOR310c	58.5	4e-09	COG1498	Protein implicated in ribosomal biogenesis, Nop56p homolog	K11251	6e-09	59.7	ptr:749190	histone H2A	-	-	-
	Unigene23513_1_1	189	74	22.15	--	--	--	--	gi|296245396|gb|GQ293142.1|	283	1e-73	Litopenaeus vannamei inhibitor of apoptosis protein (IAP) mRNA, complete cds	--	--	--	--	--	--	--	--	--	--	--	--	--	--	-	-	-
	Unigene23535_1_1	410	122	16.8337	gi|198428158|ref|XP_002130634.1|	126	3e-28	PREDICTED: similar to cellular apoptosis susceptibility protein [Ciona intestinalis]	--	--	--	--	sp|Q9XZU1|XPO2_DROME	109	1e-24	Exportin-2 OS=Drosophila melanogaster GN=Cas PE=1 SV=2	SPBC30B4.05	71.6	4e-13	COG5657	CAS/CSE protein involved in chromosome segregation	--	--	--	--	--	-	-	-
	Unigene23941_1_1	1154	348	17.0599	gi|328777223|ref|XP_001120383.2|	177	8e-43	PREDICTED: neuropathy target esterase sws [Apis mellifera]	gi|7416006|dbj|AB025783.1|	65.9	3e-07	Octopus vulgaris OvGas mRNA for G protein alpha subunit s class, complete cds	sp|B3MRI9|SWS_DROAN	154	3e-37	Neuropathy target esterase sws OS=Drosophila ananassae GN=sws PE=3 SV=1	SPCC4B3.04c_2	76.6	7e-14	COG1752	Predicted esterase of the alpha-beta hydrolase superfamily	K14676	1e-43	177	ame:724510	lysophospholipid hydrolase [EC:3.1.1.5]	GO:0006915//apoptosis;GO:0044255//cellular lipid metabolic process	GO:0016787//hydrolase activity	GO:0043227//membrane-bounded organelle;GO:0016020//membrane
	Unigene24935_1_1	352	30	4.8215	gi|304569876|gb|ADM45311.1|	77.8	1e-13	caspase [Eriocheir sinensis]	--	--	--	--	sp|Q9XYF4|ICENC_DROME	50.4	9e-07	Caspase Nc OS=Drosophila melanogaster GN=Nc PE=1 SV=1	--	--	--	--	--	K04489	7e-07	52.4	dya:Dyak_GE21731	caspase invertebrate, apoptosis-related cysteine protease [EC:3.4.22.-]	-	-	-
	Unigene25028_1_1	239	28	6.6277	gi|115946397|ref|XP_001184230.1|	68.9	6e-11	PREDICTED: similar to Vacuolar protein sorting protein 36 (ELL-associated protein of 45 kDa), partial [Strongylocentrotus purpuratus]	--	--	--	--	sp|Q9VU87|VPS36_DROME	62.8	2e-10	Vacuolar protein-sorting-associated protein 36 OS=Drosophila melanogaster GN=Vps36 PE=2 SV=2	--	--	--	--	--	K12190	1e-13	74.7	aag:AaeL_AAEL011556	ESCRT-II complex subunit VPS36	GO:0006915//apoptosis;GO:0007219//Notch signaling pathway	-	-
	Unigene25783_1_1	219	14	3.6165	gi|304360632|gb|ADM26237.1|	119	4e-26	tumor necrosis factor receptor-associated factor 6 [Litopenaeus vannamei]	gi|304360631|gb|HM581680.1|	434	1e-119	Litopenaeus vannamei tumor necrosis factor receptor-associated factor 6 (TRAF6) mRNA, complete cds	sp|Q6IWL4|TRAF6_DANRE	71.2	5e-13	TNF receptor-associated factor 6 OS=Danio rerio GN=traf6 PE=2 SV=2	--	--	--	--	--	K03175	1e-12	71.2	dre:554561	TNF receptor-associated factor 6	GO:0006915//apoptosis;GO:0010557//positive regulation of macromolecule biosynthetic process;GO:0006955//immune response;GO:0016567//protein ubiquitination;GO:0009653//anatomical structure morphogenesis;GO:0031328//positive regulation of cellular biosynthetic process;GO:0048513//organ development;GO:0002684//positive regulation of immune system process;GO:0007165//signal transduction;GO:0030154//c…	GO:0004871//signal transducer activity;GO:0019787//small conjugating protein ligase activity;GO:0046914//transition metal ion binding;GO:0019899//enzyme binding	GO:0044424//intracellular part
	Unigene2654_1_1	882	219	14.0469	gi|189235153|ref|XP_968509.2|	308	2e-82	PREDICTED: similar to AGAP006107-PA [Tribolium castaneum]	--	--	--	--	sp|O75962|TRIO_HUMAN	258	1e-68	Triple functional domain protein OS=Homo sapiens GN=TRIO PE=1 SV=2	--	--	--	--	--	K15048	3e-83	308	tca:656919	kalirin [EC:2.7.11.1]	GO:0006810//transport;GO:0006917//induction of apoptosis;GO:0048667//cell morphogenesis involved in neuron differentiation;GO:0010975;GO:0007266//Rho protein signal transduction	GO:0005488//binding;GO:0005088//Ras guanyl-nucleotide exchange factor activity;GO:0016301//kinase activity	GO:0044297;GO:0042995//cell projection;GO:0044444//cytoplasmic part
	Unigene26595_1_1	389	36	5.2355	gi|296033922|gb|ADG84879.1|	126	3e-28	caspase [Fenneropenaeus chinensis]	--	--	--	--	sp|O02002|CASP1_DROME	104	5e-23	Caspase-1 OS=Drosophila melanogaster GN=Dcp-1 PE=1 SV=1	--	--	--	--	--	K04489	3e-23	106	dya:Dyak_GE14302	caspase invertebrate, apoptosis-related cysteine protease [EC:3.4.22.-]	GO:0006923;GO:0030036//actin cytoskeleton organization;GO:0048102//autophagic cell death;GO:0007275//multicellular organismal development;GO:0007300//ovarian nurse cell to oocyte transport	GO:0004175//endopeptidase activity	-
	Unigene2668_1_1	835	161	10.9079	gi|189236161|ref|XP_975086.2|	400	1e-110	PREDICTED: similar to rab3-GEF CG5627-PB [Tribolium castaneum]	gi|170048621|ref|XM_001870673.1|	101	4e-18	Culex quinquefasciatus map-kinase activating death domain protein, mRNA	sp|Q9VXY2|MADD_DROME	329	4e-90	MAP kinase-activating death domain protein OS=Drosophila melanogaster GN=rab3-GEF PE=2 SV=1	--	--	--	--	--	--	--	--	--	--	GO:0006810//transport;GO:0006915//apoptosis;GO:0007049//cell cycle;GO:0000165//MAPKKK cascade;GO:0001505//regulation of neurotransmitter levels	-	GO:0031224//intrinsic to membrane;GO:0030136//clathrin-coated vesicle
	Unigene27697_1_1	299	39	7.379	gi|32766697|gb|AAH55246.1|	62.4	6e-09	Xiap protein [Danio rerio]	--	--	--	--	sp|Q24307|IAP2_DROME	54.7	4e-08	Apoptosis 2 inhibitor OS=Drosophila melanogaster GN=Iap2 PE=2 SV=3	--	--	--	--	--	K04725	1e-09	61.6	nvi:100122438	baculoviral IAP repeat-containing 2/3/4	-	GO:0005488//binding	-
	Unigene27793_1_1	564	77	7.7235	gi|307205371|gb|EFN83712.1|	271	1e-71	Protein Swiss cheese [Harpegnathos saltator]	gi|223717716|emb|FP089537.7|	67.9	4e-08	Zebrafish DNA sequence from clone CH73-205E12 in linkage group 21, complete sequence	sp|B5DKS8|SWS_DROPS	242	4e-64	Neuropathy target esterase sws OS=Drosophila pseudoobscura pseudoobscura GN=sws PE=3 SV=1	SPCC4B3.04c_1	106	2e-23	COG0664	cAMP-binding proteins - catabolite gene activator and regulatory subunit of cAMP-dependent protein kinases	K14676	2e-71	268	nvi:100121490	lysophospholipid hydrolase [EC:3.1.1.5]	GO:0048731;GO:0006915//apoptosis;GO:0006650//glycerophospholipid metabolic process	GO:0004091//carboxylesterase activity	GO:0031224//intrinsic to membrane;GO:0043231//intracellular membrane-bounded organelle;GO:0031090//organelle membrane
	Unigene27886_1_1	233	26	6.3128	gi|189236161|ref|XP_975086.2|	129	5e-29	PREDICTED: similar to rab3-GEF CG5627-PB [Tribolium castaneum]	--	--	--	--	sp|Q9VXY2|MADD_DROME	124	6e-29	MAP kinase-activating death domain protein OS=Drosophila melanogaster GN=rab3-GEF PE=2 SV=1	--	--	--	--	--	--	--	--	--	--	GO:0006810//transport;GO:0006915//apoptosis;GO:0007049//cell cycle;GO:0000165//MAPKKK cascade;GO:0001505//regulation of neurotransmitter levels	GO:0016772//transferase activity, transferring phosphorus-containing groups;GO:0005488//binding	GO:0031224//intrinsic to membrane;GO:0030136//clathrin-coated vesicle
	Unigene29080_1_1	448	26	3.2832	gi|307190839|gb|EFN74687.1|	131	8e-30	Death-associated protein kinase 1 [Camponotus floridanus]	--	--	--	--	sp|Q80YE7|DAPK1_MOUSE	113	1e-25	Death-associated protein kinase 1 OS=Mus musculus GN=Dapk1 PE=1 SV=3	--	--	--	--	--	K08803	1e-28	125	ame:411980	death-associated protein kinase [EC:2.7.11.1]	GO:0023014;GO:0006917//induction of apoptosis;GO:0043066//negative regulation of apoptosis;GO:0006464//protein modification process	GO:0005515//protein binding;GO:0016301//kinase activity;GO:0032559//adenyl ribonucleotide binding	GO:0044424//intracellular part
	Unigene29257_1_1	271	20	4.1751	gi|329663888|ref|NP_001192835.1|	86.7	3e-16	mitogen-activated protein kinase kinase kinase 1 [Bos taurus]	--	--	--	--	sp|Q62925|M3K1_RAT	83.2	1e-16	Mitogen-activated protein kinase kinase kinase 1 OS=Rattus norvegicus GN=Map3k1 PE=1 SV=1	--	--	--	--	--	K04416	3e-17	86.7	bta:523962	mitogen-activated protein kinase kinase kinase 1 [EC:2.7.11.25]	GO:0006915//apoptosis;GO:0007178//transmembrane receptor protein serine/threonine kinase signaling pathway;GO:0016477//cell migration;GO:0001654//eye development;GO:0060255;GO:0080090//regulation of primary metabolic process;GO:0048522//positive regulation of cellular process;GO:0030041//actin filament polymerization;GO:0000187//activation of MAPK activity;GO:0009611//response to wounding	GO:0004708//MAP kinase kinase activity;GO:0004709//MAP kinase kinase kinase activity;GO:0019901//protein kinase binding	GO:0044464//cell part
	Unigene29280_1_1	274	16	3.3035	gi|190338470|gb|AAI63598.1|	91.3	1e-17	Fancd2 protein [Danio rerio]	gi|37574266|gb|AC100550.7|	60	4e-06	Mus musculus chromosome 9, clone RP23-152P11, complete sequence	sp|Q80V62|FACD2_MOUSE	83.6	9e-17	Fanconi anemia group D2 protein homolog OS=Mus musculus GN=Fancd2 PE=2 SV=2	--	--	--	--	--	K10891	1e-18	91.3	dre:394241	fanconi anemia group D2 protein	GO:0007127//meiosis I;GO:0006915//apoptosis;GO:0033554//cellular response to stress;GO:0019953//sexual reproduction	-	GO:0005694//chromosome
	Unigene29335_1_1	289	14	2.7405	gi|291238652|ref|XP_002739225.1|	133	2e-30	PREDICTED: yeast MCM (licensing factor) related family member (mcm-5)-like [Saccoglossus kowalevskii]	--	--	--	--	sp|P55862|MCM5A_XENLA	119	1e-27	DNA replication licensing factor mcm5-A OS=Xenopus laevis GN=mcm5-a PE=1 SV=2	YLR274w	65.5	2e-11	COG1241	Predicted ATPase involved in replication control, Cdc46/Mcm family	K02209	4e-27	119	bfo:BRAFLDRAFT_121597	minichromosome maintenance protein 5 (cell division control protein 46)	GO:0006915//apoptosis;GO:0007049//cell cycle;GO:0010468//regulation of gene expression;GO:0006270//DNA replication initiation	GO:0017111//nucleoside-triphosphatase activity;GO:0003676//nucleic acid binding;GO:0032559//adenyl ribonucleotide binding	GO:0043234//protein complex;GO:0044427//chromosomal part;GO:0031981//nuclear lumen
	Unigene3086_1_1	436	93	12.067	gi|307183482|gb|EFN70281.1|	84.3	1e-15	Apoptosis regulatory protein Siva [Camponotus floridanus]	--	--	--	--	sp|O54926|SIVA_MOUSE	58.5	5e-09	Apoptosis regulatory protein Siva OS=Mus musculus GN=Siva1 PE=1 SV=1	--	--	--	--	--	--	--	--	--	--	-	GO:0005515//protein binding	-
	Unigene3086_1_1	436	93	12.067	gi|307183482|gb|EFN70281.1|	84.3	1e-15	Apoptosis regulatory protein Siva [Camponotus floridanus]	--	--	--	--	sp|O54926|SIVA_MOUSE	58.5	5e-09	Apoptosis regulatory protein Siva OS=Mus musculus GN=Siva1 PE=1 SV=1	--	--	--	--	--	--	--	--	--	--	-	GO:0005515//protein binding	-
	Unigene3110_1_1	528	109	11.6787	gi|327262320|ref|XP_003215973.1|	105	7e-22	PREDICTED: LOW QUALITY PROTEIN: baculoviral IAP repeat-containing protein 6-like [Anolis carolinensis]	--	--	--	--	sp|Q9NR09|BIRC6_HUMAN	103	2e-22	Baculoviral IAP repeat-containing protein 6 OS=Homo sapiens GN=BIRC6 PE=1 SV=2	--	--	--	--	--	K10586	4e-22	103	gga:421463	baculoviral IAP repeat-containing protein 6 (apollon) [EC:6.3.2.19]	GO:0006915//apoptosis;GO:0048856//anatomical structure development;GO:0019538//protein metabolic process;GO:0050794//regulation of cellular process;GO:0008283//cell proliferation	-	GO:0044464//cell part
	Unigene31220_1_1	233	12	2.9136	gi|344295012|ref|XP_003419208.1|	70.9	2e-11	PREDICTED: serine/threonine-protein kinase Chk2-like [Loxodonta africana]	--	--	--	--	sp|Q9Z265|CHK2_MOUSE	69.3	2e-12	Serine/threonine-protein kinase Chk2 OS=Mus musculus GN=Chek2 PE=2 SV=1	--	--	--	--	--	K06641	6e-12	69.3	mmu:50883	serine/threonine-protein kinase Chk2 [EC:2.7.11.1]	GO:0031570//DNA integrity checkpoint;GO:0008629//induction of apoptosis by intracellular signals;GO:0006974//response to DNA damage stimulus	GO:0005488//binding;GO:0004672//protein kinase activity	GO:0044427//chromosomal part;GO:0016604//nuclear body
	Unigene31576_1_1	160	3	1.0607	gi|149016227|gb|EDL75473.1|	62	8e-09	rCG23740 [Rattus norvegicus]	gi|90093356|ref|NM_009754.3|	58	1e-05	Mus musculus BCL2-like 11 (apoptosis facilitator) (Bcl2l11), transcript variant 3, mRNA	sp|Q6ZRP5|YD019_HUMAN	54.7	4e-08	Putative uncharacterized protein FLJ46204 OS=Homo sapiens PE=5 SV=2	--	--	--	--	--	--	--	--	--	--	-	GO:0005488//binding;GO:0003824//catalytic activity	-
	Unigene31861_1_1	163	4	1.3883	gi|302129716|ref|NP_001013328.2|	95.9	5e-19	regulator of telomere elongation helicase 1 [Danio rerio]	gi|338719446|ref|XM_001492913.3|	61.9	6e-07	PREDICTED: Equus caballus regulator of telomere elongation helicase 1-like (LOC100060731), mRNA	sp|P0C928|RTEL1_DANRE	95.9	2e-20	Regulator of telomere elongation helicase 1 OS=Danio rerio GN=rtel1 PE=3 SV=1	ECU02g1090	66.6	1e-11	COG1199	Rad3-related DNA helicases	K11136	6e-20	95.9	dre:503732	regulator of telomere elongation helicase 1	GO:0000018//regulation of DNA recombination;GO:0043066//negative regulation of apoptosis	GO:0003678//DNA helicase activity;GO:0043169//cation binding;GO:0003676//nucleic acid binding;GO:0004871//signal transducer activity;GO:0042623//ATPase activity, coupled;GO:0051540;GO:0032559//adenyl ribonucleotide binding	GO:0043231//intracellular membrane-bounded organelle;GO:0000267//cell fraction
	Unigene32928_1_1	551	55	5.647	gi|189234102|ref|XP_967485.2|	73.6	4e-12	PREDICTED: similar to cell-cycle and apoptosis regulatory protein 1 [Tribolium castaneum]	--	--	--	--	sp|Q641G3|CCAR1_XENLA	57	2e-08	Cell division cycle and apoptosis regulator protein 1 OS=Xenopus laevis GN=ccar1 PE=2 SV=1	--	--	--	--	--	K12482	2e-06	52	aml:100470270	RUN and FYVE domain-containing protein 1	-	-	-
	Unigene32_1_1	254	13	2.8954	gi|297277341|ref|XP_002808245.1|	141	8e-33	PREDICTED: LOW QUALITY PROTEIN: TFIIH basal transcription factor complex helicase subunit-like [Macaca mulatta]	--	--	--	--	sp|P18074|ERCC2_HUMAN	141	3e-34	TFIIH basal transcription factor complex helicase XPD subunit OS=Homo sapiens GN=ERCC2 PE=1 SV=1	SPAC1D4.12	95.9	2e-20	COG1199	Rad3-related DNA helicases	K10844	9e-34	141	mcc:715485	DNA excision repair protein ERCC-2 [EC:3.6.4.12]	GO:0051704//multi-organism process;GO:0006915//apoptosis;GO:0006357//regulation of transcription from RNA polymerase II promoter;GO:0022010//myelination in the central nervous system;GO:0043009//chordate embryonic development;GO:0043062//extracellular structure organization;GO:0009207;GO:0006354//RNA elongation;GO:0006352//transcription initiation;GO:0001503//ossification;GO:0048863//stem cell di…	GO:0004674//protein serine/threonine kinase activity;GO:0003678//DNA helicase activity;GO:0032559//adenyl ribonucleotide binding;GO:0042623//ATPase activity, coupled;GO:0005515//protein binding;GO:0003676//nucleic acid binding;GO:0051540;GO:0043169//cation binding	GO:0005667//transcription factor complex;GO:0005819//spindle
	Unigene33118_1_1	265	17	3.6292	gi|256078239|ref|XP_002575404.1|	90.9	2e-17	death associated protein kinase [Schistosoma mansoni]	--	--	--	--	sp|O44997|DAPK_CAEEL	84	7e-17	Death-associated protein kinase dapk-1 OS=Caenorhabditis elegans GN=dapk-1 PE=2 SV=2	--	--	--	--	--	K08803	1e-19	95.1	isc:IscW_ISCW005225	death-associated protein kinase [EC:2.7.11.1]	GO:0023014;GO:0006917//induction of apoptosis;GO:0043066//negative regulation of apoptosis;GO:0006464//protein modification process	GO:0005515//protein binding;GO:0016301//kinase activity;GO:0032559//adenyl ribonucleotide binding	GO:0044424//intracellular part
	Unigene33294_1_1	238	8	1.9016	gi|344240184|gb|EGV96287.1|	65.5	7e-10	Post-GPI attachment to proteins factor 2 [Cricetulus griseus]	--	--	--	--	sp|Q2ABP3|PGAP2_RAT	65.5	3e-11	Post-GPI attachment to proteins factor 2 OS=Rattus norvegicus GN=Pgap2 PE=2 SV=1	--	--	--	--	--	--	--	--	--	--	GO:0006497//protein amino acid lipidation;GO:0043066//negative regulation of apoptosis;GO:0006974//response to DNA damage stimulus	GO:0005488//binding;GO:0022892	GO:0043231//intracellular membrane-bounded organelle;GO:0031090//organelle membrane;GO:0012505//endomembrane system
	Unigene34271_1_1	250	11	2.4892	gi|116585200|gb|ABK01289.1|	53.9	2e-06	inhibitor of apoptosis protein 1 [Aedes aegypti]	--	--	--	--	sp|Q24306|IAP1_DROME	49.3	2e-06	Apoptosis 1 inhibitor OS=Drosophila melanogaster GN=th PE=1 SV=2	--	--	--	--	--	K04725	3e-07	53.9	aag:AaeL_AAEL009074	baculoviral IAP repeat-containing 2/3/4	-	-	-
	Unigene34632_1_1	340	17	2.8286	gi|149061965|gb|EDM12388.1|	118	7e-26	rCG47324, isoform CRA_b [Rattus norvegicus]	--	--	--	--	sp|Q4R5X9|RAD9A_MACFA	115	3e-26	Cell cycle checkpoint control protein RAD9A OS=Macaca fascicularis GN=RAD9A PE=2 SV=1	--	--	--	--	--	K10994	8e-27	118	rno:100361529	cell cycle checkpoint control protein RAD9A [EC:3.1.11.2]	GO:0006915//apoptosis;GO:0006259//DNA metabolic process;GO:0009628//response to abiotic stimulus;GO:0033554//cellular response to stress;GO:0031570//DNA integrity checkpoint;GO:0007165//signal transduction	GO:0019900//kinase binding;GO:0019904//protein domain specific binding;GO:0004527//exonuclease activity	GO:0031981//nuclear lumen
	Unigene3606_1_1	204	16	4.437	gi|334332513|ref|XP_001362630.2|	72.4	6e-12	PREDICTED: apoptosis inhibitor 5 [Monodelphis domestica]	--	--	--	--	sp|Q5R644|API5_PONAB	72	3e-13	Apoptosis inhibitor 5 OS=Pongo abelii GN=API5 PE=2 SV=1	--	--	--	--	--	--	--	--	--	--	-	-	-
	Unigene36102_1_1	577	152	14.9029	gi|332030316|gb|EGI70059.1|	191	2e-47	Apoptosis inhibitor 5 [Acromyrmex echinatior]	--	--	--	--	sp|Q5ZMW3|API5_CHICK	173	2e-43	Apoptosis inhibitor 5 OS=Gallus gallus GN=API5 PE=2 SV=1	--	--	--	--	--	--	--	--	--	--	-	-	-
	Unigene38028_1_1	217	8	2.0856	gi|158297418|ref|XP_317654.4|	122	6e-27	AGAP007845-PA [Anopheles gambiae str. PEST] >gi|157015185|gb|EAA12193.4| AGAP007845-PA [Anopheles gambiae str. PEST]	--	--	--	--	sp|O08600|NUCG_MOUSE	111	3e-25	Endonuclease G, mitochondrial OS=Mus musculus GN=Endog PE=2 SV=1	SPAC17C9.08	70.1	9e-13	COG1864	DNA/RNA endonuclease G, NUC1	K01173	7e-28	122	aga:AgaP_AGAP007845	endonuclease G, mitochondrial	GO:0006915//apoptosis;GO:0000737//DNA catabolic process, endonucleolytic;GO:0043009//chordate embryonic development;GO:0034097//response to cytokine stimulus	GO:0043169//cation binding;GO:0004518//nuclease activity	GO:0043231//intracellular membrane-bounded organelle
	Unigene38729_1_1	288	16	3.1429	gi|148234374|ref|NP_001089160.1|	85.5	6e-16	Fanconi anemia, complementation group D2 [Xenopus laevis] >gi|89514893|gb|AAV35204.2| Fanconi anemia complementation group D2 [Xenopus laevis]	--	--	--	--	sp|Q9BXW9|FACD2_HUMAN	68.6	3e-12	Fanconi anemia group D2 protein OS=Homo sapiens GN=FANCD2 PE=1 SV=1	--	--	--	--	--	K10891	8e-17	85.5	xla:734196	fanconi anemia group D2 protein	GO:0006915//apoptosis	-	-
	Unigene38921_1_1	297	18	3.4286	gi|126304451|ref|XP_001382177.1|	115	4e-25	PREDICTED: DNA mismatch repair protein Msh6 [Monodelphis domestica]	--	--	--	--	sp|P52701|MSH6_HUMAN	111	4e-25	DNA mismatch repair protein Msh6 OS=Homo sapiens GN=MSH6 PE=1 SV=2	SPCC285.16c	61.6	3e-10	COG0249	Mismatch repair ATPase (MutS family)	K08737	5e-26	115	mdo:100033356	DNA mismatch repair protein MSH6	GO:0002566;GO:0000018//regulation of DNA recombination;GO:0008629//induction of apoptosis by intracellular signals;GO:0051095;GO:0051276//chromosome organization;GO:0010259//multicellular organismal aging;GO:0009416//response to light stimulus;GO:0002204//somatic recombination of immunoglobulin genes during immune response;GO:0006298//mismatch repair	GO:0032138//single base insertion or deletion binding;GO:0032356;GO:0046872//metal ion binding;GO:0042802//identical protein binding;GO:0032559//adenyl ribonucleotide binding;GO:0000217//DNA secondary structure binding;GO:0032404;GO:0042623//ATPase activity, coupled	GO:0043231//intracellular membrane-bounded organelle;GO:0005694//chromosome;GO:0044446;GO:0032300
	Unigene39026_1_1	340	17	2.8286	gi|198418691|ref|XP_002121914.1|	63.9	2e-09	PREDICTED: similar to receptor tyrosine phosphatase-like [Ciona intestinalis]	--	--	--	--	sp|P06800|PTPRC_MOUSE	61.2	5e-10	Receptor-type tyrosine-protein phosphatase C OS=Mus musculus GN=Ptprc PE=1 SV=3	--	--	--	--	--	K06478	1e-09	61.6	pon:100446144	protein tyrosine phosphatase, receptor type, C [EC:3.1.3.48]	GO:0045058//T cell selection;GO:0006915//apoptosis;GO:0009966//regulation of signal transduction;GO:0002699;GO:0016337//cell-cell adhesion;GO:0051726//regulation of cell cycle;GO:0001933//negative regulation of protein amino acid phosphorylation;GO:0002455//humoral immune response mediated by circulating immunoglobulin;GO:0042100//B cell proliferation;GO:0045582//positive regulation of T cell dif…	GO:0005515//protein binding;GO:0004721//phosphoprotein phosphatase activity	GO:0009986//cell surface;GO:0044459//plasma membrane part
	Unigene41164_1_1	697	287	23.2945	gi|344281073|ref|XP_003412305.1|	138	2e-31	PREDICTED: activating molecule in BECN1-regulated autophagy protein 1 [Loxodonta africana]	--	--	--	--	sp|A2AH22|AMRA1_MOUSE	138	9e-33	Activating molecule in BECN1-regulated autophagy protein 1 OS=Mus musculus GN=Ambra1 PE=1 SV=1	--	--	--	--	--	--	--	--	--	--	GO:0006915//apoptosis;GO:0008283//cell proliferation;GO:0007399//nervous system development	GO:0005488//binding	GO:0044424//intracellular part
	Unigene41390_1_1	1374	480	19.7632	gi|224809376|ref|NP_067620.3|	184	1e-44	nicastrin precursor [Mus musculus] >gi|341942237|sp|P57716.3|NICA_MOUSE RecName: Full=Nicastrin; Flags: Precursor	--	--	--	--	sp|P57716|NICA_MOUSE	184	5e-46	Nicastrin OS=Mus musculus GN=Ncstn PE=1 SV=3	--	--	--	--	--	K06171	2e-45	184	mmu:59287	nicastrin	GO:0050789//regulation of biological process;GO:0006915//apoptosis;GO:0033619//membrane protein proteolysis	-	GO:0043231//intracellular membrane-bounded organelle;GO:0016021//integral to membrane;GO:0044444//cytoplasmic part
	Unigene41424_1_1	4119	951	13.0615	gi|224052071|ref|XP_002187546.1|	1061	0	PREDICTED: ubiquitin specific peptidase 47 [Taeniopygia guttata]	gi|148230063|ref|NM_001097241.1|	93.7	5e-15	Xenopus (Silurana) tropicalis ubiquitin specific peptidase 47 (usp47), mRNA	sp|E1C1R4|UBP47_CHICK	1056	0	Ubiquitin carboxyl-terminal hydrolase 47 OS=Gallus gallus GN=USP47 PE=3 SV=1	YMR304w	220	2e-56	COG5077	Ubiquitin carboxyl-terminal hydrolase	K11857	0	1064	bfo:BRAFLDRAFT_199699	ubiquitin carboxyl-terminal hydrolase 47 [EC:3.1.2.15]	GO:0042221//response to chemical stimulus;GO:0006915//apoptosis;GO:0016049//cell growth;GO:0000086//G2/M transition of mitotic cell cycle;GO:0010466//negative regulation of peptidase activity	GO:0016787//hydrolase activity;GO:0005488//binding	GO:0031461//cullin-RING ubiquitin ligase complex
	Unigene41425_1_1	762	1	0.0742	gi|332211789|ref|XP_003254999.1|	223	9e-57	PREDICTED: ubiquitin carboxyl-terminal hydrolase 47 isoform 2 [Nomascus leucogenys]	--	--	--	--	sp|Q96K76|UBP47_HUMAN	221	1e-57	Ubiquitin carboxyl-terminal hydrolase 47 OS=Homo sapiens GN=USP47 PE=1 SV=3	--	--	--	--	--	K11857	3e-57	221	hsa:55031	ubiquitin carboxyl-terminal hydrolase 47 [EC:3.1.2.15]	GO:0042221//response to chemical stimulus;GO:0006915//apoptosis;GO:0016049//cell growth;GO:0000086//G2/M transition of mitotic cell cycle;GO:0010466//negative regulation of peptidase activity	GO:0016787//hydrolase activity;GO:0005488//binding	GO:0031461//cullin-RING ubiquitin ligase complex
	Unigene41585_1_1	1162	246	11.9766	gi|327265242|ref|XP_003217417.1|	165	3e-39	PREDICTED: BRCA1-A complex subunit BRE-like [Anolis carolinensis]	--	--	--	--	sp|Q8WN70|BRE_SAGOE	161	3e-39	BRCA1-A complex subunit BRE OS=Saguinus oedipus GN=BRE PE=2 SV=1	--	--	--	--	--	K12173	3e-39	162	mdo:100026430	BRCA1-A complex subunit BRE	GO:0009314//response to radiation;GO:0045767//regulation of anti-apoptosis;GO:0006282//regulation of DNA repair;GO:0000077//DNA damage checkpoint	GO:0043130//ubiquitin binding;GO:0032813//tumor necrosis factor receptor superfamily binding	GO:0043231//intracellular membrane-bounded organelle;GO:0000151//ubiquitin ligase complex
	Unigene41762_1_1	827	213	14.5706	gi|125848812|ref|XP_001333725.1|	170	8e-41	PREDICTED: vesicle transport protein SEC20 isoform 1 [Danio rerio]	--	--	--	--	sp|Q6QD59|SEC20_MOUSE	161	1e-39	Vesicle transport protein SEC20 OS=Mus musculus GN=Bnip1 PE=2 SV=1	--	--	--	--	--	K08497	1e-41	170	dre:795732	protein transport protein SEC20	GO:0012502//induction of programmed cell death;GO:0043066//negative regulation of apoptosis;GO:0048284//organelle fusion	GO:0005488//binding	GO:0043234//protein complex;GO:0031227//intrinsic to endoplasmic reticulum membrane
	Unigene41842_1_1	570	5	0.4962	--	--	--	--	gi|5932000|gb|AF131205.1|AF131205	75.8	2e-10	Mus musculus Serf1 protein (Serf1), survival of motor neuron protein (Smn), neuronal apoptosis inhibitory protein-rs6 (Naip-rs6), and neuronal apoptosis inhibitory protein-rs3 (Naip-rs3) genes, complete cds	--	--	--	--	--	--	--	--	--	--	--	--	--	--	-	-	-
	Unigene42353_1_1	181	9	2.813	gi|215272305|ref|NP_001135812.1|	62.8	4e-09	ceramide glucosyltransferase [Nasonia vitripennis]	--	--	--	--	--	--	--	--	--	--	--	--	--	K00720	5e-10	62.8	nvi:100117597	ceramide glucosyltransferase [EC:2.4.1.80]	GO:0006915//apoptosis	GO:0035251//UDP-glucosyltransferase activity	GO:0012505//endomembrane system;GO:0031090//organelle membrane
	Unigene43394_1_1	2344	612	14.7706	gi|307209306|gb|EFN86391.1|	100	3e-19	Caspase [Harpegnathos saltator]	--	--	--	--	sp|P55215|CASP2_RAT	92	5e-18	Caspase-2 OS=Rattus norvegicus GN=Casp2 PE=2 SV=3	--	--	--	--	--	K04489	6e-18	93.6	tca:100142149	caspase invertebrate, apoptosis-related cysteine protease [EC:3.4.22.-]	-	-	-
	Unigene44252_1_1	2226	6	0.1525	gi|326924256|ref|XP_003208346.1|	669	0	PREDICTED: apoptosis-inducing factor 1, mitochondrial-like [Meleagris gallopavo]	gi|301766439|ref|XM_002918583.1|	101	1e-17	PREDICTED: Ailuropoda melanoleuca apoptosis-inducing factor, mitochondrion-associated, 1, transcript variant 2 (AIFM1), mRNA	sp|O95831|AIFM1_HUMAN	655	0	Apoptosis-inducing factor 1, mitochondrial OS=Homo sapiens GN=AIFM1 PE=1 SV=1	SSO1225	156	1e-37	COG0446	Uncharacterized NAD(FAD)-dependent dehydrogenases	K04727	0	667	gga:428688	programmed cell death 8 (apoptosis-inducing factor) [EC:1.-.-.-]	-	-	-
	Unigene44253_1_1	2208	7	0.1794	gi|326924256|ref|XP_003208346.1|	670	0	PREDICTED: apoptosis-inducing factor 1, mitochondrial-like [Meleagris gallopavo]	gi|301766439|ref|XM_002918583.1|	101	1e-17	PREDICTED: Ailuropoda melanoleuca apoptosis-inducing factor, mitochondrion-associated, 1, transcript variant 2 (AIFM1), mRNA	sp|O95831|AIFM1_HUMAN	655	0	Apoptosis-inducing factor 1, mitochondrial OS=Homo sapiens GN=AIFM1 PE=1 SV=1	SSO1225	156	1e-37	COG0446	Uncharacterized NAD(FAD)-dependent dehydrogenases	K04727	0	666	gga:428688	programmed cell death 8 (apoptosis-inducing factor) [EC:1.-.-.-]	-	-	-
	Unigene44594_1_1	1959	8	0.231	gi|115843642|ref|XP_782117.2|	533	1e-150	PREDICTED: similar to CDNA sequence BC027061 [Strongylocentrotus purpuratus] >gi|115974179|ref|XP_001178392.1| PREDICTED: similar to CDNA sequence BC027061 [Strongylocentrotus purpuratus]	gi|290965090|emb|CU861460.17|	79.8	4e-11	Zebrafish DNA sequence from clone CH1073-411L12, complete sequence	sp|A7YVH9|PYRD1_BOVIN	521	2e-147	Pyridine nucleotide-disulfide oxidoreductase domain-containing protein 1 OS=Bos taurus GN=PYROXD1 PE=2 SV=1	TVN0816	71.2	6e-12	COG0446	Uncharacterized NAD(FAD)-dependent dehydrogenases	K04727	2e-06	54.7	bmy:Bm1_41010	programmed cell death 8 (apoptosis-inducing factor) [EC:1.-.-.-]	-	-	-
	Unigene44595_1_1	1861	46	1.3983	gi|115843642|ref|XP_782117.2|	533	1e-150	PREDICTED: similar to CDNA sequence BC027061 [Strongylocentrotus purpuratus] >gi|115974179|ref|XP_001178392.1| PREDICTED: similar to CDNA sequence BC027061 [Strongylocentrotus purpuratus]	gi|290965090|emb|CU861460.17|	79.8	4e-11	Zebrafish DNA sequence from clone CH1073-411L12, complete sequence	sp|A7YVH9|PYRD1_BOVIN	521	2e-147	Pyridine nucleotide-disulfide oxidoreductase domain-containing protein 1 OS=Bos taurus GN=PYROXD1 PE=2 SV=1	TVN0816	71.2	6e-12	COG0446	Uncharacterized NAD(FAD)-dependent dehydrogenases	K04727	2e-06	54.7	bmy:Bm1_41010	programmed cell death 8 (apoptosis-inducing factor) [EC:1.-.-.-]	-	-	-
	Unigene44656_1_1	2514	1519	34.1819	gi|1490878|gb|AAC29881.1|	104	2e-20	cysteine protease caspase-2 [Gallus gallus]	--	--	--	--	sp|Q98943|CASP2_CHICK	104	1e-21	Caspase-2 OS=Gallus gallus GN=CASP2 PE=2 SV=2	--	--	--	--	--	K02186	5e-21	103	gga:395857	caspase 2 [EC:3.4.22.55]	GO:0043065//positive regulation of apoptosis	GO:0016787//hydrolase activity	GO:0044424//intracellular part
	Unigene45676_1_1	440	95	12.2145	gi|133754271|gb|ABO38430.1|	100	1e-20	effector caspase [Penaeus monodon]	--	--	--	--	sp|P89116|CASP1_SPOFR	84.7	6e-17	Caspase-1 OS=Spodoptera frugiperda PE=1 SV=1	--	--	--	--	--	K04489	1e-17	88.6	isc:IscW_ISCW013172	caspase invertebrate, apoptosis-related cysteine protease [EC:3.4.22.-]	-	GO:0008233//peptidase activity	-
	Unigene45754_1_1	1254	202	9.1129	gi|328777223|ref|XP_001120383.2|	280	1e-73	PREDICTED: neuropathy target esterase sws [Apis mellifera]	--	--	--	--	sp|B4JLX2|SWS_DROGR	240	4e-63	Neuropathy target esterase sws OS=Drosophila grimshawi GN=sws PE=3 SV=1	SPCC4B3.04c_1	55.8	1e-07	COG0664	cAMP-binding proteins - catabolite gene activator and regulatory subunit of cAMP-dependent protein kinases	K14676	2e-74	280	ame:724510	lysophospholipid hydrolase [EC:3.1.1.5]	GO:0006915//apoptosis;GO:0044255//cellular lipid metabolic process	GO:0016787//hydrolase activity	GO:0043227//membrane-bounded organelle;GO:0016020//membrane
	Unigene45925_1_1	576	123	12.0805	gi|115696807|ref|XP_791682.2|	182	6e-45	PREDICTED: similar to LOC495430 protein [Strongylocentrotus purpuratus] >gi|115968200|ref|XP_001179554.1| PREDICTED: similar to LOC495430 protein [Strongylocentrotus purpuratus]	--	--	--	--	sp|O95881|TXD12_HUMAN	172	4e-43	Thioredoxin domain-containing protein 12 OS=Homo sapiens GN=TXNDC12 PE=1 SV=1	--	--	--	--	--	K05360	9e-46	182	spu:586825	protein-disulfide reductase (glutathione) [EC:1.8.4.2]	GO:0008629//induction of apoptosis by intracellular signals;GO:0043280//positive regulation of caspase activity;GO:0071842	GO:0005488//binding;GO:0016491//oxidoreductase activity	GO:0000267//cell fraction;GO:0005740//mitochondrial envelope;GO:0005783//endoplasmic reticulum
	Unigene46588_1_1	343	61	10.061	gi|133754271|gb|ABO38430.1|	80.5	2e-14	effector caspase [Penaeus monodon]	--	--	--	--	sp|P97864|CASP7_MOUSE	60.8	6e-10	Caspase-7 OS=Mus musculus GN=Casp7 PE=1 SV=2	--	--	--	--	--	K04489	7e-13	72.4	isc:IscW_ISCW013172	caspase invertebrate, apoptosis-related cysteine protease [EC:3.4.22.-]	GO:0006915//apoptosis	GO:0016787//hydrolase activity	-
	Unigene46989_1_1	216	13	3.4048	gi|242005063|ref|XP_002423394.1|	52.4	6e-06	Apoptosis inhibitor, putative [Pediculus humanus corporis] >gi|212506438|gb|EEB10656.1| Apoptosis inhibitor, putative [Pediculus humanus corporis]	--	--	--	--	--	--	--	--	--	--	--	--	--	--	--	--	--	--	-	-	-
	Unigene47820_1_1	270	22	4.6096	gi|335892832|ref|NP_001229446.1|	93.2	3e-18	inhibitor of growth protein 3 [Apis mellifera]	--	--	--	--	sp|Q498T3|ING3_RAT	80.9	6e-16	Inhibitor of growth protein 3 OS=Rattus norvegicus GN=Ing3 PE=2 SV=1	--	--	--	--	--	K11319	7e-18	89	nvi:100121544	inhibitor of growth protein 3	GO:0006915//apoptosis;GO:0010468//regulation of gene expression;GO:0040007//growth;GO:0016573//histone acetylation	GO:0004468//lysine N-acetyltransferase activity;GO:0046914//transition metal ion binding	GO:0043189//H4/H2A histone acetyltransferase complex
	Unigene48378_1_1	433	65	8.4924	gi|122133566|sp|Q148E1.1|CN153_BOVIN	100	2e-20	RecName: Full=UPF0671 protein C14orf153 homolog	--	--	--	--	sp|Q148E1|CN153_BOVIN	100	1e-21	UPF0671 protein C14orf153 homolog OS=Bos taurus PE=2 SV=1	--	--	--	--	--	--	--	--	--	--	GO:0006917//induction of apoptosis	GO:0005488//binding	GO:0043229//intracellular organelle
	Unigene48961_1_1	1292	187	8.1881	gi|332024767|gb|EGI64956.1|	520	1e-146	Cell division cycle and apoptosis regulator protein 1 [Acromyrmex echinatior]	gi|77020538|gb|AC166817.3|	65.9	4e-07	Mus musculus BAC clone RP24-530C16 from chromosome 10, complete sequence	sp|Q641G3|CCAR1_XENLA	499	4e-141	Cell division cycle and apoptosis regulator protein 1 OS=Xenopus laevis GN=ccar1 PE=2 SV=1	aq_2032	68.2	3e-11	COG0532	Translation initiation factor 2 (IF-2; GTPase)	K04952	2e-13	77.8	rno:83686	cyclic nucleotide gated channel beta 1	-	-	-
	Unigene48965_1_1	862	98	6.4316	gi|307212605|gb|EFN88320.1|	265	2e-69	Intersectin-1 [Harpegnathos saltator]	--	--	--	--	sp|Q9Z0R4|ITSN1_MOUSE	262	6e-70	Intersectin-1 OS=Mus musculus GN=Itsn1 PE=1 SV=1	SPCC645.07	89.7	6e-18	COG5422	RhoGEF, Guanine nucleotide exchange factor for Rho/Rac/Cdc42-like GTPases	K12331	2e-20	99.8	mcc:718727	Rho guanine nucleotide exchange factor 11	GO:0006917//induction of apoptosis;GO:0019222//regulation of metabolic process;GO:0010740;GO:0006897//endocytosis;GO:0043066//negative regulation of apoptosis	GO:0008047//enzyme activator activity;GO:0005488//binding;GO:0030695//GTPase regulator activity	GO:0031252//cell leading edge;GO:0016023//cytoplasmic membrane-bounded vesicle;GO:0016020//membrane
	Unigene49291_1_1	1281	222	9.8041	gi|91077722|ref|XP_975027.1|	185	4e-45	PREDICTED: similar to inhibitor of apoptosis 2 protein [Tribolium castaneum]	--	--	--	--	sp|A9JTP3|BIRC7_XENTR	158	2e-38	Baculoviral IAP repeat-containing protein 7 OS=Xenopus tropicalis GN=birc7 PE=2 SV=1	DR2133	53.1	1e-06	COG4372	Uncharacterized protein conserved in bacteria with the myosin-like domain	K04725	5e-46	185	tca:663905	baculoviral IAP repeat-containing 2/3/4	-	-	-
	Unigene49698_1_1	691	114	9.3332	gi|91087297|ref|XP_975561.1|	335	8e-91	PREDICTED: similar to fem-1 homolog b [Tribolium castaneum]	--	--	--	--	sp|P0C6P7|FEM1B_RAT	301	8e-82	Protein fem-1 homolog B OS=Rattus norvegicus GN=Fem1b PE=1 SV=1	all2748	90.5	2e-18	COG0666	FOG: Ankyrin repeat	K10349	1e-91	335	tca:664462	Fem-1 homolog b	GO:0006915//apoptosis;GO:0060740//prostate gland epithelium morphogenesis;GO:0002070//epithelial cell maturation;GO:0043067//regulation of programmed cell death;GO:0031396//regulation of protein ubiquitination	GO:0032813//tumor necrosis factor receptor superfamily binding;GO:0019787//small conjugating protein ligase activity	-
	Unigene50306_1_1	841	139	9.3502	gi|340373032|ref|XP_003385047.1|	93.2	1e-17	PREDICTED: caspase-3-like [Amphimedon queenslandica]	--	--	--	--	sp|Q92851|CASPA_HUMAN	72	1e-12	Caspase-10 OS=Homo sapiens GN=CASP10 PE=1 SV=3	--	--	--	--	--	K04489	2e-15	83.6	cqu:CpipJ_CPIJ009056	caspase invertebrate, apoptosis-related cysteine protease [EC:3.4.22.-]	-	-	-
	Unigene50637_1_1	662	99	8.4602	gi|301613201|ref|XP_002936104.1|	208	2e-52	PREDICTED: apoptosis-inducing factor 3-like [Xenopus (Silurana) tropicalis]	--	--	--	--	sp|Q96NN9|AIFM3_HUMAN	179	3e-45	Apoptosis-inducing factor 3 OS=Homo sapiens GN=AIFM3 PE=1 SV=1	Rv1869c	130	2e-30	COG0446	Uncharacterized NAD(FAD)-dependent dehydrogenases	K00530	1e-39	162	dme:Dmel_CG10700	[EC:1.18.1.-]	-	-	-
	Unigene50782_1_1	444	63	8.0271	gi|187607948|ref|NP_001119877.1|	74.7	1e-12	nuclear apoptosis-inducing factor 1 [Danio rerio] >gi|169153860|emb|CAQ15213.1| novel protein [Danio rerio]	--	--	--	--	sp|Q6PFD7|NAIF1_MOUSE	66.2	2e-11	Nuclear apoptosis-inducing factor 1 OS=Mus musculus GN=Naif1 PE=2 SV=1	--	--	--	--	--	K13814	7e-07	52.8	ecb:100054312	t-SNARE domain-containing protein 1	-	-	-
	Unigene51247_1_1	459	68	8.3811	gi|301613201|ref|XP_002936104.1|	158	6e-38	PREDICTED: apoptosis-inducing factor 3-like [Xenopus (Silurana) tropicalis]	--	--	--	--	sp|Q96NN9|AIFM3_HUMAN	142	4e-34	Apoptosis-inducing factor 3 OS=Homo sapiens GN=AIFM3 PE=1 SV=1	Cgl2652	82.4	3e-16	COG0446	Uncharacterized NAD(FAD)-dependent dehydrogenases	K00530	2e-21	101	dme:Dmel_CG10700	[EC:1.18.1.-]	GO:0012502//induction of programmed cell death;GO:0051881//regulation of mitochondrial membrane potential;GO:0006919//activation of caspase activity	GO:0005488//binding;GO:0016505//apoptotic protease activator activity	GO:0043231//intracellular membrane-bounded organelle;GO:0019866//organelle inner membrane;GO:0044444//cytoplasmic part
	Unigene5818_1_1	531	50	5.327	gi|198432417|ref|XP_002127190.1|	100	3e-20	PREDICTED: similar to TP53-induced glycolysis and apoptosis regulator [Ciona intestinalis]	--	--	--	--	sp|Q4V7R0|TIGAR_XENLA	93.2	3e-19	Probable fructose-2,6-bisphosphatase TIGAR OS=Xenopus laevis GN=tigar PE=2 SV=1	RSc0499	94.7	8e-20	COG0406	Fructose-2,6-bisphosphatase	K14634	5e-21	100	cin:100178594	fructose-2,6-bisphosphatase [EC:3.1.3.46]	-	-	GO:0044464//cell part
	Unigene5934_1_1	459	40	4.93	gi|157127237|ref|XP_001654881.1|	243	2e-63	ap endonuclease [Aedes aegypti] >gi|108872984|gb|EAT37209.1| ap endonuclease [Aedes aegypti]	--	--	--	--	sp|A0MTA1|APEX1_DANRE	230	1e-60	DNA-(apurinic or apyrimidinic site) lyase OS=Danio rerio GN=apex1 PE=1 SV=1	HP1526	202	2e-52	COG0708	Exonuclease III	K10771	3e-64	243	aag:AaeL_AAEL010781	AP endonuclease 1 [EC:4.2.99.18]	GO:0003015;GO:0006915//apoptosis;GO:0006259//DNA metabolic process;GO:0003143	GO:0003676//nucleic acid binding;GO:0004518//nuclease activity	GO:0044464//cell part
	Unigene7309_1_1	1784	1773	56.2234	gi|156537914|ref|XP_001608142.1|	930	0	PREDICTED: ATP-binding cassette sub-family E member 1-like [Nasonia vitripennis]	gi|340374642|ref|XM_003385799.1|	111	1e-20	PREDICTED: Amphimedon queenslandica ATP-binding cassette sub-family E member 1-like (LOC100633931), mRNA	sp|P61222|ABCE1_MOUSE	882	0	ATP-binding cassette sub-family E member 1 OS=Mus musculus GN=Abce1 PE=2 SV=1	YDR091c	775	0	COG1245	Predicted ATPase, RNase L inhibitor (RLI) homolog	K06174	0	930	nvi:100124231	ATP-binding cassette, sub-family E, member 1	GO:0006412//translation;GO:0016070//RNA metabolic process;GO:0040007//growth;GO:0043066//negative regulation of apoptosis	GO:0017111//nucleoside-triphosphatase activity;GO:0043021//ribonucleoprotein binding;GO:0051540;GO:0032559//adenyl ribonucleotide binding	GO:0043231//intracellular membrane-bounded organelle;GO:0043234//protein complex
	Unigene7850_1_1	1611	1385	48.636	gi|304569876|gb|ADM45311.1|	98.6	8e-19	caspase [Eriocheir sinensis]	--	--	--	--	sp|P29594|CASP2_MOUSE	84.7	5e-16	Caspase-2 OS=Mus musculus GN=Casp2 PE=1 SV=5	--	--	--	--	--	K04489	4e-17	90.1	nvi:100117953	caspase invertebrate, apoptosis-related cysteine protease [EC:3.4.22.-]	-	-	-
	Unigene8793_1_1	1193	903	42.8204	gi|332029157|gb|EGI69168.1|	119	3e-25	Bcl-2-like protein 1 [Acromyrmex echinatior]	--	--	--	--	sp|P53563|B2CL1_RAT	69.7	1e-11	Bcl-2-like protein 1 OS=Rattus norvegicus GN=Bcl2l1 PE=1 SV=2	--	--	--	--	--	K04570	1e-11	71.2	dre:114401	BCL2-like 1 (apoptosis regulator Bcl-X)	GO:0006915//apoptosis;GO:0050789//regulation of biological process	-	-
	Unigene9099_1_1	1021	653	36.1819	gi|110671859|gb|ABG82044.1|	523	1e-147	ALG-2 interacting protein x [Penaeus monodon]	gi|110671858|gb|DQ787160.1|	1166	0	Penaeus monodon ALG-2 interacting protein x (Alix) mRNA, complete cds	sp|P34552|ALX1_CAEEL	248	2e-65	Apoptosis-linked gene 2-interacting protein X 1 OS=Caenorhabditis elegans GN=alx-1 PE=1 SV=3	--	--	--	--	--	K12200	7e-93	340	tca:661828	programmed cell death 6-interacting protein	GO:0012501//programmed cell death;GO:0043410//positive regulation of MAPKKK cascade;GO:0008154//actin polymerization or depolymerization	-	-
	Unigene9278_1_1	545	536	55.638	gi|344239500|gb|EGV95603.1|	96.7	5e-19	Interferon alpha-inducible protein 27 [Cricetulus griseus]	--	--	--	--	sp|Q6IED8|IFI6_BOVIN	82	7e-16	Interferon alpha-inducible protein 6 OS=Bos taurus GN=IFI6 PE=2 SV=1	PA5037_2	48.5	7e-06	COG3266	Uncharacterized protein conserved in bacteria	K04352	8e-06	50.1	ecb:100073242	Ras GTPase-activating protein 1	GO:0006915//apoptosis;GO:0050794//regulation of cellular process	-	-
	Unigene973_1_1	211	12	3.2174	gi|149061964|gb|EDM12387.1|	58.2	1e-07	rCG47324, isoform CRA_a [Rattus norvegicus]	--	--	--	--	sp|Q9Z0F6|RAD9A_MOUSE	57.8	5e-09	Cell cycle checkpoint control protein RAD9A OS=Mus musculus GN=Rad9a PE=1 SV=1	--	--	--	--	--	K10994	5e-10	62.8	hmg:100201992	cell cycle checkpoint control protein RAD9A [EC:3.1.11.2]	GO:0006915//apoptosis;GO:0006259//DNA metabolic process;GO:0009628//response to abiotic stimulus;GO:0033554//cellular response to stress;GO:0031570//DNA integrity checkpoint;GO:0007165//signal transduction	GO:0019900//kinase binding;GO:0019904//protein domain specific binding;GO:0004527//exonuclease activity	GO:0031981//nuclear lumen
	Unigene9977_1_1	219	21	5.4247	gi|157128491|ref|XP_001661453.1|	72.8	4e-12	disulfide oxidoreductase [Aedes aegypti] >gi|108872565|gb|EAT36790.1| disulfide oxidoreductase [Aedes aegypti]	--	--	--	--	sp|Q3TY86|AIFM3_MOUSE	53.5	1e-07	Apoptosis-inducing factor 3 OS=Mus musculus GN=Aifm3 PE=2 SV=1	--	--	--	--	--	--	--	--	--	--	GO:0008152//metabolic process;GO:0019725//cellular homeostasis	GO:0030554//adenyl nucleotide binding;GO:0043169//cation binding;GO:0051536//iron-sulfur cluster binding;GO:0003824//catalytic activity	GO:0044424//intracellular part
ubiquitin proteasome pathway revelent
	CL14.Contig1_1_1	2673	0	0	gi|307203731|gb|EFN82691.1|	191	1e-46	RING finger protein 165 [Harpegnathos saltator]	gi|49533825|gb|AC138597.7|	170	2e-38	Mus musculus chromosome 1, clone RP24-340D21, complete sequence	sp|Q99ML9|RN111_MOUSE	177	8e-44	E3 ubiquitin-protein ligase Arkadia OS=Mus musculus GN=Rnf111 PE=1 SV=1	PA1297	72	5e-12	COG1230	Co/Zn/Cd efflux system component	K09395	2e-19	99	ptr:472960	forkhead box protein B	GO:0009987//cellular process;GO:0008152//metabolic process	-	-
	CL16.Contig1_1_1	214	1458	385.432	gi|344243115|gb|EGV99218.1|	142	4e-33	Ubiquitin [Cricetulus griseus]	gi|195337250|ref|XM_002035206.1|	232	4e-58	Drosophila sechellia GM14032 (Dsec\GM14032), mRNA	sp|P62972|UBIQP_XENLA	142	2e-34	Polyubiquitin (Fragment) OS=Xenopus laevis PE=1 SV=2	YLL039c	138	3e-33	COG5272	Ubiquitin	K08770	5e-34	142	tad:TRIADDRAFT_64418	ubiquitin C	-	-	-
	CL22.Contig1_1_1	4330	0	0	gi|198414716|ref|XP_002129778.1|	238	2e-60	PREDICTED: similar to arrestin domain containing 3 [Ciona intestinalis]	gi|49533825|gb|AC138597.7|	170	3e-38	Mus musculus chromosome 1, clone RP24-340D21, complete sequence	sp|Q99ML9|RN111_MOUSE	177	1e-43	E3 ubiquitin-protein ligase Arkadia OS=Mus musculus GN=Rnf111 PE=1 SV=1	PA1297	72	8e-12	COG1230	Co/Zn/Cd efflux system component	K09395	3e-19	99	ptr:472960	forkhead box protein B	-	-	-
	CL391.Contig1_1_1	1834	703	21.685	gi|156555775|ref|XP_001602946.1|	484	1e-135	PREDICTED: protein RCC2 homolog [Nasonia vitripennis]	gi|195030319|ref|XM_001987980.1|	69.9	3e-08	Drosophila grimshawi GH10796 (Dgri\GH10796), mRNA	sp|Q8BK67|RCC2_MOUSE	439	1e-122	Protein RCC2 OS=Mus musculus GN=Rcc2 PE=2 SV=1	ECU04g1500	82.8	2e-15	COG5184	Alpha-tubulin suppressor and related RCC1 domain-containing proteins	K10595	6e-33	142	nve:NEMVE_v1g170394	E3 ubiquitin-protein ligase HERC2 [EC:6.3.2.19]	-	-	-
	CL457.Contig1_1_1	2499	1720	38.9373	gi|115946853|ref|XP_001180906.1|	125	1e-26	PREDICTED: similar to TPRD, partial [Strongylocentrotus purpuratus]	gi|66811343|ref|XM_634288.1|	63.9	3e-06	Dictyostelium discoideum AX4 hypothetical protein (DDB_G0282885) mRNA, complete cds	sp|P53804|TTC3_HUMAN	108	6e-23	E3 ubiquitin-protein ligase TTC3 OS=Homo sapiens GN=TTC3 PE=1 SV=2	--	--	--	--	--	K10642	3e-09	64.7	bta:537349	E3 ubiquitin-protein ligase DZIP3 [EC:6.3.2.19]	GO:0044267//cellular protein metabolic process	GO:0005488//binding;GO:0016874//ligase activity	GO:0043231//intracellular membrane-bounded organelle
	CL471.Contig1_1_1	2115	142	3.7982	gi|327286392|ref|XP_003227914.1|	94.4	2e-17	PREDICTED: e3 ubiquitin-protein ligase TRIM32-like [Anolis carolinensis]	--	--	--	--	sp|Q8CH72|TRI32_MOUSE	84.3	9e-16	E3 ubiquitin-protein ligase TRIM32 OS=Mus musculus GN=Trim32 PE=1 SV=2	ECU08g0470	54.7	6e-07	COG0652	Peptidyl-prolyl cis-trans isomerase (rotamase) - cyclophilin family	K10607	2e-17	91.7	xtr:100124994	tripartite motif-containing protein 32 [EC:6.3.2.19]	GO:0008152//metabolic process	GO:0005515//protein binding	GO:0005622//intracellular
	CL555.Contig1_1_1	239	50	11.8352	gi|170576646|ref|XP_001893711.1|	63.2	3e-09	T-cell receptor beta chain ANA 11 [Brugia malayi]	gi|321398897|emb|FR796436.1|	125	8e-26	Leishmania infantum JPCM5 genome chromosome 4	--	--	--	--	--	--	--	--	--	K11975	1e-06	51.6	dgr:Dgri_GH24175	E3 ubiquitin-protein ligase RNF144 [EC:6.3.2.19]	GO:0044249//cellular biosynthetic process;GO:0010467//gene expression;GO:0044238//primary metabolic process	GO:0004871//signal transducer activity;GO:0004091//carboxylesterase activity	-
	CL676.Contig1_1_1	266	5278	1122.51	gi|344243115|gb|EGV99218.1|	176	3e-43	Ubiquitin [Cricetulus griseus]	gi|157420220|gb|EF988652.1|	321	7e-85	Penaeus monodon Ubc protein mRNA, partial cds	sp|P62972|UBIQP_XENLA	176	1e-44	Polyubiquitin (Fragment) OS=Xenopus laevis PE=1 SV=2	YLL039c	171	4e-43	COG5272	Ubiquitin	K08770	3e-44	176	nve:NEMVE_v1g217764	ubiquitin C	-	-	GO:0043231//intracellular membrane-bounded organelle
	CL709.Contig1_1_1	511	94	10.4066	gi|195472255|ref|XP_002088416.1|	55.5	1e-06	GE12588 [Drosophila yakuba] >gi|194174517|gb|EDW88128.1| GE12588 [Drosophila yakuba]	gi|299772711|gb|GU177176.1|	73.8	6e-10	Portunus trituberculatus clone PTR109 microsatellite sequence	sp|Q5ZLS3|BRE1A_CHICK	51.2	1e-06	E3 ubiquitin-protein ligase BRE1A OS=Gallus gallus GN=RNF20 PE=2 SV=1	--	--	--	--	--	K11984	2e-07	55.5	dya:Dyak_GE12588	U4/U6.U5 tri-snRNP-associated protein 1	-	-	-
	CL74.Contig1_1_1	763	172	12.7529	gi|25395437|pir||D88072	84	6e-15	protein ZK1240.1 [imported] - Caenorhabditis elegans	--	--	--	--	sp|Q8CH72|TRI32_MOUSE	82.4	9e-16	E3 ubiquitin-protein ligase TRIM32 OS=Mus musculus GN=Trim32 PE=1 SV=2	--	--	--	--	--	K10607	3e-15	82.4	mmu:69807	tripartite motif-containing protein 32 [EC:6.3.2.19]	GO:0009056//catabolic process;GO:0032446//protein modification by small protein conjugation	GO:0016874//ligase activity;GO:0005515//protein binding	GO:0043229//intracellular organelle;GO:0005737//cytoplasm
	CL74.Contig2_1_1	1519	560	20.8561	gi|61658803|gb|AAX49609.1|	96.7	3e-18	RPGR [Sus scrofa]	--	--	--	--	sp|Q8CH72|TRI32_MOUSE	82.4	2e-15	E3 ubiquitin-protein ligase TRIM32 OS=Mus musculus GN=Trim32 PE=1 SV=2	--	--	--	--	--	K10607	8e-15	82.4	mmu:69807	tripartite motif-containing protein 32 [EC:6.3.2.19]	GO:0019538//protein metabolic process	GO:0016874//ligase activity;GO:0005515//protein binding	GO:0043229//intracellular organelle
	CL89.Contig1_1_1	3522	0	0	gi|345494813|ref|XP_001603405.2|	740	0	PREDICTED: E3 ubiquitin-protein ligase CBL-B-like [Nasonia vitripennis]	gi|345494812|ref|XM_001603355.2|	99.6	7e-17	PREDICTED: Nasonia vitripennis E3 ubiquitin-protein ligase CBL-B-like (LOC100119672), mRNA	sp|Q6DFR2|CBLB_XENTR	654	0	E3 ubiquitin-protein ligase CBL-B OS=Xenopus tropicalis GN=cblb PE=2 SV=1	RSc1040	77	2e-13	COG1530	Ribonucleases G and E	K04707	0	761	phu:Phum_PHUM394550	E3 ubiquitin-protein ligase CBL [EC:6.3.2.19]	GO:0001752//compound eye photoreceptor fate commitment;GO:0008283//cell proliferation;GO:0007297//ovarian follicle cell migration;GO:0007176//regulation of epidermal growth factor receptor activity;GO:0007472//wing disc morphogenesis;GO:0019538//protein metabolic process	GO:0046914//transition metal ion binding;GO:0060089//molecular transducer activity;GO:0003824//catalytic activity	GO:0043231//intracellular membrane-bounded organelle;GO:0044444//cytoplasmic part
	CL719.Contig1_1_1	256	6	1.3259	gi|167377770|ref|XP_001734533.1|	64.3	2e-09	ubiquitin carboxyl-terminal hydrolase [Entamoeba dispar SAW760]	--	--	--	--	sp|Q8R5H1|UBP15_MOUSE	58.5	3e-09	Ubiquitin carboxyl-terminal hydrolase 15 OS=Mus musculus GN=Usp15 PE=2 SV=1	SPCC1494.05c	61.6	3e-10	COG5560	Ubiquitin C-terminal hydrolase	K11833	7e-10	62.4	dme:Dmel_CG14619	ubiquitin carboxyl-terminal hydrolase 2/21 [EC:3.1.2.15]	GO:0010608;GO:0019941//modification-dependent protein catabolic process;GO:0016567//protein ubiquitination;GO:0034613//cellular protein localization;GO:0070646	GO:0016790//thiolester hydrolase activity;GO:0019783;GO:0001664//G-protein-coupled receptor binding	GO:0000323//lytic vacuole
	Unigene10137_1_1	489	60	6.9414	gi|307195153|gb|EFN77146.1|	231	1e-59	Ubiquitin-conjugating enzyme E2 O [Harpegnathos saltator]	gi|326930713|ref|XM_003211439.1|	67.9	3e-08	PREDICTED: Meleagris gallopavo ubiquitin-conjugating enzyme E2 O-like (LOC100539166), mRNA	sp|Q9C0C9|UBE2O_HUMAN	166	3e-41	Ubiquitin-conjugating enzyme E2 O OS=Homo sapiens GN=UBE2O PE=1 SV=3	YDR092w	60.1	2e-09	COG5078	Ubiquitin-protein ligase	K10581	3e-60	230	ame:724799	ubiquitin-conjugating enzyme E2 O [EC:6.3.2.19]	GO:0060255;GO:0006464//protein modification process	GO:0016881//acid-amino acid ligase activity	-
	Unigene10268_1_1	845	82	5.4899	gi|170058935|ref|XP_001865141.1|	352	9e-96	ubiquitin-conjugating enzyme E2 H [Culex quinquefasciatus] >gi|167877836|gb|EDS41219.1| ubiquitin-conjugating enzyme E2 H [Culex quinquefasciatus]	gi|91095028|ref|XM_961346.1|	200	6e-48	PREDICTED: Tribolium castaneum similar to ubiquitin-conjugating enzyme E2 H, transcript variant 1 (LOC656730), mRNA	sp|P62257|UBE2H_MOUSE	327	3e-89	Ubiquitin-conjugating enzyme E2 H OS=Mus musculus GN=Ube2h PE=2 SV=1	YEL012w	192	6e-49	COG5078	Ubiquitin-protein ligase	K10576	1e-96	352	cqu:CpipJ_CPIJ015105	ubiquitin-conjugating enzyme E2 H [EC:6.3.2.19]	GO:0060255;GO:0019941//modification-dependent protein catabolic process;GO:0016567//protein ubiquitination	GO:0019787//small conjugating protein ligase activity;GO:0032559//adenyl ribonucleotide binding	-
	Unigene10357_1_1	486	54	6.2858	gi|340721912|ref|XP_003399357.1|	140	2e-32	PREDICTED: ubiquitin carboxyl-terminal hydrolase CYLD-like [Bombus terrestris]	--	--	--	--	sp|Q66H62|CYLD_RAT	93.6	2e-19	Ubiquitin carboxyl-terminal hydrolase CYLD OS=Rattus norvegicus GN=Cyld PE=2 SV=1	--	--	--	--	--	K08601	3e-33	140	ame:410344	ubiquitin thioesterase CYLD [EC:3.1.2.15]	GO:0006952//defense response;GO:0055088//lipid homeostasis;GO:0070646	GO:0016790//thiolester hydrolase activity;GO:0015631//tubulin binding;GO:0019783	GO:0043231//intracellular membrane-bounded organelle
	Unigene10462_1_1	310	37	6.7522	gi|307213501|gb|EFN88910.1|	71.2	1e-11	Ubiquitin carboxyl-terminal hydrolase 32 [Harpegnathos saltator]	gi|295852923|ref|XR_086601.2|	60	5e-06	PREDICTED: Saccoglossus kowalevskii ubiquitin specific peptidase 15-like (LOC100376081), miscRNA	sp|Q8R5H1|UBP15_MOUSE	58.9	2e-09	Ubiquitin carboxyl-terminal hydrolase 15 OS=Mus musculus GN=Usp15 PE=2 SV=1	--	--	--	--	--	K11835	2e-10	64.3	nvi:100115425	ubiquitin carboxyl-terminal hydrolase 4/11/15 [EC:3.1.2.15]	-	-	-
	Unigene10570_1_1	530	55	5.8707	gi|340724718|ref|XP_003400728.1|	290	3e-77	PREDICTED: ubiquitin carboxyl-terminal hydrolase 22-like [Bombus terrestris]	gi|327412315|ref|NM_001205246.1|	79.8	1e-11	Xenopus (Silurana) tropicalis ubiquitin specific peptidase 22 (usp22), mRNA	sp|Q5DU02|UBP22_MOUSE	255	3e-68	Ubiquitin carboxyl-terminal hydrolase 22 OS=Mus musculus GN=Usp22 PE=2 SV=2	--	--	--	--	--	K11366	4e-78	290	ame:411920	ubiquitin carboxyl-terminal hydrolase 22/27/51 [EC:3.1.2.15]	-	-	-
	Unigene10615_1_1	588	69	6.6386	gi|183986621|ref|NP_001116900.1|	80.1	5e-14	ubiquitin thioesterase zranb1 [Xenopus (Silurana) tropicalis] >gi|221228724|sp|B1H2Q2.1|ZRAN1_XENTR RecName: Full=Ubiquitin thioesterase zranb1; AltName: Full=Zinc finger Ran-binding domain-containing protein 1 >gi|170284776|gb|AAI61086.1| zranb1 protein [Xenopus (Silurana) tropicalis]	--	--	--	--	sp|B1H2Q2|ZRAN1_XENTR	80.1	3e-15	Ubiquitin thioesterase zranb1 OS=Xenopus tropicalis GN=zranb1 PE=2 SV=1	--	--	--	--	--	K11862	5e-15	80.9	isc:IscW_ISCW014708	ubiquitin thioesterase ZRANB1 [EC:3.1.2.-]	-	-	-
	Unigene10835_1_1	360	33	5.1858	gi|91078068|ref|XP_971672.1|	119	5e-26	PREDICTED: similar to ubiquitin domain-containing protein 1 [Tribolium castaneum]	gi|23304629|emb|AL669844.20|	60	6e-06	Mouse DNA sequence from clone RP23-395O6 on chromosome 11 Contains the 3' end of a novel gene, a novel gene, the Stk10 gene for serine/threonine kinase 10, the 5' end of the Fbxw1b gene for F-box and WD-40 domain protein 1B and two CpG islands, complete sequence	sp|Q8WUN7|UBTD2_HUMAN	116	1e-26	Ubiquitin domain-containing protein 2 OS=Homo sapiens GN=UBTD2 PE=1 SV=2	--	--	--	--	--	--	--	--	--	--	-	-	-
	Unigene10864_1_1	656	73	6.2954	gi|325120835|emb|CBZ56390.1|	73.9	5e-12	Methyltransferase-like protein, related [Neospora caninum Liverpool]	--	--	--	--	sp|Q0VA64|UBP16_XENTR	63.2	4e-10	Ubiquitin carboxyl-terminal hydrolase 16 OS=Xenopus tropicalis GN=usp16 PE=2 SV=1	SPAC140.02	52	8e-07	COG0724	RNA-binding proteins (RRM domain)	K03243	1e-10	66.6	cel:Y54F10BM.2	translation initiation factor 5B	-	-	-
	Unigene10940_1_1	384	49	7.2189	gi|307199504|gb|EFN80117.1|	210	1e-53	Ubiquitin-conjugating enzyme E2 11 [Harpegnathos saltator]	gi|241622323|ref|XM_002408889.1|	63.9	4e-07	Ixodes scapularis ubiquitin-conjugating enzyme, putative, mRNA	sp|P70711|U2D2B_RAT	120	7e-28	Ubiquitin-conjugating enzyme E2 D2B OS=Rattus norvegicus GN=Ube2d2b PE=1 SV=1	SPBC119.02	121	3e-28	COG5078	Ubiquitin-protein ligase	K06689	1e-54	211	nvi:100114754	ubiquitin-conjugating enzyme E2 D/E [EC:6.3.2.19]	GO:0060255;GO:0006464//protein modification process	GO:0019787//small conjugating protein ligase activity	-
	Unigene11187_1_1	439	54	6.9588	gi|328788793|ref|XP_396802.3|	164	1e-39	PREDICTED: ubiquitin carboxyl-terminal hydrolase 31-like isoform 1 [Apis mellifera]	gi|297486803|ref|XM_002695882.1|	67.9	3e-08	PREDICTED: Bos taurus ubiquitin specific peptidase 43 (USP43), mRNA	sp|Q8BUM9|UBP43_MOUSE	125	4e-29	Ubiquitin carboxyl-terminal hydrolase 43 OS=Mus musculus GN=Usp43 PE=2 SV=2	SPCC1494.05c	67	1e-11	COG5560	Ubiquitin C-terminal hydrolase	K11852	2e-40	164	ame:413357	ubiquitin carboxyl-terminal hydrolase 31 [EC:3.1.2.15]	-	GO:0016787//hydrolase activity	-
	Unigene11641_1_1	157	13	4.6843	gi|215820608|ref|NP_001135963.1|	74.3	1e-12	autophagy related protein Atg12-like protein [Bombyx mori] >gi|213390048|gb|ACJ46063.1| autophagy related protein Atg12-like protein [Bombyx mori]	--	--	--	--	sp|Q2TBJ5|ATG12_RAT	68.9	2e-12	Ubiquitin-like protein ATG12 OS=Rattus norvegicus GN=Atg12 PE=2 SV=1	--	--	--	--	--	K08336	5e-13	72.8	phu:Phum_PHUM235290	autophagy-related protein 12	-	-	-
	Unigene11749_1_1	798	87	6.1677	gi|326925422|ref|XP_003208914.1|	265	2e-69	PREDICTED: ubiquitin carboxyl-terminal hydrolase 24-like [Meleagris gallopavo]	--	--	--	--	sp|Q9UPU5|UBP24_HUMAN	261	1e-69	Ubiquitin carboxyl-terminal hydrolase 24 OS=Homo sapiens GN=USP24 PE=1 SV=3	--	--	--	--	--	K11840	5e-72	271	spu:592001	ubiquitin carboxyl-terminal hydrolase 9/24 [EC:3.1.2.15]	-	-	-
	Unigene11954_1_1	484	53	6.1949	gi|334333719|ref|XP_001367829.2|	198	6e-50	PREDICTED: ubiquitin carboxyl-terminal hydrolase 19-like [Monodelphis domestica]	--	--	--	--	sp|Q3UJD6|UBP19_MOUSE	195	3e-50	Ubiquitin carboxyl-terminal hydrolase 19 OS=Mus musculus GN=Usp19 PE=2 SV=1	SPCC1494.05c	142	2e-34	COG5560	Ubiquitin C-terminal hydrolase	K11847	3e-51	200	isc:IscW_ISCW022472	ubiquitin carboxyl-terminal hydrolase 19 [EC:3.1.2.15]	GO:0006511//ubiquitin-dependent protein catabolic process	GO:0008233//peptidase activity;GO:0046872//metal ion binding	GO:0043231//intracellular membrane-bounded organelle;GO:0044425//membrane part
	Unigene12661_1_1	676	119	9.9587	gi|91078882|ref|XP_972954.1|	123	6e-27	PREDICTED: similar to Ubiquitin-specific protease 36 CG5505-PA [Tribolium castaneum]	--	--	--	--	sp|B4LG38|UBP36_DROVI	108	1e-23	Ubiquitin carboxyl-terminal hydrolase 36 OS=Drosophila virilis GN=Usp36 PE=3 SV=1	--	--	--	--	--	K11855	9e-28	123	tca:661715	ubiquitin carboxyl-terminal hydrolase 36/42 [EC:3.1.2.15]	GO:0009987//cellular process	GO:0016787//hydrolase activity	-
	Unigene13163_1_1	428	76	10.0455	gi|307172274|gb|EFN63779.1|	59.3	5e-08	Ubiquitin-associated protein 1 [Camponotus floridanus]	--	--	--	--	sp|Q5XIS7|UBAP1_RAT	52	4e-07	Ubiquitin-associated protein 1 OS=Rattus norvegicus GN=Ubap1 PE=2 SV=1	--	--	--	--	--	--	--	--	--	--	-	-	-
	Unigene13512_1_1	394	70	10.0509	gi|345485518|ref|XP_001606781.2|	108	5e-23	PREDICTED: ubiquitin carboxyl-terminal hydrolase calypso-like [Nasonia vitripennis]	--	--	--	--	sp|B0W2R4|CALYP_CULQU	93.2	1e-19	Ubiquitin carboxyl-terminal hydrolase calypso OS=Culex quinquefasciatus GN=calypso PE=3 SV=1	--	--	--	--	--	K08588	6e-24	108	nvi:100123172	ubiquitin carboxyl-terminal hydrolase BAP1 [EC:3.4.19.12]	-	-	-
	Unigene13540_1_1	1038	205	11.1727	gi|91078722|ref|XP_967156.1|	449	1e-124	PREDICTED: similar to ubiquitin carboxyl-terminal hydrolase 5 [Tribolium castaneum]	gi|198429610|ref|XM_002122435.1|	61.9	5e-06	PREDICTED: Ciona intestinalis zinc finger (ubiquitin thiolesterase type)-1 (zf(ubp)-1), mRNA	sp|P45974|UBP5_HUMAN	395	8e-110	Ubiquitin carboxyl-terminal hydrolase 5 OS=Homo sapiens GN=USP5 PE=1 SV=2	SPBC6B1.06c	171	2e-42	COG5207	Isopeptidase T	K11836	1e-125	449	tca:655510	ubiquitin carboxyl-terminal hydrolase 5/13 [EC:3.1.2.15]	-	-	-
	Unigene13647_1_1	414	63	8.6088	gi|328724654|ref|XP_003248213.1|	181	1e-44	PREDICTED: ubiquitin carboxyl-terminal hydrolase 32-like isoform 2 [Acyrthosiphon pisum]	--	--	--	--	sp|Q8NFA0|UBP32_HUMAN	171	4e-43	Ubiquitin carboxyl-terminal hydrolase 32 OS=Homo sapiens GN=USP32 PE=1 SV=1	SPCC16A11.12c	82	3e-16	COG5560	Ubiquitin C-terminal hydrolase	K11837	4e-49	192	isc:IscW_ISCW007961	ubiquitin carboxyl-terminal hydrolase 6/32 [EC:3.1.2.15]	-	-	-
	Unigene13768_1_1	796	132	9.3813	gi|158302393|ref|XP_321947.4|	214	3e-54	AGAP001209-PA [Anopheles gambiae str. PEST]	--	--	--	--	sp|Q8NFA0|UBP32_HUMAN	164	3e-40	Ubiquitin carboxyl-terminal hydrolase 32 OS=Homo sapiens GN=USP32 PE=1 SV=1	YJL197w	68.6	1e-11	COG5560	Ubiquitin C-terminal hydrolase	K11837	3e-55	215	phu:Phum_PHUM322070	ubiquitin carboxyl-terminal hydrolase 6/32 [EC:3.1.2.15]	-	-	-
	Unigene14015_1_1	405	76	10.616	gi|338715310|ref|XP_003363248.1|	85.5	6e-16	PREDICTED: ubiquitin-associated domain-containing protein 2-like [Equus caballus]	--	--	--	--	sp|Q4R910|UBAC2_MACFA	84.7	5e-17	Ubiquitin-associated domain-containing protein 2 OS=Macaca fascicularis GN=UBAC2 PE=2 SV=1	--	--	--	--	--	--	--	--	--	--	-	-	-
	Unigene14702_1_1	275	19	3.9086	gi|332029700|gb|EGI69579.1|	134	2e-30	Ubiquitin carboxyl-terminal hydrolase 22 [Acromyrmex echinatior]	gi|242005523|ref|XM_002423569.1|	65.9	7e-08	Pediculus humanus corporis ubiquitin carboxyl-terminal hydrolase, putative, mRNA	sp|Q9UPT9|UBP22_HUMAN	114	6e-26	Ubiquitin carboxyl-terminal hydrolase 22 OS=Homo sapiens GN=USP22 PE=1 SV=2	SPBC713.02c	53.9	7e-08	COG5077	Ubiquitin carboxyl-terminal hydrolase	K11366	2e-31	133	nvi:100123789	ubiquitin carboxyl-terminal hydrolase 22/27/51 [EC:3.1.2.15]	-	-	-
	Unigene15270_1_1	304	35	6.5133	gi|91090986|ref|XP_974863.1|	112	6e-25	PREDICTED: similar to CG9448 CG9448-PA [Tribolium castaneum]	--	--	--	--	sp|Q9VH90|TRBID_DROME	112	1e-25	Ubiquitin thioesterase trabid OS=Drosophila melanogaster GN=trbd PE=1 SV=1	--	--	--	--	--	K11862	7e-26	112	tca:663735	ubiquitin thioesterase ZRANB1 [EC:3.1.2.-]	GO:0016055//Wnt receptor signaling pathway	GO:0046914//transition metal ion binding;GO:0003676//nucleic acid binding;GO:0019787//small conjugating protein ligase activity	GO:0044464//cell part
	Unigene15540_1_1	331	47	8.0329	gi|194018614|ref|NP_001123394.1|	80.9	2e-14	ATG7 autophagy related 7 homolog [Xenopus (Silurana) tropicalis] >gi|189442621|gb|AAI67363.1| atg7 protein [Xenopus (Silurana) tropicalis]	--	--	--	--	sp|Q641Y5|ATG7_RAT	78.2	4e-15	Ubiquitin-like modifier-activating enzyme ATG7 OS=Rattus norvegicus GN=Atg7 PE=2 SV=1	--	--	--	--	--	K08337	2e-15	80.9	xtr:100170158	autophagy-related protein 7	GO:0030900//forebrain development;GO:0048468//cell development;GO:0050896//response to stimulus;GO:0016043//cellular component organization;GO:0032446//protein modification by small protein conjugation;GO:0044248//cellular catabolic process;GO:0030182//neuron differentiation	GO:0005515//protein binding;GO:0008641//small protein activating enzyme activity	-
	Unigene15897_1_1	662	77	6.5802	gi|326676999|ref|XP_002665714.2|	121	2e-26	PREDICTED: ubiquitin carboxyl-terminal hydrolase 24 [Danio rerio]	--	--	--	--	sp|B1AY13|UBP24_MOUSE	103	3e-22	Ubiquitin carboxyl-terminal hydrolase 24 OS=Mus musculus GN=Usp24 PE=1 SV=1	--	--	--	--	--	K11840	3e-27	122	bfo:BRAFLDRAFT_126572	ubiquitin carboxyl-terminal hydrolase 9/24 [EC:3.1.2.15]	-	-	-
	Unigene16249_1_1	268	43	9.0769	gi|91080395|ref|XP_966722.1|	100	2e-20	PREDICTED: similar to autophagy-specific gene 12 [Tribolium castaneum]	--	--	--	--	sp|O94817|ATG12_HUMAN	75.5	3e-14	Ubiquitin-like protein ATG12 OS=Homo sapiens GN=ATG12 PE=1 SV=1	--	--	--	--	--	K08336	3e-21	100	tca:655119	autophagy-related protein 12	-	-	-
	Unigene16693_1_1	359	59	9.2974	gi|157110219|ref|XP_001651006.1|	192	3e-48	ubiquitin c-terminal hydrolase x4 [Aedes aegypti] >gi|122069396|sp|Q17N72.1|CALYP_AEDAE RecName: Full=Ubiquitin carboxyl-terminal hydrolase calypso; AltName: Full=BAP1 homolog >gi|108883957|gb|EAT48182.1| ubiquitin c-terminal hydrolase x4 [Aedes aegypti]	gi|345485517|ref|XM_001606731.2|	60	6e-06	PREDICTED: Nasonia vitripennis ubiquitin carboxyl-terminal hydrolase calypso-like (LOC100123172), mRNA	sp|Q17N72|CALYP_AEDAE	192	1e-49	Ubiquitin carboxyl-terminal hydrolase calypso OS=Aedes aegypti GN=calypso PE=3 SV=1	--	--	--	--	--	K08588	3e-49	192	aag:AaeL_AAEL000787	ubiquitin carboxyl-terminal hydrolase BAP1 [EC:3.4.19.12]	GO:0016458//gene silencing;GO:0019941//modification-dependent protein catabolic process;GO:0035521	GO:0005488//binding;GO:0016790//thiolester hydrolase activity;GO:0019783	GO:0031519//PcG protein complex;GO:0000785//chromatin
	Unigene16922_1_1	152	6	2.2331	gi|195588933|ref|XP_002084211.1|	104	1e-21	GD14147 [Drosophila simulans] >gi|194196220|gb|EDX09796.1| GD14147 [Drosophila simulans]	gi|198466863|ref|XM_001354121.2|	79.8	3e-12	Drosophila pseudoobscura pseudoobscura GA18651 (Dpse\GA18651), mRNA	sp|Q9ES34|UBE3B_MOUSE	90.1	1e-18	Ubiquitin-protein ligase E3B OS=Mus musculus GN=Ube3b PE=2 SV=3	--	--	--	--	--	K10588	1e-22	104	dsi:Dsim_GD14147	ubiquitin-protein ligase E3 B [EC:6.3.2.19]	GO:0043412	GO:0016879//ligase activity, forming carbon-nitrogen bonds	GO:0044464//cell part
	Unigene16956_1_1	207	10	2.733	gi|343960669|dbj|BAK61924.1|	70.9	2e-11	ubiquitin carboxyl-terminal hydrolase 16 [Pan troglodytes]	--	--	--	--	sp|Q9Y5T5|UBP16_HUMAN	70.9	6e-13	Ubiquitin carboxyl-terminal hydrolase 16 OS=Homo sapiens GN=USP16 PE=1 SV=1	--	--	--	--	--	K11844	5e-16	82.8	bfo:BRAFLDRAFT_90534	ubiquitin carboxyl-terminal hydrolase 16/45 [EC:3.1.2.15]	GO:0006355//regulation of transcription, DNA-dependent;GO:0051260//protein homooligomerization;GO:0019941//modification-dependent protein catabolic process;GO:0000087//M phase of mitotic cell cycle;GO:0016570//histone modification	GO:0003712//transcription cofactor activity;GO:0016790//thiolester hydrolase activity;GO:0004175//endopeptidase activity;GO:0046914//transition metal ion binding;GO:0019783;GO:0032182	GO:0043231//intracellular membrane-bounded organelle
	Unigene17018_1_1	273	15	3.1084	gi|344278648|ref|XP_003411105.1|	94	2e-18	PREDICTED: ubiquitin carboxyl-terminal hydrolase 24 [Loxodonta africana]	--	--	--	--	sp|B1AY13|UBP24_MOUSE	91.3	4e-19	Ubiquitin carboxyl-terminal hydrolase 24 OS=Mus musculus GN=Usp24 PE=1 SV=1	--	--	--	--	--	K11840	6e-19	92.4	tgu:100220267	ubiquitin carboxyl-terminal hydrolase 9/24 [EC:3.1.2.15]	-	-	-
	Unigene17200_1_1	218	10	2.5951	gi|335281098|ref|XP_001929239.2|	93.6	2e-18	PREDICTED: ubiquitin carboxyl-terminal hydrolase 20-like, partial [Sus scrofa]	--	--	--	--	sp|A7Z056|UBP20_BOVIN	93.2	1e-19	Ubiquitin carboxyl-terminal hydrolase 20 OS=Bos taurus GN=USP20 PE=2 SV=1	--	--	--	--	--	K11848	3e-19	93.6	ssc:100157102	ubiquitin carboxyl-terminal hydrolase 20/33 [EC:3.1.2.15]	-	-	-
	Unigene1753_1_1	393	81	11.6599	gi|332020401|gb|EGI60821.1|	233	2e-60	Ubiquitin-conjugating enzyme E2 G2 [Acromyrmex echinatior]	gi|328793846|ref|XM_625154.3|	202	7e-49	PREDICTED: Apis mellifera courtless (crl), mRNA	sp|Q5RF84|UB2G2_PONAB	226	9e-60	Ubiquitin-conjugating enzyme E2 G2 OS=Pongo abelii GN=UBE2G2 PE=2 SV=1	SPBC1105.09	137	4e-33	COG5078	Ubiquitin-protein ligase	K04555	2e-61	233	tca:662505	ubiquitin-conjugating enzyme E2 G2 [EC:6.3.2.19]	GO:0060255;GO:0016567//protein ubiquitination;GO:0043161//proteasomal ubiquitin-dependent protein catabolic process	GO:0019787//small conjugating protein ligase activity;GO:0032559//adenyl ribonucleotide binding	GO:0043231//intracellular membrane-bounded organelle;GO:0044444//cytoplasmic part
	Unigene17641_1_1	1517	3490	130.15	gi|115498197|gb|ABI98678.1|	317	1e-84	ubiquitin-conjugating enzyme [Litopenaeus vannamei]	gi|115498196|gb|DQ923722.1|	906	0	Litopenaeus vannamei ubiquitin-conjugating enzyme (Ubc) mRNA, complete cds	sp|P68037|UB2L3_MOUSE	276	1e-73	Ubiquitin-conjugating enzyme E2 L3 OS=Mus musculus GN=Ube2l3 PE=2 SV=1	SPAC1250.03	118	3e-26	COG5078	Ubiquitin-protein ligase	K04552	3e-78	293	tca:660484	ubiquitin-conjugating enzyme E2 L3 [EC:6.3.2.19]	GO:0000084//S phase of mitotic cell cycle;GO:0006355//regulation of transcription, DNA-dependent;GO:0019941//modification-dependent protein catabolic process;GO:0016567//protein ubiquitination;GO:0051384//response to glucocorticoid stimulus;GO:0032870//cellular response to hormone stimulus	GO:0003712//transcription cofactor activity;GO:0019787//small conjugating protein ligase activity;GO:0032559//adenyl ribonucleotide binding	GO:0043231//intracellular membrane-bounded organelle;GO:0043234//protein complex
	Unigene17809_1_1	2683	3658	77.1306	gi|302030988|gb|ADK91844.1|	332	8e-89	ubiquitin-conjugating enzyme E2 [Eriocheir sinensis]	gi|302030987|gb|HM596501.1|	389	1e-104	Eriocheir sinensis ubiquitin-conjugating enzyme E2 mRNA, partial cds	sp|P52478|UBC1_CAEEL	295	5e-79	Ubiquitin-conjugating enzyme E2 1 OS=Caenorhabditis elegans GN=ubc-1 PE=1 SV=1	SPAC18B11.07c	243	2e-63	COG5078	Ubiquitin-protein ligase	K10573	3e-85	317	isc:IscW_ISCW009979	ubiquitin-conjugating enzyme E2 A [EC:6.3.2.19]	GO:0006259//DNA metabolic process;GO:0060255;GO:0032446//protein modification by small protein conjugation;GO:0002164//larval development	GO:0003677//DNA binding;GO:0019787//small conjugating protein ligase activity	-
	Unigene17844_1_1	971	2123	123.69	gi|156543993|ref|XP_001607385.1|	333	9e-90	PREDICTED: ubiquitin-conjugating enzyme E2 G1-like [Nasonia vitripennis]	gi|157674620|gb|EU142263.1|	182	2e-42	Artemia franciscana ubiquitin-conjugating enzyme E2 (UBCc) mRNA, complete cds	sp|P62255|UB2G1_RAT	301	2e-81	Ubiquitin-conjugating enzyme E2 G1 OS=Rattus norvegicus GN=Ube2g1 PE=2 SV=3	SPBC1105.09	246	4e-65	COG5078	Ubiquitin-protein ligase	K10575	1e-90	333	nvi:100120247	ubiquitin-conjugating enzyme E2 G1 [EC:6.3.2.19]	GO:0060255;GO:0006464//protein modification process	GO:0016881//acid-amino acid ligase activity	-
	Unigene18084_1_1	1358	2958	123.226	gi|115498199|gb|ABI98679.1|	313	9e-84	ubiquitin-conjugating enzyme H5b [Litopenaeus vannamei]	gi|115498198|gb|DQ923723.1|	841	0	Litopenaeus vannamei ubiquitin-conjugating enzyme H5b (UbcH5b) mRNA, complete cds	sp|P25867|UBCD1_DROME	293	8e-79	Ubiquitin-conjugating enzyme E2-17 kDa OS=Drosophila melanogaster GN=eff PE=1 SV=1	SPBC119.02	272	9e-73	COG5078	Ubiquitin-protein ligase	K06689	3e-78	293	api:100145836	ubiquitin-conjugating enzyme E2 D/E [EC:6.3.2.19]	-	-	-
	Unigene18085_1_1	718	1827	143.952	gi|330976894|gb|AEC48730.1|	310	5e-83	ubiquitin-conjugating enzyme E2 b [Eriocheir sinensis]	gi|330976893|gb|HQ436509.1|	507	1e-140	Eriocheir sinensis ubiquitin-conjugating enzyme E2 b mRNA, complete cds	sp|P25867|UBCD1_DROME	307	2e-83	Ubiquitin-conjugating enzyme E2-17 kDa OS=Drosophila melanogaster GN=eff PE=1 SV=1	SPBC119.02	276	2e-74	COG5078	Ubiquitin-protein ligase	K06689	5e-83	307	api:100145836	ubiquitin-conjugating enzyme E2 D/E [EC:6.3.2.19]	-	-	-
	Unigene18431_1_1	420	12164	1638.44	gi|308512650|gb|ADO32980.1|	213	2e-54	ubiquitin b [Eriocheir sinensis] >gi|320382413|gb|ADW27185.1| ubiquitin/ribosomal L40 fusion protein [Eriocheir sinensis]	gi|270211316|gb|GU179017.1|	230	3e-57	Aedes aegypti ubiquitin-L40 ribosomal fusion protein (UbL40) gene, complete cds	sp|P18101|RL40_DROME	204	4e-53	Ubiquitin-60S ribosomal protein L40 OS=Drosophila melanogaster GN=RpL40 PE=1 SV=2	ECU02g0740i	108	4e-24	COG5272	Ubiquitin	K02927	6e-53	205	tca:656930	large subunit ribosomal protein L40e	-	-	-
	Unigene18875_1_1	929	1817	110.648	gi|325303818|tpg|DAA34583.1|	284	5e-75	TPA: TPA_exp: ubiquitin protein ligase [Amblyomma variegatum]	gi|291226311|ref|XM_002733091.1|	99.6	2e-17	PREDICTED: Saccoglossus kowalevskii ubiquitin-conjugating enzyme E2N-like (LOC100374221), mRNA	sp|Q5R7J6|UBE2N_PONAB	275	8e-74	Ubiquitin-conjugating enzyme E2 N OS=Pongo abelii GN=UBE2N PE=2 SV=1	YDR092w	222	6e-58	COG5078	Ubiquitin-protein ligase	K10580	6e-75	281	isc:IscW_ISCW006743	ubiquitin-conjugating enzyme E2 N [EC:6.3.2.19]	-	-	-
	Unigene19163_1_1	4841	372	4.3472	gi|91094331|ref|XP_966352.1|	1492	0	PREDICTED: similar to ubiquitin-activating enzyme E1 [Tribolium castaneum]	gi|92110050|ref|NM_001040127.1|	141	3e-29	Felis catus ubiquitin-activating enzyme E1, Chr Y (UBE1Y), mRNA >gi|84620608|gb|DQ329521.1| Felis catus chromosome Y UBE1Y mRNA, complete cds	sp|Q5U300|UBA1_RAT	1427	0	Ubiquitin-like modifier-activating enzyme 1 OS=Rattus norvegicus GN=Uba1 PE=1 SV=1	YKL210w	1048	0	COG0476	Dinucleotide-utilizing enzymes involved in molybdopterin and thiamine biosynthesis family 2	K03178	0	1492	tca:657621	ubiquitin-activating enzyme E1 [EC:6.3.2.19]	-	-	-
	Unigene19164_1_1	4739	337	4.023	gi|91094331|ref|XP_966352.1|	1499	0	PREDICTED: similar to ubiquitin-activating enzyme E1 [Tribolium castaneum]	gi|92110050|ref|NM_001040127.1|	141	3e-29	Felis catus ubiquitin-activating enzyme E1, Chr Y (UBE1Y), mRNA >gi|84620608|gb|DQ329521.1| Felis catus chromosome Y UBE1Y mRNA, complete cds	sp|Q5U300|UBA1_RAT	1427	0	Ubiquitin-like modifier-activating enzyme 1 OS=Rattus norvegicus GN=Uba1 PE=1 SV=1	YKL210w	1050	0	COG0476	Dinucleotide-utilizing enzymes involved in molybdopterin and thiamine biosynthesis family 2	K03178	0	1499	tca:657621	ubiquitin-activating enzyme E1 [EC:6.3.2.19]	-	-	-
	Unigene19538_1_1	4762	7231	85.9038	gi|158296242|ref|XP_316682.4|	417	1e-114	AGAP006652-PA [Anopheles gambiae str. PEST] >gi|157016417|gb|EAA11019.5| AGAP006652-PA [Anopheles gambiae str. PEST]	gi|22552804|emb|AL671492.12|	79.8	9e-11	Mouse DNA sequence from clone RP23-286H11 on chromosome X Contains a ribosomal protein L23a (Rpl23a) pseudogene, a glyceraldehyde-3-phosphate dehydrogenase (Gapdh) pseudogene, a 60S ribosomal protein L37a (Rpl37a) pseudogene and two CpG islands, complete sequence	sp|Q2NL57|UB10A_XENLA	404	8e-112	Ubiquitin carboxyl-terminal hydrolase 10-A OS=Xenopus laevis GN=usp10-a PE=2 SV=1	SPBC18H10.08c	74.7	1e-12	COG5533	Ubiquitin C-terminal hydrolase	K11841	3e-115	417	aga:AgaP_AGAP006652	ubiquitin carboxyl-terminal hydrolase 10 [EC:3.1.2.15]	-	-	-
	Unigene1955_1_1	465	121	14.721	gi|326928027|ref|XP_003210186.1|	76.3	4e-13	PREDICTED: ubiquitin carboxyl-terminal hydrolase 19-like [Meleagris gallopavo]	--	--	--	--	sp|O94966|UBP19_HUMAN	74.3	1e-13	Ubiquitin carboxyl-terminal hydrolase 19 OS=Homo sapiens GN=USP19 PE=1 SV=2	--	--	--	--	--	K11847	2e-19	94.7	bfo:BRAFLDRAFT_224157	ubiquitin carboxyl-terminal hydrolase 19 [EC:3.1.2.15]	-	-	-
	Unigene1964_1_1	613	123	11.3514	gi|340721775|ref|XP_003399290.1|	104	3e-21	PREDICTED: ubiquitin carboxyl-terminal hydrolase calypso-like [Bombus terrestris]	--	--	--	--	sp|Q66JB6|BAP1_XENTR	89.4	5e-18	Ubiquitin carboxyl-terminal hydrolase BAP1 OS=Xenopus tropicalis GN=bap1 PE=2 SV=1	--	--	--	--	--	K08588	6e-20	97.4	ame:725780	ubiquitin carboxyl-terminal hydrolase BAP1 [EC:3.4.19.12]	GO:0016049//cell growth;GO:0007049//cell cycle;GO:0035521	GO:0005488//binding;GO:0016790//thiolester hydrolase activity;GO:0019783	GO:0031519//PcG protein complex
	Unigene19872_1_1	2168	10897	284.349	gi|307179132|gb|EFN67604.1|	239	5e-61	Ubiquitin-conjugating enzyme E2 variant 2 [Camponotus floridanus] >gi|307213098|gb|EFN88620.1| Ubiquitin-conjugating enzyme E2 variant 2 [Harpegnathos saltator]	gi|158286584|ref|XM_308820.3|	99.6	4e-17	Anopheles gambiae str. PEST AGAP006937-PC (AgaP_AGAP006937) mRNA, complete cds	sp|Q7M767|UB2V2_RAT	223	1e-57	Ubiquitin-conjugating enzyme E2 variant 2 OS=Rattus norvegicus GN=Ube2v2 PE=1 SV=3	--	--	--	--	--	K10704	4e-61	236	ame:409920	ubiquitin-conjugating enzyme E2 variant	-	-	-
	Unigene19897_1_1	539	39119	4105.84	gi|328899962|gb|AEB54653.1|	316	3e-85	ubiquitin [Procambarus clarkii]	gi|61741080|gb|AY695937.1|	620	1e-174	Marsupenaeus japonicus ubiquitin/ribosomal 27a mRNA, complete cds	sp|P79781|RS27A_CHICK	288	6e-78	Ubiquitin-40S ribosomal protein S27a OS=Gallus gallus GN=RPS27A PE=2 SV=3	ECU02g1080	190	1e-48	COG5272	Ubiquitin	K02977	7e-79	292	nve:NEMVE_v1g159364	small subunit ribosomal protein S27Ae	-	-	-
	Unigene20483_1_1	194	7	2.0413	gi|301603969|ref|XP_002931653.1|	91.3	1e-17	PREDICTED: LOW QUALITY PROTEIN: ubiquitin carboxyl-terminal hydrolase 24-like [Xenopus (Silurana) tropicalis]	--	--	--	--	sp|B1AY13|UBP24_MOUSE	90.9	6e-19	Ubiquitin carboxyl-terminal hydrolase 24 OS=Mus musculus GN=Usp24 PE=1 SV=1	--	--	--	--	--	K11840	1e-18	91.3	xtr:100497137	ubiquitin carboxyl-terminal hydrolase 9/24 [EC:3.1.2.15]	GO:0019941//modification-dependent protein catabolic process	GO:0016790//thiolester hydrolase activity;GO:0070011//peptidase activity, acting on L-amino acid peptides	-
	Unigene21107_1_1	180	9	2.8286	gi|332026428|gb|EGI66556.1|	84	2e-15	Ubiquitin-conjugating enzyme E2 O [Acromyrmex echinatior]	gi|55380579|gb|AE014297.2|	61.9	7e-07	Drosophila melanogaster chromosome 3R, complete sequence	sp|Q6ZPJ3|UBE2O_MOUSE	71.6	4e-13	Ubiquitin-conjugating enzyme E2 O OS=Mus musculus GN=Ube2o PE=1 SV=3	--	--	--	--	--	K10581	2e-16	84.3	ame:724799	ubiquitin-conjugating enzyme E2 O [EC:6.3.2.19]	GO:0060255;GO:0006464//protein modification process	GO:0016881//acid-amino acid ligase activity	-
	Unigene21370_1_1	183	9	2.7822	gi|270004881|gb|EFA01329.1|	97.1	2e-19	courtless [Tribolium castaneum]	gi|291234701|ref|XM_002737236.1|	63.9	2e-07	PREDICTED: Saccoglossus kowalevskii ubiquitin-conjugating enzyme E2G 2-like (LOC100371471), mRNA	sp|Q5RF84|UB2G2_PONAB	89.4	2e-18	Ubiquitin-conjugating enzyme E2 G2 OS=Pongo abelii GN=UBE2G2 PE=2 SV=1	SPBC1105.09	61.6	3e-10	COG5078	Ubiquitin-protein ligase	K04555	2e-20	97.1	tca:662505	ubiquitin-conjugating enzyme E2 G2 [EC:6.3.2.19]	GO:0060255;GO:0006464//protein modification process;GO:0007126//meiosis;GO:0048232//male gamete generation;GO:0007619//courtship behavior	GO:0019787//small conjugating protein ligase activity	-
	Unigene22495_1_1	2096	514	13.8732	gi|195046905|ref|XP_001992232.1|	228	1e-57	GH24315 [Drosophila grimshawi] >gi|193893073|gb|EDV91939.1| GH24315 [Drosophila grimshawi]	--	--	--	--	sp|A4QNN3|UBP30_XENTR	179	2e-44	Ubiquitin carboxyl-terminal hydrolase 30 OS=Xenopus tropicalis GN=usp30 PE=2 SV=1	--	--	--	--	--	K11851	7e-62	239	phu:Phum_PHUM233650	ubiquitin carboxyl-terminal hydrolase 30 [EC:3.1.2.15]	-	-	-
	Unigene22501_1_1	825	306	20.9832	gi|66515368|ref|XP_624877.1|	238	3e-61	PREDICTED: ubiquitin domain-containing protein UBFD1-like [Apis mellifera]	gi|115969418|ref|XM_001180530.1|	73.8	9e-10	PREDICTED: Strongylocentrotus purpuratus similar to ubiquitin-binding protein homolog (LOC578208), mRNA	sp|O14562|UBFD1_HUMAN	212	9e-55	Ubiquitin domain-containing protein UBFD1 OS=Homo sapiens GN=UBFD1 PE=1 SV=2	--	--	--	--	--	--	--	--	--	--	-	-	-
	Unigene22538_1_1	1124	381	19.1762	gi|307177668|gb|EFN66714.1|	462	1e-128	Autophagy-related protein 3 [Camponotus floridanus]	gi|345486101|ref|XM_001601049.2|	109	2e-20	PREDICTED: Nasonia vitripennis autophagy-related 3-like (Atg3), mRNA	sp|Q0VCL3|ATG3_BOVIN	445	7e-125	Ubiquitin-like-conjugating enzyme ATG3 OS=Bos taurus GN=ATG3 PE=2 SV=1	--	--	--	--	--	K08343	6e-128	457	isc:IscW_ISCW007083	autophagy-related protein 3	-	-	-
	Unigene22668_1_1	923	261	15.9971	gi|148225200|ref|NP_001089728.1|	391	1e-107	ubiquitin-like modifier-activating enzyme 5 [Xenopus laevis] >gi|123900457|sp|Q3KQ23.1|UBA5_XENLA RecName: Full=Ubiquitin-like modifier-activating enzyme 5; Short=Ubiquitin-activating enzyme 5; AltName: Full=UFM1-activating enzyme; AltName: Full=Ubiquitin-activating enzyme E1 domain-containing protein 1 >gi|76779963|gb|AAI06419.1| MGC131082 protein [Xenopus laevis]	gi|66800526|ref|XM_629187.1|	69.9	2e-08	Dictyostelium discoideum AX4 UBA/THIF-type NAD/FAD binding fold-containing protein (uba5) mRNA, complete cds	sp|Q3KQ23|UBA5_XENLA	391	1e-108	Ubiquitin-like modifier-activating enzyme 5 OS=Xenopus laevis GN=uba5 PE=2 SV=1	YPO1494	59.7	7e-09	COG0476	Dinucleotide-utilizing enzymes involved in molybdopterin and thiamine biosynthesis family 2	K12164	6e-110	397	isc:IscW_ISCW020154	ubiquitin-like modifier-activating enzyme 5	-	-	-
	Unigene22694_1_1	2321	582	14.1857	gi|301603969|ref|XP_002931653.1|	517	1e-145	PREDICTED: LOW QUALITY PROTEIN: ubiquitin carboxyl-terminal hydrolase 24-like [Xenopus (Silurana) tropicalis]	--	--	--	--	sp|Q9UPU5|UBP24_HUMAN	495	2e-139	Ubiquitin carboxyl-terminal hydrolase 24 OS=Homo sapiens GN=USP24 PE=1 SV=3	ECU03g0580	66.2	2e-10	COG5077	Ubiquitin carboxyl-terminal hydrolase	K11840	3e-148	526	nve:NEMVE_v1g163339	ubiquitin carboxyl-terminal hydrolase 9/24 [EC:3.1.2.15]	-	-	-
	Unigene22930_1_1	1641	381	13.1347	gi|91084663|ref|XP_967750.1|	492	1e-137	PREDICTED: similar to ubiquitin specific protease 41 [Tribolium castaneum]	gi|301756531|ref|XM_002914069.1|	77.8	1e-10	PREDICTED: Ailuropoda melanoleuca ubiquitin carboxyl-terminal hydrolase 2-like (LOC100465384), mRNA	sp|O57429|UBP2_CHICK	366	9e-101	Ubiquitin carboxyl-terminal hydrolase 2 OS=Gallus gallus GN=USP2 PE=2 SV=1	YER144c	180	6e-45	COG5533	Ubiquitin C-terminal hydrolase	K11833	4e-138	492	tca:656106	ubiquitin carboxyl-terminal hydrolase 2/21 [EC:3.1.2.15]	-	-	-
	Unigene23110_1_1	767	358	26.4053	gi|332025422|gb|EGI65589.1|	286	5e-76	Ubiquitin-conjugating enzyme E2 J2 [Acromyrmex echinatior]	gi|198451322|ref|XM_001358286.2|	71.9	3e-09	Drosophila pseudoobscura pseudoobscura GA19156 (Dpse\GA19156), mRNA	sp|Q2TA03|UB2J2_BOVIN	282	6e-76	Ubiquitin-conjugating enzyme E2 J2 OS=Bos taurus GN=UBE2J2 PE=2 SV=1	SPAC10F6.05c	187	2e-47	COG5078	Ubiquitin-protein ligase	K04554	1e-76	286	mdo:100017913	ubiquitin-conjugating enzyme E2 J2 [EC:6.3.2.19]	-	-	-
	Unigene23519_1_1	378	108	16.1635	gi|332019434|gb|EGI59918.1|	135	5e-31	Ubiquitin carboxyl-terminal hydrolase 46 [Acromyrmex echinatior]	--	--	--	--	sp|Q9D9M2|UBP12_MOUSE	131	3e-31	Ubiquitin carboxyl-terminal hydrolase 12 OS=Mus musculus GN=Usp12 PE=2 SV=2	--	--	--	--	--	K11842	3e-32	136	phu:Phum_PHUM122990	ubiquitin carboxyl-terminal hydrolase 12/46 [EC:3.1.2.15]	GO:0019941//modification-dependent protein catabolic process	GO:0016790//thiolester hydrolase activity	-
	Unigene23657_1_1	334	3	0.5081	gi|27503316|gb|AAH42353.1|	64.7	1e-09	LOC398480 protein [Xenopus laevis]	--	--	--	--	sp|P35123|UBP4_MOUSE	59.3	2e-09	Ubiquitin carboxyl-terminal hydrolase 4 OS=Mus musculus GN=Usp4 PE=1 SV=3	SPCC1494.05c	58.9	2e-09	COG5560	Ubiquitin C-terminal hydrolase	K11835	2e-10	64.3	xla:398480	ubiquitin carboxyl-terminal hydrolase 4/11/15 [EC:3.1.2.15]	GO:0019941//modification-dependent protein catabolic process	GO:0016790//thiolester hydrolase activity;GO:0016740//transferase activity;GO:0070011//peptidase activity, acting on L-amino acid peptides	-
	Unigene2383_1_1	502	93	10.4805	gi|328724654|ref|XP_003248213.1|	181	1e-44	PREDICTED: ubiquitin carboxyl-terminal hydrolase 32-like isoform 2 [Acyrthosiphon pisum]	--	--	--	--	sp|Q8NFA0|UBP32_HUMAN	110	2e-24	Ubiquitin carboxyl-terminal hydrolase 32 OS=Homo sapiens GN=USP32 PE=1 SV=1	--	--	--	--	--	K11837	1e-44	179	phu:Phum_PHUM322070	ubiquitin carboxyl-terminal hydrolase 6/32 [EC:3.1.2.15]	-	-	-
	Unigene2410_1_1	712	194	15.4144	gi|115498201|gb|ABI98680.1|	400	1e-110	ubiquitin-conjugating enzyme H1 [Litopenaeus vannamei]	gi|115498200|gb|DQ923724.1|	1132	0	Litopenaeus vannamei ubiquitin-conjugating enzyme H1 (UbcH1) mRNA, complete cds	sp|P61087|UBE2K_MOUSE	286	4e-77	Ubiquitin-conjugating enzyme E2 K OS=Mus musculus GN=Ube2k PE=1 SV=3	YDR177w	151	1e-36	COG5078	Ubiquitin-protein ligase	K04649	1e-83	309	tca:659971	ubiquitin-conjugating enzyme (huntingtin interacting protein 2) [EC:6.3.2.19]	-	-	-
	Unigene24200_1_1	695	190	15.4658	gi|116267983|ref|NP_001070763.1|	212	1e-53	ubiquitin-conjugating enzyme E2 T [Danio rerio] >gi|115529123|gb|AAI24719.1| Zgc:153687 [Danio rerio]	--	--	--	--	sp|Q7ZY08|UBE2T_XENLA	206	3e-53	Ubiquitin-conjugating enzyme E2 T OS=Xenopus laevis GN=ube2t PE=2 SV=1	YDR059c	152	7e-37	COG5078	Ubiquitin-protein ligase	K13960	2e-54	212	dre:768152	ubiquitin-conjugating enzyme E2 T [EC:6.3.2.19]	-	-	-
	Unigene24241_1_1	375	35	5.2801	gi|326914739|ref|XP_003203680.1|	152	4e-36	PREDICTED: ubiquitin-40S ribosomal protein S27a-like [Meleagris gallopavo]	gi|328792774|ref|XM_395993.4|	109	8e-21	PREDICTED: Apis mellifera polyubiquitin-A-like, transcript variant 1 (LOC412353), mRNA	sp|P79781|RS27A_CHICK	152	2e-37	Ubiquitin-40S ribosomal protein S27a OS=Gallus gallus GN=RPS27A PE=2 SV=3	ECU02g1080	145	1e-35	COG5272	Ubiquitin	K02977	5e-37	152	tgu:100218065	small subunit ribosomal protein S27Ae	-	-	-
	Unigene25628_1_1	531	43	4.5812	gi|340716424|ref|XP_003396698.1|	255	5e-67	PREDICTED: ubiquitin carboxyl-terminal hydrolase 31-like [Bombus terrestris]	gi|198459016|ref|XM_001361189.2|	93.7	6e-16	Drosophila pseudoobscura pseudoobscura GA15834 (Dpse\GA15834), mRNA	sp|Q70EL4|UBP43_HUMAN	133	2e-31	Ubiquitin carboxyl-terminal hydrolase 43 OS=Homo sapiens GN=USP43 PE=1 SV=2	SPCC1494.05c	104	7e-23	COG5560	Ubiquitin C-terminal hydrolase	K11852	2e-67	254	ame:413357	ubiquitin carboxyl-terminal hydrolase 31 [EC:3.1.2.15]	GO:0019941//modification-dependent protein catabolic process	GO:0016790//thiolester hydrolase activity;GO:0070011//peptidase activity, acting on L-amino acid peptides	-
	Unigene25861_1_1	231	24	5.8776	gi|326925422|ref|XP_003208914.1|	86.3	4e-16	PREDICTED: ubiquitin carboxyl-terminal hydrolase 24-like [Meleagris gallopavo]	--	--	--	--	sp|Q9UPU5|UBP24_HUMAN	84.3	5e-17	Ubiquitin carboxyl-terminal hydrolase 24 OS=Homo sapiens GN=USP24 PE=1 SV=3	--	--	--	--	--	K11840	4e-17	86.3	tgu:100220267	ubiquitin carboxyl-terminal hydrolase 9/24 [EC:3.1.2.15]	-	GO:0008233//peptidase activity	-
	Unigene26175_1_1	263	21	4.5172	gi|91090806|ref|XP_970749.1|	130	2e-29	PREDICTED: similar to ubiquitin-protein ligase [Tribolium castaneum]	--	--	--	--	sp|Q7Z3V4|UBE3B_HUMAN	94.7	4e-20	Ubiquitin-protein ligase E3B OS=Homo sapiens GN=UBE3B PE=1 SV=3	--	--	--	--	--	K10588	2e-30	130	tca:659339	ubiquitin-protein ligase E3 B [EC:6.3.2.19]	GO:0043412	GO:0016879//ligase activity, forming carbon-nitrogen bonds	GO:0044464//cell part
	Unigene26962_1_1	725	104	8.1152	gi|307192723|gb|EFN75831.1|	272	1e-71	Ubiquitin-like modifier-activating enzyme 1 [Harpegnathos saltator]	--	--	--	--	sp|Q29504|UBA1_RABIT	270	3e-72	Ubiquitin-like modifier-activating enzyme 1 OS=Oryctolagus cuniculus GN=UBA1 PE=2 SV=1	YKL210w	229	3e-60	COG0476	Dinucleotide-utilizing enzymes involved in molybdopterin and thiamine biosynthesis family 2	K03178	1e-72	273	bfo:BRAFLDRAFT_255626	ubiquitin-activating enzyme E1 [EC:6.3.2.19]	-	GO:0005488//binding;GO:0003824//catalytic activity	-
	Unigene27144_1_1	331	31	5.2983	gi|91079058|ref|XP_975148.1|	114	2e-24	PREDICTED: similar to Ubiquitin domain-containing protein UBFD1 [Tribolium castaneum]	gi|340718791|ref|XM_003397799.1|	60	5e-06	PREDICTED: Bombus terrestris ubiquitin domain-containing protein UBFD1-like (LOC100642889), mRNA	sp|Q78JW9|UBFD1_MOUSE	105	2e-23	Ubiquitin domain-containing protein UBFD1 OS=Mus musculus GN=Ubfd1 PE=1 SV=2	--	--	--	--	--	--	--	--	--	--	-	-	-
	Unigene27151_1_1	203	19	5.2949	gi|171473813|gb|AAP05967.2|	73.6	3e-12	SJCHGC06427 protein [Schistosoma japonicum]	--	--	--	--	sp|Q5ZJQ8|UBAC2_CHICK	57	9e-09	Ubiquitin-associated domain-containing protein 2 OS=Gallus gallus GN=UBAC2 PE=2 SV=1	--	--	--	--	--	--	--	--	--	--	-	-	-
	Unigene27267_1_1	413	43	5.8901	gi|326676999|ref|XP_002665714.2|	92.8	4e-18	PREDICTED: ubiquitin carboxyl-terminal hydrolase 24 [Danio rerio]	--	--	--	--	sp|B1AY13|UBP24_MOUSE	82	3e-16	Ubiquitin carboxyl-terminal hydrolase 24 OS=Mus musculus GN=Usp24 PE=1 SV=1	--	--	--	--	--	K11840	7e-21	99	spu:592001	ubiquitin carboxyl-terminal hydrolase 9/24 [EC:3.1.2.15]	-	-	-
	Unigene27860_1_1	170	12	3.9933	gi|295789408|pdb|3L1Z|A	58.5	8e-08	Chain A, Crystal Structure Of The U-Box Domain Of Human E4b Ubiquitin Ligase In Complex With Ubch5c E2 Ubiquitin Conjugating Enzyme	--	--	--	--	sp|P35129|UBC2_CAEEL	51.2	5e-07	Ubiquitin-conjugating enzyme E2 2 OS=Caenorhabditis elegans GN=let-70 PE=1 SV=1	YDR059c	49.7	1e-06	COG5078	Ubiquitin-protein ligase	K06689	2e-06	51.2	bmy:Bm1_11535	ubiquitin-conjugating enzyme E2 D/E [EC:6.3.2.19]	GO:0006511//ubiquitin-dependent protein catabolic process;GO:0016567//protein ubiquitination;GO:0007178//transmembrane receptor protein serine/threonine kinase signaling pathway	GO:0000166//nucleotide binding;GO:0019787//small conjugating protein ligase activity	GO:0043231//intracellular membrane-bounded organelle;GO:0016020//membrane
	Unigene28159_1_1	532	63	6.6993	gi|118083757|ref|XP_416680.2|	142	9e-33	PREDICTED: similar to ubiquitin-specific protease [Gallus gallus]	--	--	--	--	sp|Q9UHP3|UBP25_HUMAN	132	4e-31	Ubiquitin carboxyl-terminal hydrolase 25 OS=Homo sapiens GN=USP25 PE=1 SV=4	--	--	--	--	--	K11849	1e-33	142	gga:418471	ubiquitin carboxyl-terminal hydrolase 25/28 [EC:3.1.2.15]	-	-	-
	Unigene28243_1_1	711	85	6.7632	gi|328724654|ref|XP_003248213.1|	274	3e-72	PREDICTED: ubiquitin carboxyl-terminal hydrolase 32-like isoform 2 [Acyrthosiphon pisum]	gi|198433557|ref|XM_002125543.1|	65.9	2e-07	PREDICTED: Ciona intestinalis similar to ubiquitin specific protease 32 (LOC100175369), mRNA	sp|Q8NFA0|UBP32_HUMAN	263	3e-70	Ubiquitin carboxyl-terminal hydrolase 32 OS=Homo sapiens GN=USP32 PE=1 SV=1	SPAC18B11.04	71.6	1e-12	COG5126	Ca2+-binding protein (EF-Hand superfamily)	K11837	2e-77	288	isc:IscW_ISCW007961	ubiquitin carboxyl-terminal hydrolase 6/32 [EC:3.1.2.15]	-	-	-
	Unigene28634_1_1	158	4	1.4322	gi|315115459|gb|ADT80702.1|	115	8e-25	ribosomal protein L40 [Euphydryas aurinia]	gi|23306793|gb|AY149883.1|	161	9e-37	Spodoptera exigua ubiquitin-53aa extension protein (UBE) mRNA, complete cds	sp|P18101|RL40_DROME	107	6e-24	Ubiquitin-60S ribosomal protein L40 OS=Drosophila melanogaster GN=RpL40 PE=1 SV=2	SPAC1805.12c_2	84.3	5e-17	COG1552	Ribosomal protein L40E	K02927	6e-24	108	tca:656930	large subunit ribosomal protein L40e	GO:0050896//response to stimulus;GO:0051276//chromosome organization;GO:0022613;GO:0019941//modification-dependent protein catabolic process;GO:0006351//transcription, DNA-dependent;GO:0043412	GO:0005488//binding;GO:0005198//structural molecule activity	GO:0043231//intracellular membrane-bounded organelle;GO:0015630//microtubule cytoskeleton;GO:0015934//large ribosomal subunit
	Unigene28789_1_1	232	13	3.17	gi|340717142|ref|XP_003397046.1|	137	1e-31	PREDICTED: ubiquitin carboxyl-terminal hydrolase 20-like [Bombus terrestris]	--	--	--	--	sp|A7Z056|UBP20_BOVIN	122	1e-28	Ubiquitin carboxyl-terminal hydrolase 20 OS=Bos taurus GN=USP20 PE=2 SV=1	SPCC1494.05c	47.8	5e-06	COG5560	Ubiquitin C-terminal hydrolase	K11848	7e-34	142	phu:Phum_PHUM503840	ubiquitin carboxyl-terminal hydrolase 20/33 [EC:3.1.2.15]	GO:0019941//modification-dependent protein catabolic process	GO:0046914//transition metal ion binding;GO:0016790//thiolester hydrolase activity;GO:0070011//peptidase activity, acting on L-amino acid peptides	-
	Unigene29299_1_1	346	27	4.4146	gi|338716960|ref|XP_003363554.1|	93.6	2e-18	PREDICTED: ubiquitin carboxyl-terminal hydrolase 8 [Equus caballus]	--	--	--	--	sp|Q80U87|UBP8_MOUSE	86.3	1e-17	Ubiquitin carboxyl-terminal hydrolase 8 OS=Mus musculus GN=Usp8 PE=1 SV=2	--	--	--	--	--	K11839	3e-19	93.6	xtr:100124309	ubiquitin carboxyl-terminal hydrolase 8 [EC:3.1.2.15]	GO:0006996//organelle organization;GO:0007264//small GTPase mediated signal transduction;GO:0070646	GO:0005488//binding;GO:0019783	GO:0010008//endosome membrane
	Unigene30193_1_1	278	17	3.4595	gi|290996750|ref|XP_002680945.1|	71.6	9e-12	ubiquitin specific hydrolase [Naegleria gruberi] >gi|284094567|gb|EFC48201.1| ubiquitin specific hydrolase [Naegleria gruberi]	--	--	--	--	sp|P35123|UBP4_MOUSE	68.9	2e-12	Ubiquitin carboxyl-terminal hydrolase 4 OS=Mus musculus GN=Usp4 PE=1 SV=3	SPCC1494.05c	70.9	6e-13	COG5560	Ubiquitin C-terminal hydrolase	K11839	2e-12	70.9	dwi:Dwil_GK12180	ubiquitin carboxyl-terminal hydrolase 8 [EC:3.1.2.15]	-	GO:0016787//hydrolase activity	-
	Unigene30317_1_1	212	10	2.6685	gi|340711275|ref|XP_003394204.1|	133	2e-30	PREDICTED: ubiquitin-protein ligase E3B-like [Bombus terrestris]	--	--	--	--	sp|Q9ES34|UBE3B_MOUSE	114	5e-26	Ubiquitin-protein ligase E3B OS=Mus musculus GN=Ube3b PE=2 SV=3	SPAC167.07c	68.6	3e-12	COG5021	Ubiquitin-protein ligase	K10588	2e-31	133	ame:408749	ubiquitin-protein ligase E3 B [EC:6.3.2.19]	GO:0043412	GO:0016879//ligase activity, forming carbon-nitrogen bonds	GO:0044464//cell part
	Unigene30638_1_1	390	21	3.0462	gi|307192723|gb|EFN75831.1|	138	8e-32	Ubiquitin-like modifier-activating enzyme 1 [Harpegnathos saltator]	--	--	--	--	sp|Q5U300|UBA1_RAT	130	7e-31	Ubiquitin-like modifier-activating enzyme 1 OS=Rattus norvegicus GN=Uba1 PE=1 SV=1	YKL210w	105	2e-23	COG0476	Dinucleotide-utilizing enzymes involved in molybdopterin and thiamine biosynthesis family 2	K03178	2e-30	130	rno:314432	ubiquitin-activating enzyme E1 [EC:6.3.2.19]	GO:0009987//cellular process	GO:0005488//binding;GO:0003824//catalytic activity	-
	Unigene32400_1_1	487	43	4.9951	gi|66525397|ref|XP_625226.1|	160	2e-38	PREDICTED: ubiquitin domain-containing protein 2-like [Apis mellifera] >gi|340725573|ref|XP_003401143.1| PREDICTED: ubiquitin domain-containing protein 2-like [Bombus terrestris]	--	--	--	--	sp|Q6DG43|UBTD2_DANRE	129	3e-30	Ubiquitin domain-containing protein 2 OS=Danio rerio GN=ubtd2 PE=2 SV=1	--	--	--	--	--	--	--	--	--	--	-	-	-
	Unigene32669_1_1	294	32	6.1575	gi|167963518|ref|NP_001108154.1|	99.4	4e-20	ubiquitin-protein ligase E3B [Danio rerio] >gi|123227556|emb|CAM15183.1| novel protein similar to ubiquitin protein ligase E3B (UBE3B) [Danio rerio]	--	--	--	--	sp|Q9ES34|UBE3B_MOUSE	92	3e-19	Ubiquitin-protein ligase E3B OS=Mus musculus GN=Ube3b PE=2 SV=3	--	--	--	--	--	K10588	5e-21	99.4	dre:556864	ubiquitin-protein ligase E3 B [EC:6.3.2.19]	-	-	-
	Unigene33027_1_1	420	37	4.9837	gi|307170640|gb|EFN62824.1|	56.2	4e-07	Ubiquitin carboxyl-terminal hydrolase 47 [Camponotus floridanus]	--	--	--	--	sp|Q9UHP3|UBP25_HUMAN	53.1	2e-07	Ubiquitin carboxyl-terminal hydrolase 25 OS=Homo sapiens GN=USP25 PE=1 SV=4	--	--	--	--	--	K11857	2e-07	54.7	aga:AgaP_AGAP007106	ubiquitin carboxyl-terminal hydrolase 47 [EC:3.1.2.15]	-	GO:0016787//hydrolase activity	-
	Unigene33063_1_1	220	18	4.6286	gi|333466821|gb|EAA06001.5|	121	1e-26	AGAP003853-PA [Anopheles gambiae str. PEST]	--	--	--	--	sp|Q9VH90|TRBID_DROME	107	5e-24	Ubiquitin thioesterase trabid OS=Drosophila melanogaster GN=trbd PE=1 SV=1	--	--	--	--	--	K11862	1e-27	121	aga:AgaP_AGAP003853	ubiquitin thioesterase ZRANB1 [EC:3.1.2.-]	-	GO:0046914//transition metal ion binding	GO:0044464//cell part
	Unigene35406_1_1	584	137	13.2712	gi|344248888|gb|EGW04992.1|	94.7	2e-18	Ubiquitin carboxyl-terminal hydrolase 8 [Cricetulus griseus]	--	--	--	--	sp|Q80U87|UBP8_MOUSE	92.4	6e-19	Ubiquitin carboxyl-terminal hydrolase 8 OS=Mus musculus GN=Usp8 PE=1 SV=2	--	--	--	--	--	K11839	6e-19	94	ecb:100055443	ubiquitin carboxyl-terminal hydrolase 8 [EC:3.1.2.15]	-	-	-
	Unigene3541_1_1	199	10	2.8428	gi|159162518|pdb|1IXD|A	61.6	1e-08	Chain A, Solution Structure Of The Cap-Gly Domain From Human Cylindromatosis Tomour-Suppressor Cyld	--	--	--	--	sp|Q66H62|CYLD_RAT	60.1	1e-09	Ubiquitin carboxyl-terminal hydrolase CYLD OS=Rattus norvegicus GN=Cyld PE=2 SV=1	--	--	--	--	--	K08601	1e-10	64.7	nve:NEMVE_v1g179827	ubiquitin thioesterase CYLD [EC:3.1.2.15]	GO:0000278//mitotic cell cycle;GO:0043433//negative regulation of transcription factor activity;GO:0016579//protein deubiquitination;GO:0032886//regulation of microtubule-based process;GO:0030178//negative regulation of Wnt receptor signaling pathway;GO:0042345//regulation of NF-kappaB import into nucleus	GO:0046914//transition metal ion binding;GO:0019783;GO:0019900//kinase binding	GO:0005874//microtubule;GO:0044444//cytoplasmic part;GO:0009898//internal side of plasma membrane
	Unigene35480_1_1	1201	237	11.1637	gi|345487479|ref|XP_001600155.2|	325	3e-87	PREDICTED: LOW QUALITY PROTEIN: ubiquitin carboxyl-terminal hydrolase 43-like [Nasonia vitripennis]	--	--	--	--	sp|Q9Y4E8|UBP15_HUMAN	137	6e-32	Ubiquitin carboxyl-terminal hydrolase 15 OS=Homo sapiens GN=USP15 PE=1 SV=3	SPCC1494.05c	130	6e-30	COG5560	Ubiquitin C-terminal hydrolase	K11835	2e-94	346	phu:Phum_PHUM128640	ubiquitin carboxyl-terminal hydrolase 4/11/15 [EC:3.1.2.15]	-	-	-
	Unigene35539_1_1	1014	284	15.8447	gi|326928027|ref|XP_003210186.1|	225	2e-57	PREDICTED: ubiquitin carboxyl-terminal hydrolase 19-like [Meleagris gallopavo]	--	--	--	--	sp|Q6J1Y9|UBP19_RAT	214	2e-55	Ubiquitin carboxyl-terminal hydrolase 19 OS=Rattus norvegicus GN=Usp19 PE=1 SV=1	YJL197w	129	6e-30	COG5560	Ubiquitin C-terminal hydrolase	K11847	3e-57	222	bfo:BRAFLDRAFT_224157	ubiquitin carboxyl-terminal hydrolase 19 [EC:3.1.2.15]	GO:0009987//cellular process	GO:0016787//hydrolase activity	GO:0044444//cytoplasmic part;GO:0016020//membrane
	Unigene35831_1_1	1637	267	9.2271	gi|194212698|ref|XP_001917503.1|	314	9e-84	PREDICTED: LOW QUALITY PROTEIN: ubiquitin carboxyl-terminal hydrolase 28-like [Equus caballus]	--	--	--	--	sp|Q96RU2|UBP28_HUMAN	309	1e-83	Ubiquitin carboxyl-terminal hydrolase 28 OS=Homo sapiens GN=USP28 PE=1 SV=1	YMR304w	51.6	4e-06	COG5077	Ubiquitin carboxyl-terminal hydrolase	K11849	1e-84	314	ecb:100070736	ubiquitin carboxyl-terminal hydrolase 25/28 [EC:3.1.2.15]	GO:0044267//cellular protein metabolic process;GO:0042770//DNA damage response, signal transduction	GO:0008234//cysteine-type peptidase activity	GO:0005634//nucleus
	Unigene35977_1_1	763	156	11.5665	gi|307172274|gb|EFN63779.1|	93.6	8e-18	Ubiquitin-associated protein 1 [Camponotus floridanus]	--	--	--	--	sp|Q5XIS7|UBAP1_RAT	62.8	8e-10	Ubiquitin-associated protein 1 OS=Rattus norvegicus GN=Ubap1 PE=2 SV=1	--	--	--	--	--	--	--	--	--	--	-	-	-
	Unigene36231_1_1	736	273	20.984	gi|328708865|ref|XP_003243820.1|	97.1	7e-19	PREDICTED: ubiquitin carboxyl-terminal hydrolase 8-like [Acyrthosiphon pisum]	--	--	--	--	sp|P40818|UBP8_HUMAN	63.9	3e-10	Ubiquitin carboxyl-terminal hydrolase 8 OS=Homo sapiens GN=USP8 PE=1 SV=1	ECU07g0410	59.7	5e-09	COG5533	Ubiquitin C-terminal hydrolase	K11839	1e-17	90.5	ame:411362	ubiquitin carboxyl-terminal hydrolase 8 [EC:3.1.2.15]	-	-	-
	Unigene36453_1_1	2418	499	11.6748	gi|118085252|ref|XP_417222.2|	257	2e-66	PREDICTED: similar to ubiquitin-specific proteinase 35 [Gallus gallus]	--	--	--	--	sp|Q8NB14|UBP38_HUMAN	248	4e-65	Ubiquitin carboxyl-terminal hydrolase 38 OS=Homo sapiens GN=USP38 PE=2 SV=2	--	--	--	--	--	K11854	3e-67	257	gga:419030	ubiquitin carboxyl-terminal hydrolase 35/38 [EC:3.1.2.15]	-	-	-
	Unigene36454_1_1	849	31	2.0657	gi|118085252|ref|XP_417222.2|	81.6	4e-14	PREDICTED: similar to ubiquitin-specific proteinase 35 [Gallus gallus]	--	--	--	--	sp|Q9P2H5|UBP35_HUMAN	77.4	4e-14	Ubiquitin carboxyl-terminal hydrolase 35 OS=Homo sapiens GN=USP35 PE=1 SV=3	--	--	--	--	--	K11854	6e-15	81.6	gga:419030	ubiquitin carboxyl-terminal hydrolase 35/38 [EC:3.1.2.15]	-	-	-
	Unigene36582_1_1	880	163	10.4787	gi|345479998|ref|XP_001605370.2|	304	3e-81	PREDICTED: ubiquitin fusion degradation protein 1 homolog [Nasonia vitripennis]	gi|328790674|ref|XM_396320.2|	69.9	2e-08	PREDICTED: Apis mellifera ubiquitin fusion-degradation 1-like (Ufd1-like), mRNA	sp|Q9ES53|UFD1_RAT	269	7e-72	Ubiquitin fusion degradation protein 1 homolog OS=Rattus norvegicus GN=Ufd1l PE=1 SV=1	YGR048w	157	2e-38	COG5140	Ubiquitin fusion-degradation protein	K14016	5e-82	304	nvi:100121764	ubiquitin fusion degradation protein 1	-	-	-
	Unigene36613_1_1	1529	296	10.9519	gi|50760741|ref|XP_418113.1|	323	1e-86	PREDICTED: similar to ubiquitin-conjugating enzyme E2Z [Gallus gallus]	gi|83318934|emb|AM114780.1|	73.8	2e-09	Platynereis dumerilii partial mRNA for hypothetical protein (upg1 gene)	sp|Q66KB0|UBE2Z_XENTR	322	2e-87	Ubiquitin-conjugating enzyme E2 Z OS=Xenopus tropicalis GN=ube2z PE=2 SV=2	SPAC18B11.07c	89	2e-17	COG5078	Ubiquitin-protein ligase	K10585	2e-87	323	gga:419991	ubiquitin-conjugating enzyme E2 Z [EC:6.3.2.19]	-	-	-
	Unigene36675_1_1	1063	256	13.6242	gi|189517356|ref|XP_688241.3|	76.6	2e-12	PREDICTED: ubiquitin carboxyl-terminal hydrolase 36 [Danio rerio]	--	--	--	--	sp|Q9P275|UBP36_HUMAN	75.1	2e-13	Ubiquitin carboxyl-terminal hydrolase 36 OS=Homo sapiens GN=USP36 PE=1 SV=3	--	--	--	--	--	K11855	3e-13	76.6	dre:327239	ubiquitin carboxyl-terminal hydrolase 36/42 [EC:3.1.2.15]	-	-	-
	Unigene36707_1_1	351	101	16.2786	gi|328791269|ref|XP_396547.4|	68.9	6e-11	PREDICTED: ubiquitin-protein ligase E3C-like [Apis mellifera]	--	--	--	--	sp|Q15386|UBE3C_HUMAN	58.2	4e-09	Ubiquitin-protein ligase E3C OS=Homo sapiens GN=UBE3C PE=1 SV=3	SPAC167.07c	54.3	5e-08	COG5021	Ubiquitin-protein ligase	K10589	7e-12	68.9	phu:Phum_PHUM390450	ubiquitin-protein ligase E3 C [EC:6.3.2.19]	-	-	-
	Unigene37043_1_1	605	120	11.2209	gi|327288136|ref|XP_003228784.1|	149	6e-35	PREDICTED: ubiquitin conjugation factor E4 B-like [Anolis carolinensis]	--	--	--	--	sp|Q9ES00|UBE4B_MOUSE	138	9e-33	Ubiquitin conjugation factor E4 B OS=Mus musculus GN=Ube4b PE=1 SV=3	--	--	--	--	--	K10597	1e-37	155	phu:Phum_PHUM268840	ubiquitin conjugation factor E4 B [EC:6.3.2.19]	-	-	-
	Unigene37258_1_1	331	20	3.4183	gi|340374286|ref|XP_003385669.1|	161	7e-39	PREDICTED: ubiquitin-like modifier-activating enzyme 1-like isoform 2 [Amphimedon queenslandica]	gi|170030208|ref|XM_001842930.1|	61.9	1e-06	Culex quinquefasciatus ubiquitin-activating enzyme E1, mRNA	sp|Q02053|UBA1_MOUSE	152	2e-37	Ubiquitin-like modifier-activating enzyme 1 OS=Mus musculus GN=Uba1 PE=1 SV=1	SPBC211.09	130	4e-31	COG0476	Dinucleotide-utilizing enzymes involved in molybdopterin and thiamine biosynthesis family 2	K03178	2e-38	157	bfo:BRAFLDRAFT_255626	ubiquitin-activating enzyme E1 [EC:6.3.2.19]	-	-	-
	Unigene38491_1_1	270	21	4.4001	gi|332025500|gb|EGI65663.1|	96.7	3e-19	Ubiquitin-like modifier-activating enzyme 1 [Acromyrmex echinatior]	--	--	--	--	sp|Q02053|UBA1_MOUSE	79.7	1e-15	Ubiquitin-like modifier-activating enzyme 1 OS=Mus musculus GN=Uba1 PE=1 SV=1	SPBC211.09	64.3	5e-11	COG0476	Dinucleotide-utilizing enzymes involved in molybdopterin and thiamine biosynthesis family 2	K03178	3e-20	96.7	hmg:100215063	ubiquitin-activating enzyme E1 [EC:6.3.2.19]	-	GO:0005488//binding;GO:0003824//catalytic activity	-
	Unigene38692_1_1	327	22	3.8061	gi|91090424|ref|XP_971486.1|	145	5e-34	PREDICTED: similar to CG8188 CG8188-PA [Tribolium castaneum]	--	--	--	--	sp|B4Q2J2|UBE2S_DROYA	130	8e-31	Ubiquitin-conjugating enzyme E2 S OS=Drosophila yakuba GN=GE15576 PE=3 SV=1	--	--	--	--	--	K10583	6e-35	145	tca:660133	ubiquitin-conjugating enzyme E2 S [EC:6.3.2.19]	GO:0060255;GO:0006464//protein modification process;GO:0043161//proteasomal ubiquitin-dependent protein catabolic process;GO:0000087//M phase of mitotic cell cycle	GO:0019787//small conjugating protein ligase activity;GO:0000166//nucleotide binding	-
	Unigene38732_1_1	292	23	4.456	gi|345311349|ref|XP_003429097.1|	67	2e-10	PREDICTED: ubiquitin carboxyl-terminal hydrolase 24-like, partial [Ornithorhynchus anatinus]	--	--	--	--	sp|B1AY13|UBP24_MOUSE	62.8	2e-10	Ubiquitin carboxyl-terminal hydrolase 24 OS=Mus musculus GN=Usp24 PE=1 SV=1	--	--	--	--	--	K11840	7e-12	68.9	spu:592001	ubiquitin carboxyl-terminal hydrolase 9/24 [EC:3.1.2.15]	-	-	-
	Unigene38737_1_1	313	21	3.7956	gi|195050739|ref|XP_001992957.1|	150	2e-35	GH13356 [Drosophila grimshawi] >gi|193900016|gb|EDV98882.1| GH13356 [Drosophila grimshawi]	--	--	--	--	sp|Q80TQ2|CYLD_MOUSE	87.4	6e-18	Ubiquitin carboxyl-terminal hydrolase CYLD OS=Mus musculus GN=Cyld PE=1 SV=2	--	--	--	--	--	K08601	2e-36	150	dgr:Dgri_GH13356	ubiquitin thioesterase CYLD [EC:3.1.2.15]	GO:0006952//defense response;GO:0019941//modification-dependent protein catabolic process;GO:0055088//lipid homeostasis;GO:0010467//gene expression;GO:0070646	GO:0016790//thiolester hydrolase activity;GO:0015631//tubulin binding;GO:0019783;GO:0005198//structural molecule activity	GO:0043231//intracellular membrane-bounded organelle;GO:0030529//ribonucleoprotein complex
	Unigene38977_1_1	160	9	3.1822	gi|344258657|gb|EGW14761.1|	57.4	2e-07	Ubiquitin-like modifier-activating enzyme 1 [Cricetulus griseus]	--	--	--	--	sp|Q5U300|UBA1_RAT	57.4	7e-09	Ubiquitin-like modifier-activating enzyme 1 OS=Rattus norvegicus GN=Uba1 PE=1 SV=1	--	--	--	--	--	K03178	4e-09	59.7	phu:Phum_PHUM354890	ubiquitin-activating enzyme E1 [EC:6.3.2.19]	-	GO:0003824//catalytic activity;GO:0005488//binding	-
	Unigene39254_1_1	281	19	3.8252	gi|148233102|ref|NP_001090641.1|	76.6	3e-13	ubiquitin carboxyl-terminal hydrolase 20 [Xenopus (Silurana) tropicalis] >gi|281312479|sp|A0JM59.1|UBP20_XENTR RecName: Full=Ubiquitin carboxyl-terminal hydrolase 20; AltName: Full=Deubiquitinating enzyme 20; AltName: Full=Ubiquitin thiolesterase 20; AltName: Full=Ubiquitin-specific-processing protease 20 >gi|117557978|gb|AAI25750.1| usp20 protein [Xenopus (Silurana) tropicalis]	--	--	--	--	sp|A0JM59|UBP20_XENTR	76.6	1e-14	Ubiquitin carboxyl-terminal hydrolase 20 OS=Xenopus tropicalis GN=usp20 PE=2 SV=1	--	--	--	--	--	K11848	4e-14	76.6	xtr:100036606	ubiquitin carboxyl-terminal hydrolase 20/33 [EC:3.1.2.15]	GO:0016579//protein deubiquitination	GO:0070011//peptidase activity, acting on L-amino acid peptides	-
	Unigene39895_1_1	1163	391	19.0196	gi|307184901|gb|EFN71176.1|	280	9e-74	Ubiquitin-conjugating enzyme E2 J1 [Camponotus floridanus]	gi|328779772|ref|XM_393288.4|	105	4e-19	PREDICTED: Apis mellifera ubiquitin-conjugating enzyme E2 J1-like (LOC409794), mRNA	sp|Q9Y385|UB2J1_HUMAN	273	4e-73	Ubiquitin-conjugating enzyme E2 J1 OS=Homo sapiens GN=UBE2J1 PE=1 SV=2	SPAC10F6.05c	129	7e-30	COG5078	Ubiquitin-protein ligase	K10578	3e-74	279	isc:IscW_ISCW022062	ubiquitin-conjugating enzyme E2 J1 [EC:6.3.2.19]	GO:0060255;GO:0006464//protein modification process	GO:0019787//small conjugating protein ligase activity	GO:0044464//cell part
	Unigene40177_1_1	1087	459	23.8884	gi|157818981|ref|NP_001100418.1|	119	3e-25	ubiquitin carboxyl-terminal hydrolase 26 [Rattus norvegicus] >gi|149060133|gb|EDM10949.1| rCG53229 [Rattus norvegicus]	--	--	--	--	sp|Q86T82|UBP37_HUMAN	114	5e-25	Ubiquitin carboxyl-terminal hydrolase 37 OS=Homo sapiens GN=USP37 PE=1 SV=2	--	--	--	--	--	K11850	5e-26	119	rno:302488	ubiquitin carboxyl-terminal hydrolase 26/29/37 [EC:3.1.2.15]	-	-	-
	Unigene40275_1_1	709	244	19.4692	gi|291236438|ref|XP_002738147.1|	89.7	1e-16	PREDICTED: ubiquitin-protein isopeptide ligase (E3)-like [Saccoglossus kowalevskii]	--	--	--	--	sp|Q80U95|UBE3C_MOUSE	60.8	3e-09	Ubiquitin-protein ligase E3C OS=Mus musculus GN=Ube3c PE=2 SV=2	--	--	--	--	--	K10589	5e-16	84.7	spu:592512	ubiquitin-protein ligase E3 C [EC:6.3.2.19]	-	-	-
	Unigene40481_1_1	1199	374	17.6464	gi|91090662|ref|XP_974317.1|	442	1e-122	PREDICTED: similar to CG6697 CG6697-PA [Tribolium castaneum]	gi|167860106|ref|NM_001030613.2|	79.8	2e-11	Gallus gallus ubiquitin-like domain containing CTD phosphatase 1 (UBLCP1), mRNA	sp|Q6DI37|UBCP1_DANRE	392	6e-109	Ubiquitin-like domain-containing CTD phosphatase 1 OS=Danio rerio GN=ublcp1 PE=2 SV=1	--	--	--	--	--	K01090	2e-123	442	tca:663165	protein phosphatase [EC:3.1.3.16]	-	-	-
	Unigene40894_1_1	525	205	22.0901	gi|126697390|gb|ABO26652.1|	100	4e-20	ubiquitin-like protein [Haliotis discus discus]	--	--	--	--	sp|Q7ZWB2|UBL4A_DANRE	87.4	1e-17	Ubiquitin-like protein 4A OS=Danio rerio GN=ubl4a PE=2 SV=1	YDR139c	50.1	2e-06	COG5272	Ubiquitin	K04523	4e-07	54.3	api:100165931	ubiquilin	-	-	-
	Unigene41018_1_1	2462	810	18.6123	gi|307184381|gb|EFN70795.1|	743	0	Ubiquitin-protein ligase E3C [Camponotus floridanus]	gi|338224296|gb|HM217785.1|	97.6	2e-16	Scylla paramamosain ubiquitin protein ligase mRNA, partial cds	sp|Q80U95|UBE3C_MOUSE	637	0	Ubiquitin-protein ligase E3C OS=Mus musculus GN=Ube3c PE=2 SV=2	SPAC167.07c	332	1e-90	COG5021	Ubiquitin-protein ligase	K10589	0	733	ame:413096	ubiquitin-protein ligase E3 C [EC:6.3.2.19]	-	-	-
	Unigene41040_1_1	635	184	16.3926	gi|148224367|ref|NP_001088929.1|	258	1e-67	ubiquitin-conjugating enzyme E2C [Xenopus laevis] >gi|57032918|gb|AAH88818.1| LOC496302 protein [Xenopus laevis]	gi|156120129|ref|NM_001101813.1|	65.9	2e-07	Xenopus (Silurana) tropicalis ubiquitin-conjugating enzyme E2C (ube2c), mRNA >gi|118341326|gb|BC127550.1| Xenopus tropicalis ubiquitin-conjugating enzyme E2C, mRNA (cDNA clone MGC:145387 IMAGE:7677803), complete cds	sp|P56616|UBE2C_XENLA	252	5e-67	Ubiquitin-conjugating enzyme E2 C OS=Xenopus laevis GN=ube2c PE=1 SV=1	SPAC18B11.07c	122	4e-28	COG5078	Ubiquitin-protein ligase	K06688	2e-68	258	xla:496302	ubiquitin-conjugating enzyme E2 C [EC:6.3.2.19]	GO:0043161//proteasomal ubiquitin-dependent protein catabolic process;GO:0010993;GO:0060255;GO:0000087//M phase of mitotic cell cycle;GO:0016567//protein ubiquitination	GO:0019787//small conjugating protein ligase activity;GO:0032559//adenyl ribonucleotide binding	GO:0000152//nuclear ubiquitin ligase complex
	Unigene41215_1_1	1051	384	20.6696	gi|307181824|gb|EFN69267.1|	424	1e-117	Ubiquitin-conjugating enzyme E2 Q1 [Camponotus floridanus]	gi|345803005|ref|XM_003434942.1|	61.9	5e-06	PREDICTED: Canis lupus familiaris ubiquitin-conjugating enzyme E2Q family member 1 (UBE2Q1), partial mRNA	sp|Q8WVN8|UB2Q2_HUMAN	305	1e-82	Ubiquitin-conjugating enzyme E2 Q2 OS=Homo sapiens GN=UBE2Q2 PE=1 SV=1	--	--	--	--	--	K10582	1e-117	423	ame:409607	ubiquitin-conjugating enzyme E2 Q [EC:6.3.2.19]	-	-	-
	Unigene41424_1_1	4119	951	13.0615	gi|224052071|ref|XP_002187546.1|	1061	0	PREDICTED: ubiquitin specific peptidase 47 [Taeniopygia guttata]	gi|148230063|ref|NM_001097241.1|	93.7	5e-15	Xenopus (Silurana) tropicalis ubiquitin specific peptidase 47 (usp47), mRNA	sp|E1C1R4|UBP47_CHICK	1056	0	Ubiquitin carboxyl-terminal hydrolase 47 OS=Gallus gallus GN=USP47 PE=3 SV=1	YMR304w	220	2e-56	COG5077	Ubiquitin carboxyl-terminal hydrolase	K11857	0	1064	bfo:BRAFLDRAFT_199699	ubiquitin carboxyl-terminal hydrolase 47 [EC:3.1.2.15]	GO:0042221//response to chemical stimulus;GO:0006915//apoptosis;GO:0016049//cell growth;GO:0000086//G2/M transition of mitotic cell cycle;GO:0010466//negative regulation of peptidase activity	GO:0016787//hydrolase activity;GO:0005488//binding	GO:0031461//cullin-RING ubiquitin ligase complex
	Unigene41425_1_1	762	1	0.0742	gi|332211789|ref|XP_003254999.1|	223	9e-57	PREDICTED: ubiquitin carboxyl-terminal hydrolase 47 isoform 2 [Nomascus leucogenys]	--	--	--	--	sp|Q96K76|UBP47_HUMAN	221	1e-57	Ubiquitin carboxyl-terminal hydrolase 47 OS=Homo sapiens GN=USP47 PE=1 SV=3	--	--	--	--	--	K11857	3e-57	221	hsa:55031	ubiquitin carboxyl-terminal hydrolase 47 [EC:3.1.2.15]	GO:0042221//response to chemical stimulus;GO:0006915//apoptosis;GO:0016049//cell growth;GO:0000086//G2/M transition of mitotic cell cycle;GO:0010466//negative regulation of peptidase activity	GO:0016787//hydrolase activity;GO:0005488//binding	GO:0031461//cullin-RING ubiquitin ligase complex
	Unigene41818_1_1	1138	487	24.2097	gi|148699383|gb|EDL31330.1|	75.1	6e-12	mCG23718 [Mus musculus]	--	--	--	--	sp|Q9ES63|UBP29_MOUSE	75.1	3e-13	Ubiquitin carboxyl-terminal hydrolase 29 OS=Mus musculus GN=Usp29 PE=2 SV=2	YJL197w	50.4	6e-06	COG5560	Ubiquitin C-terminal hydrolase	K11850	8e-13	75.1	mmu:57775	ubiquitin carboxyl-terminal hydrolase 26/29/37 [EC:3.1.2.15]	-	-	-
	Unigene41883_1_1	1167	449	21.766	gi|332025165|gb|EGI65345.1|	292	2e-77	Ubiquitin thioesterase otubain-like protein [Acromyrmex echinatior]	--	--	--	--	sp|Q9VL00|OTUBL_DROME	263	5e-70	Ubiquitin thioesterase otubain-like OS=Drosophila melanogaster GN=CG4968 PE=1 SV=1	ECU05g0570	70.1	7e-12	COG5539	Predicted cysteine protease (OTU family)	K09602	6e-78	291	nvi:100118027	ubiquitin thioesterase protein OTUB1 [EC:3.4.-.-]	-	-	-
	Unigene42801_1_1	398	195	27.7176	gi|345484477|ref|XP_003425049.1|	71.6	9e-12	PREDICTED: ubiquitin carboxyl-terminal hydrolase 35-like isoform 3 [Nasonia vitripennis]	--	--	--	--	sp|Q8BW70|UBP38_MOUSE	71.2	5e-13	Ubiquitin carboxyl-terminal hydrolase 38 OS=Mus musculus GN=Usp38 PE=2 SV=2	--	--	--	--	--	K11854	1e-12	71.6	nvi:100121065	ubiquitin carboxyl-terminal hydrolase 35/38 [EC:3.1.2.15]	-	GO:0016787//hydrolase activity	-
	Unigene42935_1_1	1390	528	21.4893	gi|335294590|ref|XP_003357264.1|	124	1e-26	PREDICTED: ubiquitin carboxyl-terminal hydrolase 35-like [Sus scrofa]	--	--	--	--	sp|Q8BW70|UBP38_MOUSE	120	9e-27	Ubiquitin carboxyl-terminal hydrolase 38 OS=Mus musculus GN=Usp38 PE=2 SV=2	--	--	--	--	--	K11854	4e-27	123	mmu:244144	ubiquitin carboxyl-terminal hydrolase 35/38 [EC:3.1.2.15]	-	-	-
	Unigene43034_1_1	878	72	4.6392	gi|187610691|gb|ACD13594.1|	446	1e-124	ubiquitin-conjugating enzyme E2 [Penaeus monodon]	gi|187610690|gb|EU492541.1|	1352	0	Penaeus monodon ubiquitin-conjugating enzyme E2 mRNA, complete cds	sp|P52485|UBCD2_DROME	329	4e-90	Ubiquitin-conjugating enzyme E2-24 kDa OS=Drosophila melanogaster GN=UbcD2 PE=1 SV=1	YBR082c	202	5e-52	COG5078	Ubiquitin-protein ligase	K06689	1e-91	336	dse:Dsec_GM11457	ubiquitin-conjugating enzyme E2 D/E [EC:6.3.2.19]	-	-	-
	Unigene43035_1_1	851	20	1.3295	gi|187610691|gb|ACD13594.1|	446	1e-124	ubiquitin-conjugating enzyme E2 [Penaeus monodon]	gi|187610690|gb|EU492541.1|	1350	0	Penaeus monodon ubiquitin-conjugating enzyme E2 mRNA, complete cds	sp|P52485|UBCD2_DROME	329	4e-90	Ubiquitin-conjugating enzyme E2-24 kDa OS=Drosophila melanogaster GN=UbcD2 PE=1 SV=1	YBR082c	202	4e-52	COG5078	Ubiquitin-protein ligase	K06689	1e-91	336	dse:Dsec_GM11457	ubiquitin-conjugating enzyme E2 D/E [EC:6.3.2.19]	-	-	-
	Unigene43186_1_1	2062	1084	29.7402	gi|190702458|gb|ACE75347.1|	236	4e-60	ubiquitin-associated domain-containing protein [Glyptapanteles indiensis]	--	--	--	--	sp|Q5ZJI9|UBAC1_CHICK	224	4e-58	Ubiquitin-associated domain-containing protein 1 OS=Gallus gallus GN=UBAC1 PE=2 SV=1	--	--	--	--	--	K12174	4e-59	229	phu:Phum_PHUM163710	Kip1 ubiquitination-promoting complex protein 2	-	-	-
	Unigene43344_1_1	1643	584	20.1085	gi|91078722|ref|XP_967156.1|	488	1e-136	PREDICTED: similar to ubiquitin carboxyl-terminal hydrolase 5 [Tribolium castaneum]	--	--	--	--	sp|P45974|UBP5_HUMAN	449	8e-126	Ubiquitin carboxyl-terminal hydrolase 5 OS=Homo sapiens GN=USP5 PE=1 SV=2	SPBC6B1.06c	221	3e-57	COG5207	Isopeptidase T	K11836	7e-137	488	tca:655510	ubiquitin carboxyl-terminal hydrolase 5/13 [EC:3.1.2.15]	-	-	-
	Unigene43709_1_1	516	441	48.3496	gi|91086685|ref|XP_969056.1|	187	2e-46	PREDICTED: similar to ubiquitin specific peptidase 14 [Tribolium castaneum]	--	--	--	--	sp|Q9JMA1|UBP14_MOUSE	174	9e-44	Ubiquitin carboxyl-terminal hydrolase 14 OS=Mus musculus GN=Usp14 PE=1 SV=3	--	--	--	--	--	K11843	3e-47	187	nvi:100122765	ubiquitin carboxyl-terminal hydrolase 14 [EC:3.1.2.15]	GO:0010498//proteasomal protein catabolic process;GO:0007267//cell-cell signaling;GO:0019941//modification-dependent protein catabolic process;GO:0032101	GO:0070011//peptidase activity, acting on L-amino acid peptides;GO:0016790//thiolester hydrolase activity;GO:0061135;GO:0032403//protein complex binding	GO:0043234//protein complex;GO:0031410//cytoplasmic vesicle;GO:0005624//membrane fraction;GO:0016020//membrane
	Unigene4371_1_1	661	49	4.1937	gi|126328463|ref|XP_001366380.1|	81.3	3e-14	PREDICTED: ubiquitin carboxyl-terminal hydrolase 48 [Monodelphis domestica]	--	--	--	--	sp|Q86UV5|UBP48_HUMAN	77.8	2e-14	Ubiquitin carboxyl-terminal hydrolase 48 OS=Homo sapiens GN=USP48 PE=1 SV=1	--	--	--	--	--	K11858	3e-16	85.5	bfo:BRAFLDRAFT_94317	ubiquitin carboxyl-terminal hydrolase 48 [EC:3.1.2.15]	-	-	-
	Unigene43729_1_1	1064	216	11.4846	gi|340374832|ref|XP_003385941.1|	152	2e-35	PREDICTED: ubiquitin-like protein 5-like [Amphimedon queenslandica]	gi|327277013|ref|XM_003223213.1|	95.6	3e-16	PREDICTED: Anolis carolinensis ubiquitin-like protein 5-like, transcript variant 2 (LOC100566374), mRNA	sp|Q791B0|UBL5_PSAOB	145	2e-34	Ubiquitin-like protein 5 OS=Psammomys obesus GN=UBL5 PE=3 SV=1	CC3494_1	67.8	3e-11	COG3637	Opacity protein and related surface antigens	K13113	4e-36	152	phu:Phum_PHUM195490	ubiquitin-like protein 5	-	-	GO:0044424//intracellular part
	Unigene43730_1_1	848	53	3.5358	gi|340374832|ref|XP_003385941.1|	152	1e-35	PREDICTED: ubiquitin-like protein 5-like [Amphimedon queenslandica]	gi|327277013|ref|XM_003223213.1|	95.6	3e-16	PREDICTED: Anolis carolinensis ubiquitin-like protein 5-like, transcript variant 2 (LOC100566374), mRNA	sp|Q791B0|UBL5_PSAOB	145	1e-34	Ubiquitin-like protein 5 OS=Psammomys obesus GN=UBL5 PE=3 SV=1	CC3494_1	65.5	1e-10	COG3637	Opacity protein and related surface antigens	K13113	3e-36	152	phu:Phum_PHUM195490	ubiquitin-like protein 5	-	-	GO:0044424//intracellular part
	Unigene43778_1_1	339	220	36.7136	gi|110765112|ref|XP_001120363.1|	152	3e-36	PREDICTED: ubiquitin-fold modifier 1-like [Apis mellifera]	gi|320544072|ref|NM_001103884.2|	71.9	1e-09	Drosophila melanogaster CG34191 (CG34191), mRNA	sp|Q176V0|UFM1_AEDAE	152	2e-37	Ubiquitin-fold modifier 1 OS=Aedes aegypti GN=AAEL006251 PE=3 SV=1	--	--	--	--	--	K12162	4e-37	152	ame:726196	ubiquitin-fold modifier 1	-	-	-
	Unigene43791_1_1	3003	1046	19.7052	gi|91091506|ref|XP_969096.1|	877	0	PREDICTED: similar to AGAP012366-PA [Tribolium castaneum]	gi|195128694|ref|XM_002008761.1|	67.9	2e-07	Drosophila mojavensis GI11616 (Dmoj\GI11616), mRNA	sp|Q05086|UBE3A_HUMAN	765	0	Ubiquitin-protein ligase E3A OS=Homo sapiens GN=UBE3A PE=1 SV=4	YJR036c	267	9e-71	COG5021	Ubiquitin-protein ligase	K10587	0	907	phu:Phum_PHUM588800	ubiquitin-protein ligase E3 A [EC:6.3.2.19]	GO:0006357//regulation of transcription from RNA polymerase II promoter;GO:0030518//steroid hormone receptor signaling pathway;GO:0008585//female gonad development;GO:0009967//positive regulation of signal transduction;GO:0006897//endocytosis;GO:0032446//protein modification by small protein conjugation;GO:0019941//modification-dependent protein catabolic process	GO:0003712//transcription cofactor activity;GO:0019787//small conjugating protein ligase activity	GO:0043231//intracellular membrane-bounded organelle;GO:0044444//cytoplasmic part
	Unigene44351_1_1	913	391	24.2276	gi|226484047|emb|CAX79692.1|	60.1	1e-07	ubiquitin C [Schistosoma japonicum]	--	--	--	--	sp|O15205|UBD_HUMAN	50.4	5e-06	Ubiquitin D OS=Homo sapiens GN=UBD PE=1 SV=2	--	--	--	--	--	K12157	5e-07	55.5	pon:100450827	ubiquitin D	-	-	-
	Unigene44567_1_1	942	104	6.2458	gi|291232768|ref|XP_002736326.1|	142	2e-32	PREDICTED: Ubiquitin-related modifier 1 homolog [Saccoglossus kowalevskii]	gi|162946583|gb|EU295697.1|	63.9	1e-06	Capra hircus CG33276-PA-like protein mRNA, complete cds	sp|Q7KU86|URM1_DROME	139	7e-33	Ubiquitin-related modifier 1 homolog OS=Drosophila melanogaster GN=CG33276 PE=2 SV=2	SPCC548.04	73.2	6e-13	COG5131	Ubiquitin-like protein	K12161	2e-32	139	dme:Dmel_CG33276	ubiquitin related modifier 1	GO:0002097//tRNA wobble base modification	-	GO:0044424//intracellular part
	Unigene44568_1_1	757	95	7.0996	gi|291232768|ref|XP_002736326.1|	142	1e-32	PREDICTED: Ubiquitin-related modifier 1 homolog [Saccoglossus kowalevskii]	gi|162946583|gb|EU295697.1|	63.9	8e-07	Capra hircus CG33276-PA-like protein mRNA, complete cds	sp|Q7KU86|URM1_DROME	139	5e-33	Ubiquitin-related modifier 1 homolog OS=Drosophila melanogaster GN=CG33276 PE=2 SV=2	SPCC548.04	73.2	4e-13	COG5131	Ubiquitin-like protein	K12161	2e-32	139	dme:Dmel_CG33276	ubiquitin related modifier 1	GO:0002097//tRNA wobble base modification	-	GO:0044424//intracellular part
	Unigene44890_1_1	404	184	25.7656	gi|195425799|ref|XP_002061155.1|	117	1e-25	GK10301 [Drosophila willistoni] >gi|194157240|gb|EDW72141.1| GK10301 [Drosophila willistoni]	gi|115954849|ref|XM_001197551.1|	99.6	8e-18	PREDICTED: Strongylocentrotus purpuratus similar to GA15522-PA (LOC581772), mRNA	sp|Q7TSS2|UB2Q1_MOUSE	107	5e-24	Ubiquitin-conjugating enzyme E2 Q1 OS=Mus musculus GN=Ube2q1 PE=2 SV=2	--	--	--	--	--	K10582	2e-26	117	dvi:Dvir_GJ16469	ubiquitin-conjugating enzyme E2 Q [EC:6.3.2.19]	GO:0060255;GO:0006464//protein modification process	GO:0016881//acid-amino acid ligase activity	-
	Unigene45116_1_1	933	188	11.3993	gi|301757288|ref|XP_002914498.1|	68.2	5e-10	PREDICTED: ubiquitin carboxyl-terminal hydrolase 25-like [Ailuropoda melanoleuca]	--	--	--	--	sp|Q9UHP3|UBP25_HUMAN	62.8	1e-09	Ubiquitin carboxyl-terminal hydrolase 25 OS=Homo sapiens GN=USP25 PE=1 SV=4	--	--	--	--	--	K11849	9e-17	87.8	isc:IscW_ISCW008894	ubiquitin carboxyl-terminal hydrolase 25/28 [EC:3.1.2.15]	-	-	-
	Unigene45300_1_1	392	82	11.834	gi|328712944|ref|XP_001942873.2|	77	2e-13	PREDICTED: ubiquitin conjugation factor E4 A-like [Acyrthosiphon pisum]	--	--	--	--	sp|A5PKG6|UBE4A_BOVIN	61.6	4e-10	Ubiquitin conjugation factor E4 A OS=Bos taurus GN=UBE4A PE=2 SV=1	--	--	--	--	--	K10596	3e-14	77	api:100159631	ubiquitin conjugation factor E4 A [EC:6.3.2.19]	-	-	-
	Unigene45351_1_1	322	65	11.4199	gi|332026428|gb|EGI66556.1|	120	1e-26	Ubiquitin-conjugating enzyme E2 O [Acromyrmex echinatior]	--	--	--	--	sp|Q6ZPJ3|UBE2O_MOUSE	48.9	2e-06	Ubiquitin-conjugating enzyme E2 O OS=Mus musculus GN=Ube2o PE=1 SV=3	--	--	--	--	--	K10581	6e-40	162	phu:Phum_PHUM327390	ubiquitin-conjugating enzyme E2 O [EC:6.3.2.19]	-	-	-
	Unigene45444_1_1	298	72	13.6685	gi|155371865|ref|NP_001094537.1|	112	6e-24	ubiquitin-like modifier-activating enzyme 5 [Bos taurus] >gi|290463326|sp|A7MAZ3.1|UBA5_BOVIN RecName: Full=Ubiquitin-like modifier-activating enzyme 5; Short=Ubiquitin-activating enzyme 5; AltName: Full=UFM1-activating enzyme; AltName: Full=Ubiquitin-activating enzyme E1 domain-containing protein 1 >gi|154425551|gb|AAI51255.1| UBA5 protein [Bos taurus] >gi|296490964|gb|DAA33062.1| ubiquitin-like…	gi|224109657|ref|XM_002197296.1|	67.9	2e-08	PREDICTED: Taeniopygia guttata similar to ubiquitin-activating enzyme 5 (LOC100230957), partial mRNA	sp|A7MAZ3|UBA5_BOVIN	112	2e-25	Ubiquitin-like modifier-activating enzyme 5 OS=Bos taurus GN=UBA5 PE=2 SV=1	--	--	--	--	--	K12164	8e-25	112	spu:584362	ubiquitin-like modifier-activating enzyme 5	-	-	-
	Unigene45469_1_1	988	191	10.9365	gi|195502725|ref|XP_002098352.1|	399	1e-109	GE10332 [Drosophila yakuba] >gi|194184453|gb|EDW98064.1| GE10332 [Drosophila yakuba]	gi|194743989|ref|XM_001954445.1|	109	2e-20	Drosophila ananassae GF16711 (Dana\GF16711), mRNA	sp|Q5RBQ4|UBP46_PONAB	345	7e-95	Ubiquitin carboxyl-terminal hydrolase 46 OS=Pongo abelii GN=USP46 PE=2 SV=1	SPBC713.02c	85.1	2e-16	COG5077	Ubiquitin carboxyl-terminal hydrolase	K11842	7e-111	400	cqu:CpipJ_CPIJ002184	ubiquitin carboxyl-terminal hydrolase 12/46 [EC:3.1.2.15]	-	-	-
	Unigene46155_1_1	517	101	11.0518	gi|332026428|gb|EGI66556.1|	220	2e-56	Ubiquitin-conjugating enzyme E2 O [Acromyrmex echinatior]	--	--	--	--	sp|Q9C0C9|UBE2O_HUMAN	119	3e-27	Ubiquitin-conjugating enzyme E2 O OS=Homo sapiens GN=UBE2O PE=1 SV=3	--	--	--	--	--	K10581	1e-55	215	ame:724799	ubiquitin-conjugating enzyme E2 O [EC:6.3.2.19]	GO:0019538//protein metabolic process	GO:0019787//small conjugating protein ligase activity	-
	Unigene46161_1_1	2242	406	10.2446	gi|291225440|ref|XP_002732713.1|	395	1e-108	PREDICTED: ubiquitin specific protease 8-like [Saccoglossus kowalevskii]	--	--	--	--	sp|P40818|UBP8_HUMAN	362	2e-99	Ubiquitin carboxyl-terminal hydrolase 8 OS=Homo sapiens GN=USP8 PE=1 SV=1	YER144c	163	1e-39	COG5533	Ubiquitin C-terminal hydrolase	K11839	2e-104	380	gga:415451	ubiquitin carboxyl-terminal hydrolase 8 [EC:3.1.2.15]	GO:0044267//cellular protein metabolic process	GO:0005488//binding;GO:0008234//cysteine-type peptidase activity	GO:0005768//endosome;GO:0016020//membrane
	Unigene46245_1_1	1127	172	8.6339	gi|328788793|ref|XP_396802.3|	339	2e-91	PREDICTED: ubiquitin carboxyl-terminal hydrolase 31-like isoform 1 [Apis mellifera]	--	--	--	--	sp|Q70CQ4|UBP31_HUMAN	231	3e-60	Ubiquitin carboxyl-terminal hydrolase 31 OS=Homo sapiens GN=USP31 PE=1 SV=2	YJL197w	146	6e-35	COG5560	Ubiquitin C-terminal hydrolase	K11852	2e-92	339	ame:413357	ubiquitin carboxyl-terminal hydrolase 31 [EC:3.1.2.15]	-	GO:0016787//hydrolase activity	-
	Unigene46356_1_1	979	185	10.6904	gi|291220896|ref|XP_002730462.1|	278	4e-73	PREDICTED: ubiquitin specific peptidase 15-like [Saccoglossus kowalevskii]	--	--	--	--	sp|Q8NFA0|UBP32_HUMAN	236	6e-62	Ubiquitin carboxyl-terminal hydrolase 32 OS=Homo sapiens GN=USP32 PE=1 SV=1	--	--	--	--	--	K11837	2e-70	266	phu:Phum_PHUM322070	ubiquitin carboxyl-terminal hydrolase 6/32 [EC:3.1.2.15]	-	GO:0016790//thiolester hydrolase activity	GO:0043231//intracellular membrane-bounded organelle
	Unigene46551_1_1	1188	200	9.5239	gi|328789347|ref|XP_393070.4|	432	1e-119	PREDICTED: ubiquitin conjugation factor E4 A-like [Apis mellifera]	--	--	--	--	sp|A5PKG6|UBE4A_BOVIN	403	3e-112	Ubiquitin conjugation factor E4 A OS=Bos taurus GN=UBE4A PE=2 SV=1	SPAC20H4.10	228	2e-59	COG5113	Ubiquitin fusion degradation protein 2	K10596	2e-123	442	tca:654916	ubiquitin conjugation factor E4 A [EC:6.3.2.19]	-	-	-
	Unigene46689_1_1	784	163	11.7618	gi|291221673|ref|XP_002730852.1|	130	6e-29	PREDICTED: ubiquitin-like 7-like [Saccoglossus kowalevskii]	--	--	--	--	sp|Q91W67|UBL7_MOUSE	105	8e-23	Ubiquitin-like protein 7 OS=Mus musculus GN=Ubl7 PE=1 SV=2	--	--	--	--	--	K13172	2e-06	53.1	pon:100456654	serine/arginine repetitive matrix protein 2	-	-	-
	Unigene46705_1_1	1087	197	10.2527	gi|307194472|gb|EFN76764.1|	368	1e-100	Ubiquitin conjugation factor E4 B [Harpegnathos saltator]	--	--	--	--	sp|O95155|UBE4B_HUMAN	317	4e-86	Ubiquitin conjugation factor E4 B OS=Homo sapiens GN=UBE4B PE=1 SV=1	SPAC20H4.10	111	2e-24	COG5113	Ubiquitin fusion degradation protein 2	K10597	2e-96	353	phu:Phum_PHUM268840	ubiquitin conjugation factor E4 B [EC:6.3.2.19]	GO:0016567//protein ubiquitination;GO:0012501//programmed cell death;GO:0009416//response to light stimulus	GO:0005515//protein binding	GO:0044424//intracellular part
	Unigene46740_1_1	398	72	10.2342	gi|91094331|ref|XP_966352.1|	68.9	6e-11	PREDICTED: similar to ubiquitin-activating enzyme E1 [Tribolium castaneum]	--	--	--	--	sp|Q55C16|UBA1_DICDI	62.8	2e-10	Ubiquitin-like modifier-activating enzyme 1 OS=Dictyostelium discoideum GN=uba1 PE=3 SV=1	YKL210w	48.5	3e-06	COG0476	Dinucleotide-utilizing enzymes involved in molybdopterin and thiamine biosynthesis family 2	K03178	7e-12	68.9	phu:Phum_PHUM354890	ubiquitin-activating enzyme E1 [EC:6.3.2.19]	-	GO:0005488//binding;GO:0003824//catalytic activity	-
	Unigene47108_1_1	319	22	3.9015	gi|66513518|ref|XP_392283.2|	134	1e-30	PREDICTED: ubiquitin-protein ligase E3B-like [Apis mellifera]	--	--	--	--	sp|Q7Z3V4|UBE3B_HUMAN	95.1	3e-20	Ubiquitin-protein ligase E3B OS=Homo sapiens GN=UBE3B PE=1 SV=3	--	--	--	--	--	K10588	1e-32	137	phu:Phum_PHUM233780	ubiquitin-protein ligase E3 B [EC:6.3.2.19]	-	GO:0016874//ligase activity	-
	Unigene48597_1_1	1262	145	6.5	gi|115760330|ref|XP_792811.2|	469	1e-131	PREDICTED: similar to E1-like protein [Strongylocentrotus purpuratus] >gi|115958305|ref|XP_001184003.1| PREDICTED: similar to E1-like protein [Strongylocentrotus purpuratus]	gi|327265902|ref|XM_003217699.1|	71.9	6e-09	PREDICTED: Anolis carolinensis ATG7 autophagy related 7 homolog (S. cerevisiae) (atg7), mRNA	sp|Q641Y5|ATG7_RAT	464	2e-130	Ubiquitin-like modifier-activating enzyme ATG7 OS=Rattus norvegicus GN=Atg7 PE=2 SV=1	YHR171w	358	1e-98	COG0476	Dinucleotide-utilizing enzymes involved in molybdopterin and thiamine biosynthesis family 2	K08337	7e-142	504	bfo:BRAFLDRAFT_79689	autophagy-related protein 7	-	-	-
	Unigene48605_1_1	365	58	8.9896	gi|301791249|ref|XP_002930593.1|	117	2e-25	PREDICTED: autophagy-related protein 7-like, partial [Ailuropoda melanoleuca]	gi|260810619|ref|XM_002600010.1|	67.9	2e-08	Branchiostoma floridae hypothetical protein, mRNA	sp|O95352|ATG7_HUMAN	113	1e-25	Ubiquitin-like modifier-activating enzyme ATG7 OS=Homo sapiens GN=ATG7 PE=1 SV=1	SPBC6B1.05c	65.9	2e-11	COG0476	Dinucleotide-utilizing enzymes involved in molybdopterin and thiamine biosynthesis family 2	K08337	2e-26	117	aml:100466534	autophagy-related protein 7	GO:0006464//protein modification process;GO:0016044//membrane organization	GO:0042802//identical protein binding;GO:0008641//small protein activating enzyme activity	GO:0044424//intracellular part
	Unigene48776_1_1	279	47	9.5301	gi|296531393|ref|NP_001171842.1|	91.7	9e-18	ubiquitin-like modifier-activating enzyme 1 [Saccoglossus kowalevskii]	gi|47085780|ref|NM_213062.1|	61.9	1e-06	Danio rerio ubiquitin-like modifier activating enzyme 1 (uba1), mRNA >gi|38173708|gb|BC060674.1| Danio rerio ubiquitin-like modifier activating enzyme 1, mRNA (cDNA clone MGC:66143 IMAGE:3819484), complete cds	sp|A3KMV5|UBA1_BOVIN	85.5	2e-17	Ubiquitin-like modifier-activating enzyme 1 OS=Bos taurus GN=UBA1 PE=2 SV=1	YKL210w	72.4	2e-13	COG0476	Dinucleotide-utilizing enzymes involved in molybdopterin and thiamine biosynthesis family 2	K03178	2e-17	87.8	phu:Phum_PHUM354890	ubiquitin-activating enzyme E1 [EC:6.3.2.19]	-	GO:0005488//binding	-
	Unigene48949_1_1	607	111	10.3452	gi|326675880|ref|XP_693811.5|	77	5e-13	PREDICTED: ubiquitin carboxyl-terminal hydrolase 8 [Danio rerio]	--	--	--	--	sp|Q2KHV7|UBP2_BOVIN	67.8	2e-11	Ubiquitin carboxyl-terminal hydrolase 2 OS=Bos taurus GN=USP2 PE=2 SV=1	YJL197w	64.3	1e-10	COG5560	Ubiquitin C-terminal hydrolase	K11839	3e-18	91.7	phu:Phum_PHUM002680	ubiquitin carboxyl-terminal hydrolase 8 [EC:3.1.2.15]	-	-	-
	Unigene48990_1_1	584	91	8.8152	gi|328724654|ref|XP_003248213.1|	80.9	3e-14	PREDICTED: ubiquitin carboxyl-terminal hydrolase 32-like isoform 2 [Acyrthosiphon pisum]	--	--	--	--	sp|Q8NFA0|UBP32_HUMAN	57.4	2e-08	Ubiquitin carboxyl-terminal hydrolase 32 OS=Homo sapiens GN=USP32 PE=1 SV=1	--	--	--	--	--	K11837	5e-10	64.3	phu:Phum_PHUM322070	ubiquitin carboxyl-terminal hydrolase 6/32 [EC:3.1.2.15]	-	-	-
	Unigene49026_1_1	248	42	9.5808	gi|344278648|ref|XP_003411105.1|	105	6e-22	PREDICTED: ubiquitin carboxyl-terminal hydrolase 24 [Loxodonta africana]	--	--	--	--	sp|B1AY13|UBP24_MOUSE	105	2e-23	Ubiquitin carboxyl-terminal hydrolase 24 OS=Mus musculus GN=Usp24 PE=1 SV=1	--	--	--	--	--	K11840	7e-23	105	ecb:100060124	ubiquitin carboxyl-terminal hydrolase 9/24 [EC:3.1.2.15]	-	-	-
	Unigene49251_1_1	530	80	8.5392	gi|307183092|gb|EFN70009.1|	132	5e-30	Ubiquitin carboxyl-terminal hydrolase 32 [Camponotus floridanus]	--	--	--	--	sp|P35125|UBP6_HUMAN	85.5	6e-17	Ubiquitin carboxyl-terminal hydrolase 6 OS=Homo sapiens GN=USP6 PE=1 SV=2	YJL197w	59.3	3e-09	COG5560	Ubiquitin C-terminal hydrolase	K11835	1e-29	129	nvi:100115425	ubiquitin carboxyl-terminal hydrolase 4/11/15 [EC:3.1.2.15]	-	-	-
	Unigene49388_1_1	1353	199	8.3207	gi|326676999|ref|XP_002665714.2|	295	3e-78	PREDICTED: ubiquitin carboxyl-terminal hydrolase 24 [Danio rerio]	--	--	--	--	sp|Q9UPU5|UBP24_HUMAN	286	6e-77	Ubiquitin carboxyl-terminal hydrolase 24 OS=Homo sapiens GN=USP24 PE=1 SV=3	--	--	--	--	--	K11840	5e-79	295	dre:325631	ubiquitin carboxyl-terminal hydrolase 9/24 [EC:3.1.2.15]	-	-	-
	Unigene49479_1_1	852	134	8.8975	gi|345480257|ref|XP_001607544.2|	177	5e-43	PREDICTED: ubiquitin conjugation factor E4 A-like [Nasonia vitripennis]	--	--	--	--	sp|Q6P7A2|UBE4A_RAT	117	2e-26	Ubiquitin conjugation factor E4 A OS=Rattus norvegicus GN=Ube4a PE=2 SV=1	SPAC20H4.10	51.6	2e-06	COG5113	Ubiquitin fusion degradation protein 2	K10596	2e-43	176	nvi:100123814	ubiquitin conjugation factor E4 A [EC:6.3.2.19]	-	-	-
	Unigene49670_1_1	798	155	10.9883	gi|326679111|ref|XP_689922.5|	159	2e-37	PREDICTED: ubiquitin carboxyl-terminal hydrolase 19 [Danio rerio]	--	--	--	--	sp|Q6J1Y9|UBP19_RAT	156	4e-38	Ubiquitin carboxyl-terminal hydrolase 19 OS=Rattus norvegicus GN=Usp19 PE=1 SV=1	--	--	--	--	--	K11847	2e-44	179	bfo:BRAFLDRAFT_224157	ubiquitin carboxyl-terminal hydrolase 19 [EC:3.1.2.15]	GO:0009987//cellular process	GO:0016787//hydrolase activity	GO:0044444//cytoplasmic part
	Unigene50419_1_1	573	93	9.1819	gi|345480933|ref|XP_001606848.2|	60.1	5e-08	PREDICTED: calpain-D-like [Nasonia vitripennis]	--	--	--	--	sp|Q9VH90|TRBID_DROME	53.5	3e-07	Ubiquitin thioesterase trabid OS=Drosophila melanogaster GN=trbd PE=1 SV=1	--	--	--	--	--	K08582	9e-09	60.1	nvi:100123237	calpain-15 [EC:3.4.22.-]	-	-	-
	Unigene50465_1_1	987	150	8.5976	gi|91088575|ref|XP_973165.1|	424	1e-117	PREDICTED: similar to ubiquitination factor E4 [Tribolium castaneum]	gi|345327666|ref|XM_001515074.2|	67.9	7e-08	PREDICTED: Ornithorhynchus anatinus ubiquitination factor E4B (UBE4B), partial mRNA	sp|Q9ES00|UBE4B_MOUSE	392	8e-109	Ubiquitin conjugation factor E4 B OS=Mus musculus GN=Ube4b PE=1 SV=3	SPAC20H4.10	248	1e-65	COG5113	Ubiquitin fusion degradation protein 2	K10597	2e-120	432	phu:Phum_PHUM268840	ubiquitin conjugation factor E4 B [EC:6.3.2.19]	-	-	-
	Unigene50519_1_1	315	41	7.3634	gi|328724654|ref|XP_003248213.1|	138	6e-32	PREDICTED: ubiquitin carboxyl-terminal hydrolase 32-like isoform 2 [Acyrthosiphon pisum]	--	--	--	--	sp|Q8NFA0|UBP32_HUMAN	112	1e-25	Ubiquitin carboxyl-terminal hydrolase 32 OS=Homo sapiens GN=USP32 PE=1 SV=1	--	--	--	--	--	K11837	2e-34	143	isc:IscW_ISCW007961	ubiquitin carboxyl-terminal hydrolase 6/32 [EC:3.1.2.15]	-	-	-
	Unigene50664_1_1	607	94	8.7608	gi|307193249|gb|EFN76140.1|	230	3e-59	Ubiquitin carboxyl-terminal hydrolase 36 [Harpegnathos saltator]	--	--	--	--	sp|B4KXJ5|UBP36_DROMO	198	6e-51	Ubiquitin carboxyl-terminal hydrolase 36 OS=Drosophila mojavensis GN=Usp36 PE=3 SV=1	YER144c	63.2	3e-10	COG5533	Ubiquitin C-terminal hydrolase	K11855	1e-56	219	ame:724537	ubiquitin carboxyl-terminal hydrolase 36/42 [EC:3.1.2.15]	-	-	-
	Unigene50786_1_1	431	66	8.663	gi|307173655|gb|EFN64504.1|	163	2e-39	Ubiquitin carboxyl-terminal hydrolase 22 [Camponotus floridanus]	--	--	--	--	sp|A6H8I0|UBP22_DANRE	140	1e-33	Ubiquitin carboxyl-terminal hydrolase 22 OS=Danio rerio GN=usp22 PE=2 SV=1	--	--	--	--	--	K11366	5e-39	159	ame:411920	ubiquitin carboxyl-terminal hydrolase 22/27/51 [EC:3.1.2.15]	-	-	-
	Unigene5410_1_1	748	55	4.1597	gi|327268660|ref|XP_003219114.1|	121	3e-26	PREDICTED: ubiquitin carboxyl-terminal hydrolase 16-like isoform 2 [Anolis carolinensis]	--	--	--	--	sp|Q4R6X7|UBP16_MACFA	119	7e-27	Ubiquitin carboxyl-terminal hydrolase 16 OS=Macaca fascicularis GN=USP16 PE=2 SV=2	--	--	--	--	--	K11844	1e-28	126	bfo:BRAFLDRAFT_90534	ubiquitin carboxyl-terminal hydrolase 16/45 [EC:3.1.2.15]	GO:0006355//regulation of transcription, DNA-dependent;GO:0051260//protein homooligomerization;GO:0000087//M phase of mitotic cell cycle;GO:0016570//histone modification	GO:0003712//transcription cofactor activity;GO:0016790//thiolester hydrolase activity;GO:0004175//endopeptidase activity;GO:0046914//transition metal ion binding;GO:0019783;GO:0032182	GO:0043231//intracellular membrane-bounded organelle
	Unigene576_1_1	272	21	4.3677	gi|91091780|ref|XP_969605.1|	99.4	4e-20	PREDICTED: similar to AGAP007001-PA [Tribolium castaneum]	--	--	--	--	sp|Q29FC9|OTU1_DROPS	90.5	8e-19	Ubiquitin thioesterase OTU1 OS=Drosophila pseudoobscura pseudoobscura GN=GA18292 PE=3 SV=1	YFL044c	48.9	2e-06	COG5539	Predicted cysteine protease (OTU family)	K13719	5e-21	99.4	tca:658101	ubiquitin thioesterase OTU1 [EC:3.1.2.-]	-	-	-
	Unigene6203_1_1	458	52	6.4231	gi|91090806|ref|XP_970749.1|	245	5e-64	PREDICTED: similar to ubiquitin-protein ligase [Tribolium castaneum]	--	--	--	--	sp|Q08CZ0|UBE3B_XENTR	230	1e-60	Ubiquitin-protein ligase E3B OS=Xenopus tropicalis GN=ube3b PE=2 SV=1	SPAC167.07c	113	1e-25	COG5021	Ubiquitin-protein ligase	K10588	1e-66	251	phu:Phum_PHUM233780	ubiquitin-protein ligase E3 B [EC:6.3.2.19]	GO:0043412	GO:0016879//ligase activity, forming carbon-nitrogen bonds	GO:0044464//cell part
	Unigene6213_1_1	200	11	3.1115	gi|47085781|ref|NP_998227.1|	84.7	1e-15	ubiquitin-like modifier-activating enzyme 1 [Danio rerio] >gi|38173709|gb|AAH60674.1| Ubiquitin-like modifier activating enzyme 1 [Danio rerio]	--	--	--	--	sp|P31254|UBA1Y_MOUSE	80.5	8e-16	Ubiquitin-like modifier-activating enzyme 1 Y OS=Mus musculus GN=Ube1ay PE=2 SV=2	SPBC211.09	69.3	2e-12	COG0476	Dinucleotide-utilizing enzymes involved in molybdopterin and thiamine biosynthesis family 2	K03178	1e-16	84.7	dre:406335	ubiquitin-activating enzyme E1 [EC:6.3.2.19]	GO:0043412	GO:0003824//catalytic activity;GO:0032559//adenyl ribonucleotide binding	-
	Unigene6406_1_1	225	20	5.0286	gi|281312477|sp|A5PN09.1|UBP20_DANRE	107	2e-22	RecName: Full=Ubiquitin carboxyl-terminal hydrolase 20; AltName: Full=Deubiquitinating enzyme 20; AltName: Full=Ubiquitin thiolesterase 20; AltName: Full=Ubiquitin-specific-processing protease 20 >gi|148725477|emb|CAN88489.1| ubiquitin specific protease 20 [Danio rerio]	--	--	--	--	sp|A5PN09|UBP20_DANRE	107	6e-24	Ubiquitin carboxyl-terminal hydrolase 20 OS=Danio rerio GN=usp20 PE=3 SV=1	YJL197w	72	2e-13	COG5560	Ubiquitin C-terminal hydrolase	K11848	8e-24	108	isc:IscW_ISCW005337	ubiquitin carboxyl-terminal hydrolase 20/33 [EC:3.1.2.15]	GO:0007186//G-protein coupled receptor protein signaling pathway;GO:0019941//modification-dependent protein catabolic process;GO:0016579//protein deubiquitination	GO:0016790//thiolester hydrolase activity;GO:0004175//endopeptidase activity;GO:0046872//metal ion binding	GO:0005737//cytoplasm
	Unigene6479_1_1	154	13	4.7756	gi|115726339|ref|XP_001203926.1|	94.4	1e-18	PREDICTED: similar to ubiquitin specific protease, partial [Strongylocentrotus purpuratus] >gi|115889337|ref|XP_001200769.1| PREDICTED: similar to ubiquitin specific protease, partial [Strongylocentrotus purpuratus]	--	--	--	--	sp|P35125|UBP6_HUMAN	90.5	7e-19	Ubiquitin carboxyl-terminal hydrolase 6 OS=Homo sapiens GN=USP6 PE=1 SV=2	SPCC1494.05c	52.8	2e-07	COG5560	Ubiquitin C-terminal hydrolase	K11837	1e-21	101	phu:Phum_PHUM322070	ubiquitin carboxyl-terminal hydrolase 6/32 [EC:3.1.2.15]	GO:0019941//modification-dependent protein catabolic process;GO:0070646;GO:0032318	GO:0005099//Ras GTPase activator activity;GO:0016790//thiolester hydrolase activity;GO:0004175//endopeptidase activity;GO:0046872//metal ion binding;GO:0005515//protein binding;GO:0019783	GO:0000323//lytic vacuole;GO:0005768//endosome;GO:0016020//membrane
	Unigene7036_1_1	371	46	7.0144	gi|91090806|ref|XP_970749.1|	131	1e-29	PREDICTED: similar to ubiquitin-protein ligase [Tribolium castaneum]	--	--	--	--	sp|Q9ES34|UBE3B_MOUSE	96.7	1e-20	Ubiquitin-protein ligase E3B OS=Mus musculus GN=Ube3b PE=2 SV=3	--	--	--	--	--	K10588	1e-30	131	tca:659339	ubiquitin-protein ligase E3 B [EC:6.3.2.19]	-	-	-
	Unigene7229_1_1	2425	2014	46.9841	gi|225908473|gb|ACO36738.1|	329	4e-88	ubiquitin carboxyl-terminal esterase L3 [Scylla paramamosain]	gi|225908472|gb|FJ800570.1|	71.9	1e-08	Scylla paramamosain ubiquitin carboxyl-terminal esterase L3 mRNA, complete cds	sp|Q2TBG8|UCHL3_BOVIN	275	4e-73	Ubiquitin carboxyl-terminal hydrolase isozyme L3 OS=Bos taurus GN=UCHL3 PE=2 SV=1	--	--	--	--	--	K05609	4e-75	283	bfo:BRAFLDRAFT_268698	ubiquitin carboxyl-terminal hydrolase L3 [EC:3.4.19.12]	GO:0008344//adult locomotory behavior;GO:0019941//modification-dependent protein catabolic process;GO:0045597//positive regulation of cell differentiation;GO:0032868//response to insulin stimulus;GO:0007631//feeding behavior	GO:0008233//peptidase activity;GO:0016790//thiolester hydrolase activity;GO:0032182	GO:0044424//intracellular part
	Unigene7399_1_1	740	542	41.4354	gi|66510978|ref|XP_623365.1|	223	8e-57	PREDICTED: ubiquitin-like protein 3-like isoform 2 [Apis mellifera] >gi|340715072|ref|XP_003396044.1| PREDICTED: ubiquitin-like protein 3-like [Bombus terrestris] >gi|345490257|ref|XP_001605117.2| PREDICTED: ubiquitin-like protein 3-like [Nasonia vitripennis]	gi|189236475|ref|XM_969655.2|	89.7	1e-14	PREDICTED: Tribolium castaneum similar to UBL3 CG9038-PA (LOC663616), mRNA	sp|O95164|UBL3_HUMAN	174	2e-43	Ubiquitin-like protein 3 OS=Homo sapiens GN=UBL3 PE=1 SV=1	--	--	--	--	--	K14802	1e-21	103	bfo:BRAFLDRAFT_69708	phospholipid-transporting ATPase [EC:3.6.3.1]	-	-	-
	Unigene7468_1_1	1452	1550	60.3905	gi|91086685|ref|XP_969056.1|	411	1e-113	PREDICTED: similar to ubiquitin specific peptidase 14 [Tribolium castaneum]	--	--	--	--	sp|Q9JMA1|UBP14_MOUSE	384	4e-106	Ubiquitin carboxyl-terminal hydrolase 14 OS=Mus musculus GN=Usp14 PE=1 SV=3	--	--	--	--	--	K11843	5e-114	411	tca:657507	ubiquitin carboxyl-terminal hydrolase 14 [EC:3.1.2.15]	-	-	-
	Unigene7605_1_1	596	403	38.2527	gi|241999376|ref|XP_002434331.1|	164	3e-39	ubiquitin protein ligase [Ixodes scapularis] >gi|215497661|gb|EEC07155.1| ubiquitin protein ligase [Ixodes scapularis]	--	--	--	--	sp|P35129|UBC2_CAEEL	162	3e-40	Ubiquitin-conjugating enzyme E2 2 OS=Caenorhabditis elegans GN=let-70 PE=1 SV=1	SPBC119.02	152	4e-37	COG5078	Ubiquitin-protein ligase	K06689	5e-40	164	isc:IscW_ISCW018551	ubiquitin-conjugating enzyme E2 D/E [EC:6.3.2.19]	-	-	-
	Unigene8075_1_1	4932	3926	45.033	gi|340720921|ref|XP_003398877.1|	1621	0	PREDICTED: ubiquitin carboxyl-terminal hydrolase 7-like [Bombus terrestris]	gi|45383222|ref|NM_204471.1|	77.8	4e-10	Gallus gallus ubiquitin specific peptidase 7 (herpes virus-associated) (USP7), mRNA >gi|34541987|gb|AY376871.1| Gallus gallus clone UBP135 UBP mRNA, complete cds	sp|Q93009|UBP7_HUMAN	1413	0	Ubiquitin carboxyl-terminal hydrolase 7 OS=Homo sapiens GN=USP7 PE=1 SV=2	SPBC713.02c	586	1e-166	COG5077	Ubiquitin carboxyl-terminal hydrolase	K11838	0	1602	tca:663824	ubiquitin carboxyl-terminal hydrolase 7 [EC:3.1.2.15]	-	-	-
	Unigene8191_1_1	361	330	51.7143	gi|301087455|gb|ADK60919.1|	144	9e-34	ubiquitin-conjugating enzyme E2 [Fenneropenaeus chinensis]	gi|214003810|gb|EU869323.1|	61.9	2e-06	Podarcis melisellensis clone Pmeli-04 microsatellite sequence	sp|P70711|U2D2B_RAT	130	6e-31	Ubiquitin-conjugating enzyme E2 D2B OS=Rattus norvegicus GN=Ube2d2b PE=1 SV=1	YDR059c	124	5e-29	COG5078	Ubiquitin-protein ligase	K06689	2e-30	130	xtr:780353	ubiquitin-conjugating enzyme E2 D/E [EC:6.3.2.19]	-	-	-
	Unigene8925_1_1	847	467	31.1916	gi|301087455|gb|ADK60919.1|	298	3e-79	ubiquitin-conjugating enzyme E2 [Fenneropenaeus chinensis]	gi|301087454|gb|GU723296.1|	452	1e-123	Fenneropenaeus chinensis ubiquitin-conjugating enzyme E2 mRNA, complete cds	sp|P25867|UBCD1_DROME	187	2e-47	Ubiquitin-conjugating enzyme E2-17 kDa OS=Drosophila melanogaster GN=eff PE=1 SV=1	SPBC119.02	187	2e-47	COG5078	Ubiquitin-protein ligase	K06689	2e-47	189	nve:NEMVE_v1g236730	ubiquitin-conjugating enzyme E2 D/E [EC:6.3.2.19]	GO:0043161//proteasomal ubiquitin-dependent protein catabolic process;GO:0046532;GO:0001745//compound eye morphogenesis;GO:0042078//germ-line stem cell division;GO:0042551//neuron maturation;GO:0019827//stem cell maintenance;GO:0006996//organelle organization;GO:0016567//protein ubiquitination;GO:0007126//meiosis;GO:0007292//female gamete generation;GO:0010608;GO:0000087//M phase of mitotic cell …	GO:0000166//nucleotide binding;GO:0019787//small conjugating protein ligase activity	GO:0015630//microtubule cytoskeleton
	Unigene8926_1_1	776	228	16.6217	gi|301087455|gb|ADK60919.1|	288	2e-76	ubiquitin-conjugating enzyme E2 [Fenneropenaeus chinensis]	gi|301087454|gb|GU723296.1|	359	1e-95	Fenneropenaeus chinensis ubiquitin-conjugating enzyme E2 mRNA, complete cds	sp|P25867|UBCD1_DROME	192	7e-49	Ubiquitin-conjugating enzyme E2-17 kDa OS=Drosophila melanogaster GN=eff PE=1 SV=1	SPBC119.02	192	5e-49	COG5078	Ubiquitin-protein ligase	K06689	5e-49	194	nve:NEMVE_v1g236730	ubiquitin-conjugating enzyme E2 D/E [EC:6.3.2.19]	GO:0043161//proteasomal ubiquitin-dependent protein catabolic process;GO:0046532;GO:0001745//compound eye morphogenesis;GO:0042078//germ-line stem cell division;GO:0042551//neuron maturation;GO:0019827//stem cell maintenance;GO:0006996//organelle organization;GO:0016567//protein ubiquitination;GO:0007126//meiosis;GO:0007292//female gamete generation;GO:0010608;GO:0000087//M phase of mitotic cell …	GO:0000166//nucleotide binding;GO:0019787//small conjugating protein ligase activity	GO:0015630//microtubule cytoskeleton
cell adhension molecules
cadherin
	Unigene11089_1_1	680	76	6.3228	gi|61162140|dbj|BAD91058.1|	102	1e-20	At-cadherin [Achaearanea tepidariorum]	--	--	--	--	sp|O15943|CADN_DROME	93.2	4e-19	Neural-cadherin OS=Drosophila melanogaster GN=CadN PE=1 SV=2	--	--	--	--	--	K06800	3e-17	88.6	tgu:100230112	cadherin 8, type 2	GO:0007411//axon guidance;GO:0007155//cell adhesion;GO:0001745//compound eye morphogenesis;GO:0048675//axon extension	-	GO:0016020//membrane
	Unigene132_1_1	238	18	4.2786	gi|332019420|gb|EGI59904.1|	91.3	1e-17	Putative fat-like cadherin-related tumor suppressor-like protein [Acromyrmex echinatior]	--	--	--	--	sp|Q8TDW7|FAT3_HUMAN	76.3	1e-14	Protocadherin Fat 3 OS=Homo sapiens GN=FAT3 PE=2 SV=2	--	--	--	--	--	K04600	6e-08	55.8	tad:TRIADDRAFT_62266	cadherin EGF LAG seven-pass G-type receptor 1 (flamingo)	GO:0007155//cell adhesion;GO:0030036//actin cytoskeleton organization	GO:0005488//binding	GO:0044459//plasma membrane part;GO:0031252//cell leading edge;GO:0042995//cell projection
	Unigene14326_1_1	239	9	2.1303	gi|195488879|ref|XP_002092500.1|	143	3e-33	GE11635 [Drosophila yakuba] >gi|194178601|gb|EDW92212.1| GE11635 [Drosophila yakuba]	gi|242017912|ref|XM_002429383.1|	71.9	1e-09	Pediculus humanus corporis Calbindin-32, putative, mRNA	sp|P41044|CAB32_DROME	143	1e-34	Calbindin-32 OS=Drosophila melanogaster GN=Cbp53E PE=2 SV=1	--	--	--	--	--	K14757	1e-16	84.7	xtr:780272	calbindin D28	-	GO:0046872//metal ion binding	-
	Unigene16404_1_1	503	45	5.0611	gi|61162121|dbj|BAD91050.1|	94.7	1e-18	Gb1-cadherin [Gryllus bimaculatus]	--	--	--	--	sp|P34616|CADH3_CAEEL	87.4	1e-17	Cadherin-3 OS=Caenorhabditis elegans GN=cdh-3 PE=2 SV=1	mll4451	47.8	9e-06	COG3964	Predicted amidohydrolase	K06813	2e-14	78.6	dre:407978	cadherin 23	GO:0035121//tail morphogenesis	-	GO:0016020//membrane;GO:0044424//intracellular part
	Unigene178_1_1	280	14	2.8286	gi|307210681|gb|EFN87104.1|	83.2	3e-15	Putative fat-like cadherin-related tumor suppressor-like protein [Harpegnathos saltator]	--	--	--	--	sp|Q8R508|FAT3_RAT	75.5	2e-14	Protocadherin Fat 3 OS=Rattus norvegicus GN=Fat3 PE=1 SV=1	PAE3650	47	9e-06	COG2512	Uncharacterized membrane-associated protein/domain	K06813	7e-13	72.4	pon:100448461	cadherin 23	-	-	-
	Unigene21538_1_1	219	7	1.8082	gi|170048314|ref|XP_001870677.1|	91.7	9e-18	cadherin [Culex quinquefasciatus] >gi|167870411|gb|EDS33794.1| cadherin [Culex quinquefasciatus]	--	--	--	--	sp|Q14517|FAT1_HUMAN	73.2	1e-13	Protocadherin Fat 1 OS=Homo sapiens GN=FAT1 PE=1 SV=2	--	--	--	--	--	K04601	8e-08	55.5	dre:560426	cadherin EGF LAG seven-pass G-type receptor 2 (flamingo)	GO:0007155//cell adhesion	GO:0003824//catalytic activity	GO:0016020//membrane
	Unigene25722_1_1	591	50	4.7861	gi|195344744|ref|XP_002038939.1|	110	5e-23	GM17111 [Drosophila sechellia] >gi|194134069|gb|EDW55585.1| GM17111 [Drosophila sechellia]	--	--	--	--	sp|O15943|CADN_DROME	110	3e-24	Neural-cadherin OS=Drosophila melanogaster GN=CadN PE=1 SV=2	--	--	--	--	--	K04600	1e-15	83.2	tca:656624	cadherin EGF LAG seven-pass G-type receptor 1 (flamingo)	GO:0007411//axon guidance;GO:0007155//cell adhesion;GO:0001745//compound eye morphogenesis;GO:0048675//axon extension	-	GO:0016020//membrane
	Unigene30640_1_1	721	36	2.8247	gi|157128514|ref|XP_001661464.1|	223	8e-57	cadherin [Aedes aegypti] >gi|108872553|gb|EAT36778.1| cadherin [Aedes aegypti]	--	--	--	--	sp|Q8R508|FAT3_RAT	194	2e-49	Protocadherin Fat 3 OS=Rattus norvegicus GN=Fat3 PE=1 SV=1	--	--	--	--	--	K04601	3e-35	148	bfo:BRAFLDRAFT_130073	cadherin EGF LAG seven-pass G-type receptor 2 (flamingo)	-	-	-
	Unigene33923_1_1	269	16	3.3649	gi|345497484|ref|XP_001600457.2|	92.4	5e-18	PREDICTED: fat-like cadherin-related tumor suppressor homolog [Nasonia vitripennis]	--	--	--	--	sp|Q9VW71|FAT2_DROME	84.7	4e-17	Fat-like cadherin-related tumor suppressor homolog OS=Drosophila melanogaster GN=kug PE=1 SV=2	--	--	--	--	--	K04600	3e-15	80.1	cel:F15B9.7	cadherin EGF LAG seven-pass G-type receptor 1 (flamingo)	-	-	-
	Unigene3456_1_1	365	24	3.7198	gi|328790298|ref|XP_394631.4|	117	2e-25	PREDICTED: fat-like cadherin-related tumor suppressor homolog [Apis mellifera]	--	--	--	--	sp|Q14517|FAT1_HUMAN	102	2e-22	Protocadherin Fat 1 OS=Homo sapiens GN=FAT1 PE=1 SV=2	--	--	--	--	--	K04601	2e-15	80.9	nve:NEMVE_v1g84228	cadherin EGF LAG seven-pass G-type receptor 2 (flamingo)	GO:0009987//cellular process	-	-
	Unigene34778_1_1	175	7	2.2629	gi|158284502|ref|XP_307205.4|	56.2	4e-07	AGAP011526-PA [Anopheles gambiae str. PEST] >gi|157020993|gb|EAA03222.4| AGAP011526-PA [Anopheles gambiae str. PEST]	--	--	--	--	sp|Q9BZA8|PC11Y_HUMAN	51.6	4e-07	Protocadherin-11 Y-linked OS=Homo sapiens GN=PCDH11Y PE=1 SV=1	--	--	--	--	--	K04600	4e-06	50.1	cbr:CBG09454	cadherin EGF LAG seven-pass G-type receptor 1 (flamingo)	-	GO:0003824//catalytic activity	GO:0016020//membrane
	Unigene35916_1_1	1229	328	15.0982	gi|326664295|ref|XP_002660608.2|	69.7	3e-10	PREDICTED: protocadherin Fat 1 [Danio rerio]	--	--	--	--	sp|Q9HCU4|CELR2_HUMAN	60.8	6e-09	Cadherin EGF LAG seven-pass G-type receptor 2 OS=Homo sapiens GN=CELSR2 PE=1 SV=1	--	--	--	--	--	K04600	7e-11	68.9	tca:656624	cadherin EGF LAG seven-pass G-type receptor 1 (flamingo)	-	-	-
	Unigene37546_1_1	432	27	3.5358	gi|307184798|gb|EFN71112.1|	179	2e-44	Cadherin-23 [Camponotus floridanus]	--	--	--	--	sp|Q9VGW1|CAD86_DROME	96.3	2e-20	Cadherin-86C OS=Drosophila melanogaster GN=Cad86C PE=1 SV=2	DR0479	48.5	4e-06	COG0744	Membrane carboxypeptidase (penicillin-binding protein)	K06813	1e-12	72	dre:407978	cadherin 23	-	-	-
	Unigene38068_1_1	178	6	1.9069	gi|307179930|gb|EFN68065.1|	72.4	6e-12	Putative fat-like cadherin-related tumor suppressor-like protein [Camponotus floridanus]	--	--	--	--	sp|Q14517|FAT1_HUMAN	65.5	3e-11	Protocadherin Fat 1 OS=Homo sapiens GN=FAT1 PE=1 SV=2	--	--	--	--	--	K04600	3e-07	53.5	ame:551848	cadherin EGF LAG seven-pass G-type receptor 1 (flamingo)	GO:0016337//cell-cell adhesion;GO:0008152//metabolic process	GO:0046872//metal ion binding;GO:0004713//protein tyrosine kinase activity;GO:0016616//oxidoreductase activity, acting on the CH-OH group of donors, NAD or NADP as acceptor	GO:0031224//intrinsic to membrane
	Unigene41325_1_1	2878	1042	20.4824	gi|114225559|gb|ABI55359.1|	199	5e-49	cadherin-like protein [Helicoverpa armigera]	--	--	--	--	sp|Q99PF4|CAD23_MOUSE	123	2e-27	Cadherin-23 OS=Mus musculus GN=Cdh23 PE=1 SV=2	--	--	--	--	--	K06813	1e-28	129	gga:423718	cadherin 23	-	-	-
	Unigene41581_1_1	2523	830	18.6108	gi|195454072|ref|XP_002074073.1|	216	3e-54	GK12811 [Drosophila willistoni] >gi|194170158|gb|EDW85059.1| GK12811 [Drosophila willistoni]	--	--	--	--	sp|Q6V0I7|FAT4_HUMAN	169	3e-41	Protocadherin Fat 4 OS=Homo sapiens GN=FAT4 PE=2 SV=2	--	--	--	--	--	K06813	7e-44	179	dre:407978	cadherin 23	-	-	-
	Unigene42421_1_1	318	18	3.2022	gi|328723600|ref|XP_001943443.2|	154	1e-36	PREDICTED: calbindin-32-like [Acyrthosiphon pisum]	gi|241155236|ref|XM_002407434.1|	60	5e-06	Ixodes scapularis calbindin-32, putative, mRNA	sp|P41044|CAB32_DROME	131	3e-31	Calbindin-32 OS=Drosophila melanogaster GN=Cbp53E PE=2 SV=1	--	--	--	--	--	K14757	2e-09	61.2	oaa:100076843	calbindin D28	-	GO:0046872//metal ion binding	-
	Unigene5078_1_1	407	28	3.8919	gi|340722540|ref|XP_003399662.1|	69.3	5e-11	PREDICTED: neural-cadherin-like [Bombus terrestris]	--	--	--	--	sp|O15943|CADN_DROME	64.3	7e-11	Neural-cadherin OS=Drosophila melanogaster GN=CadN PE=1 SV=2	--	--	--	--	--	K06802	2e-10	64.3	dre:568370	cadherin 10, type 2, T2-cadherin	-	-	-
	Unigene658_1_1	259	15	3.2764	gi|195022843|ref|XP_001985650.1|	68.6	8e-11	GH17186 [Drosophila grimshawi] >gi|193899132|gb|EDV97998.1| GH17186 [Drosophila grimshawi]	--	--	--	--	sp|Q9VW71|FAT2_DROME	65.5	3e-11	Fat-like cadherin-related tumor suppressor homolog OS=Drosophila melanogaster GN=kug PE=1 SV=2	--	--	--	--	--	K04600	7e-07	52.4	tad:TRIADDRAFT_62266	cadherin EGF LAG seven-pass G-type receptor 1 (flamingo)	-	-	GO:0016020//membrane
	Unigene7897_1_1	8696	7819	50.8669	gi|307184798|gb|EFN71112.1|	1224	0	Cadherin-23 [Camponotus floridanus]	--	--	--	--	sp|Q99PF4|CAD23_MOUSE	540	2e-152	Cadherin-23 OS=Mus musculus GN=Cdh23 PE=1 SV=2	--	--	--	--	--	K06813	5e-156	554	gga:423718	cadherin 23	-	-	-
	Unigene21460_1_1	154	3	1.1021	gi|157128514|ref|XP_001661464.1|	55.8	6e-07	cadherin [Aedes aegypti] >gi|108872553|gb|EAT36778.1| cadherin [Aedes aegypti]	--	--	--	--	sp|Q8R508|FAT3_RAT	53.1	1e-07	Protocadherin Fat 3 OS=Rattus norvegicus GN=Fat3 PE=1 SV=1	--	--	--	--	--	--	--	--	--	--	GO:0007155//cell adhesion	-	GO:0016020//membrane
	Unigene31531_1_1	202	8	2.2405	gi|270002748|gb|EEZ99195.1|	82	7e-15	cadherin [Tribolium castaneum]	--	--	--	--	sp|Q8TDW7|FAT3_HUMAN	62.4	2e-10	Protocadherin Fat 3 OS=Homo sapiens GN=FAT3 PE=2 SV=2	--	--	--	--	--	K10380	2e-07	54.3	cbr:CBG09473	ankyrin	GO:0016337//cell-cell adhesion	GO:0046872//metal ion binding;GO:0003824//catalytic activity	GO:0031224//intrinsic to membrane
	Unigene41231_1_1	729	261	20.2543	--	--	--	--	--	--	--	--	sp|Q9JIK1|CDHR5_RAT	49.3	8e-06	Cadherin-related family member 5 OS=Rattus norvegicus GN=Cdhr5 PE=1 SV=1	--	--	--	--	--	--	--	--	--	--	-	-	-
integrin
	CL142.Contig1_1_1	3329	107	1.8183	gi|29650239|gb|AAO85804.1|	213	4e-53	integrin alpha 2 [Pseudoplusia includens]	gi|332812545|ref|XM_003308871.1|	63.9	4e-06	PREDICTED: Pan troglodytes transcription factor SOX-11-like (LOC100608531), mRNA	sp|P80746|ITAV_BOVIN	191	9e-48	Integrin alpha-V OS=Bos taurus GN=ITGAV PE=1 SV=3	--	--	--	--	--	K06584	1e-55	219	bfo:BRAFLDRAFT_89654	integrin alpha 8	-	-	-
	CL142.Contig2_1_1	3383	43	0.7191	gi|29650239|gb|AAO85804.1|	213	4e-53	integrin alpha 2 [Pseudoplusia includens]	gi|332812545|ref|XM_003308871.1|	63.9	4e-06	PREDICTED: Pan troglodytes transcription factor SOX-11-like (LOC100608531), mRNA	sp|P80746|ITAV_BOVIN	191	9e-48	Integrin alpha-V OS=Bos taurus GN=ITGAV PE=1 SV=3	--	--	--	--	--	K06584	1e-55	219	bfo:BRAFLDRAFT_89654	integrin alpha 8	-	-	-
	CL81.Contig1_1_1	2852	1344	26.6596	gi|156552325|ref|XP_001601409.1|	195	9e-48	PREDICTED: similar to ENSANGP00000004747 [Nasonia vitripennis] >gi|345490786|ref|XP_003426458.1| PREDICTED: integrin alpha-PS2-like [Nasonia vitripennis]	--	--	--	--	sp|P08514|ITA2B_HUMAN	170	1e-41	Integrin alpha-IIb OS=Homo sapiens GN=ITGA2B PE=1 SV=3	Cgl1939	51.6	7e-06	COG0532	Translation initiation factor 2 (IF-2; GTPase)	K06584	6e-49	196	bfo:BRAFLDRAFT_89654	integrin alpha 8	-	-	GO:0044425//membrane part
	Unigene12613_1_1	231	27	6.6123	--	--	--	--	gi|285802974|gb|GU370128.1|	83.8	3e-13	Fenneropenaeus chinensis beta-integrin mRNA, complete cds	--	--	--	--	--	--	--	--	--	--	--	--	--	--	-	-	-
	Unigene12705_1_1	1601	248	8.7632	gi|194227140|ref|XP_001916394.1|	122	4e-26	PREDICTED: LOW QUALITY PROTEIN: integrin alpha-8-like [Equus caballus]	--	--	--	--	sp|A2ARA8|ITA8_MOUSE	113	1e-24	Integrin alpha-8 OS=Mus musculus GN=Itga8 PE=1 SV=1	--	--	--	--	--	K06584	6e-27	122	ecb:100056217	integrin alpha 8	GO:0009987//cellular process;GO:0048731	-	GO:0016020//membrane
	Unigene14699_1_1	288	15	2.9465	gi|307200011|gb|EFN80357.1|	56.6	3e-07	Integrin alpha-PS2 [Harpegnathos saltator]	--	--	--	--	--	--	--	--	--	--	--	--	--	--	--	--	--	--	-	-	-
	Unigene15507_1_1	236	26	6.2325	--	--	--	--	gi|25168743|emb|AL928963.8|	60	4e-06	Mouse DNA sequence from clone RP23-5K9 on chromosome 2 Contains three novel genes, the Itga6 gene for integrin alpha 6, a ribosomal protein S7 (Rps7) pseudogene, the Pdk1 gene for pyruvate dehydrogenase kinase isoenzyme 1 and two CpG islands, complete sequence	--	--	--	--	--	--	--	--	--	--	--	--	--	--	-	-	-
	Unigene16359_1_1	433	61	7.9698	gi|229367450|gb|ACQ58705.1|	78.6	8e-14	Calcium and integrin-binding protein 1 [Anoplopoma fimbria]	--	--	--	--	sp|Q9R010|CIB1_RAT	69.7	2e-12	Calcium and integrin-binding protein 1 OS=Rattus norvegicus GN=Cib1 PE=1 SV=3	--	--	--	--	--	--	--	--	--	--	-	-	-
	Unigene18608_1_1	1440	1522	59.7937	gi|333466728|gb|EGK96352.1|	129	4e-28	AGAP013201-PA [Anopheles gambiae str. PEST]	--	--	--	--	sp|O43516|WIPF1_HUMAN	53.9	9e-07	WAS/WASL-interacting protein family member 1 OS=Homo sapiens GN=WIPF1 PE=1 SV=3	--	--	--	--	--	K05719	1e-11	71.6	dan:Dana_GF21041	integrin beta 1	-	-	-
	Unigene18609_1_1	1029	891	48.9853	gi|170050000|ref|XP_001858981.1|	134	7e-30	Juvenile hormone-inducible protein [Culex quinquefasciatus] >gi|167871622|gb|EDS35005.1| Juvenile hormone-inducible protein [Culex quinquefasciatus]	--	--	--	--	--	--	--	--	--	--	--	--	--	K05719	4e-12	72.8	dan:Dana_GF21041	integrin beta 1	-	-	-
	Unigene18894_1_1	3589	20121	317.161	gi|268574990|ref|XP_002642474.1|	273	4e-71	Hypothetical protein CBG06891 [Caenorhabditis briggsae]	--	--	--	--	sp|A8X3A7|PAT2_CAEBR	271	7e-72	Integrin alpha pat-2 OS=Caenorhabditis briggsae GN=pat-2 PE=3 SV=2	--	--	--	--	--	K06584	2e-66	254	spu:373206	integrin alpha 8	-	-	-
	Unigene19360_1_1	3690	47515	728.464	gi|157128120|ref|XP_001661315.1|	378	1e-102	integrin alpha-ps [Aedes aegypti] >gi|108872688|gb|EAT36913.1| integrin alpha-ps [Aedes aegypti]	gi|299782613|gb|AC112310.5|	81.8	2e-11	Rattus norvegicus BAC CH230-58E4 (Children's Hospital Oakland Research Institute Rat (BN/SsNHsd/MCW) BAC library) complete sequence	sp|Q9V7A4|ITA4_DROME	342	4e-93	Integrin alpha-PS4 OS=Drosophila melanogaster GN=alphaPS4 PE=2 SV=2	--	--	--	--	--	K06483	1e-82	309	mmu:16401	integrin alpha 4	-	-	-
	Unigene19434_1_1	1452	1672	65.1438	gi|328887918|ref|NP_001180186.2|	157	2e-36	integrin beta-4 [Bos taurus]	--	--	--	--	sp|P16144|ITB4_HUMAN	150	5e-36	Integrin beta-4 OS=Homo sapiens GN=ITGB4 PE=1 SV=5	DRA0212	61.2	4e-09	COG2377	Predicted molecular chaperone distantly related to HSP70-fold metalloproteases	K06525	2e-37	157	bta:506995	integrin beta 4	-	-	-
	Unigene19667_1_1	2312	53129	1300.01	gi|285802975|gb|ADC35398.1|	1379	0	beta-integrin [Fenneropenaeus chinensis]	gi|285802974|gb|GU370128.1|	2504	0	Fenneropenaeus chinensis beta-integrin mRNA, complete cds	sp|P11584|ITBX_DROME	638	0	Integrin beta-PS OS=Drosophila melanogaster GN=mys PE=1 SV=3	--	--	--	--	--	K05719	0	649	dmo:Dmoj_GI15296	integrin beta 1	-	-	-
	Unigene19668_1_1	317	10777	1923.28	gi|285802975|gb|ADC35398.1|	133	2e-30	beta-integrin [Fenneropenaeus chinensis]	gi|285802974|gb|GU370128.1|	182	5e-43	Fenneropenaeus chinensis beta-integrin mRNA, complete cds	--	--	--	--	--	--	--	--	--	--	--	--	--	--	-	-	-
	Unigene19963_1_1	1615	5622	196.935	gi|157130008|ref|XP_001655514.1|	720	0	integrin-linked protein kinase 2 (ilk-2) [Aedes aegypti] >gi|108884397|gb|EAT48622.1| integrin-linked protein kinase 2 (ilk-2) [Aedes aegypti]	gi|262305542|gb|GQ887791.1|	145	6e-31	Neogonodactylus oerstedii voucher NeoMALA protein kinase mRNA, partial cds	sp|Q5R5V4|ILK_PONAB	603	3e-172	Integrin-linked protein kinase OS=Pongo abelii GN=ILK PE=2 SV=1	TP0835	71.6	4e-12	COG0666	FOG: Ankyrin repeat	K06272	0	720	aag:AaeL_AAEL000378	integrin-linked kinase [EC:2.7.11.1]	-	-	-
	Unigene20123_1_1	644	331	29.0767	gi|224097067|ref|XP_002189912.1|	68.6	2e-10	PREDICTED: integrin-linked kinase [Taeniopygia guttata]	--	--	--	--	sp|A2A690|TANC2_MOUSE	62	1e-09	Protein TANC2 OS=Mus musculus GN=Tanc2 PE=1 SV=1	Cgl2006	51.2	1e-06	COG0666	FOG: Ankyrin repeat	K06272	3e-11	68.6	tgu:100228455	integrin-linked kinase [EC:2.7.11.1]	-	-	-
	Unigene20171_1_1	1257	1878	84.5209	gi|307170753|gb|EFN62878.1|	280	1e-73	Calcium and integrin-binding protein 1 [Camponotus floridanus]	gi|328779847|ref|XM_623996.2|	95.6	4e-16	PREDICTED: Apis mellifera calcium and integrin-binding protein 1-like (LOC551605), mRNA	sp|Q99828|CIB1_HUMAN	172	1e-42	Calcium and integrin-binding protein 1 OS=Homo sapiens GN=CIB1 PE=1 SV=4	YKL190w	84	5e-16	COG5126	Ca2+-binding protein (EF-Hand superfamily)	K06268	1e-17	91.7	bfo:BRAFLDRAFT_92996	protein phosphatase 3, regulatory subunit	GO:0007166//cell surface receptor linked signal transduction	GO:0046872//metal ion binding	-
	Unigene20214_1_1	174	6	1.9508	gi|267850640|gb|ACY82398.1|	60.5	2e-08	integrin [Litopenaeus vannamei]	--	--	--	--	--	--	--	--	--	--	--	--	--	--	--	--	--	--	-	-	-
	Unigene20884_1_1	228	10	2.4812	gi|267850640|gb|ACY82398.1|	149	5e-35	integrin [Litopenaeus vannamei]	gi|267850639|gb|GU131148.1|	75.8	6e-11	Litopenaeus vannamei integrin mRNA, complete cds	sp|P11584|ITBX_DROME	115	3e-26	Integrin beta-PS OS=Drosophila melanogaster GN=mys PE=1 SV=3	--	--	--	--	--	K05719	1e-27	121	phu:Phum_PHUM579210	integrin beta 1	GO:0007166//cell surface receptor linked signal transduction;GO:0007160//cell-matrix adhesion;GO:0007424//open tracheal system development;GO:0016337//cell-cell adhesion;GO:0006929//substrate-bound cell migration;GO:0010259//multicellular organismal aging;GO:0019827//stem cell maintenance;GO:0010669//epithelial structure maintenance;GO:0008587//imaginal disc-derived wing margin morphogenesis;GO:0…	GO:0004871//signal transducer activity;GO:0005515//protein binding	GO:0005924//cell-substrate adherens junction;GO:0005887//integral to plasma membrane
	Unigene23481_1_1	353	0	0	gi|189238999|ref|XP_974157.2|	64.7	1e-09	PREDICTED: similar to AGAP001553-PA [Tribolium castaneum]	--	--	--	--	--	--	--	--	--	--	--	--	--	K05719	6e-06	49.3	dan:Dana_GF21041	integrin beta 1	-	-	-
	Unigene25901_1_1	261	24	5.202	--	--	--	--	--	--	--	--	--	--	--	--	--	--	--	--	--	K06484	8e-06	48.9	xtr:100492002	integrin alpha 5	-	-	-
	Unigene2726_1_1	1070	163	8.618	gi|340725692|ref|XP_003401200.1|	306	8e-82	PREDICTED: fragile X mental retardation syndrome-related protein 1-like isoform 3 [Bombus terrestris]	--	--	--	--	sp|Q9NFU0|FMR1_DROME	239	1e-62	Fragile X mental retardation syndrome-related protein 1 OS=Drosophila melanogaster GN=Fmr1 PE=1 SV=1	--	--	--	--	--	K06525	2e-09	63.9	ptr:454887	integrin beta 4	-	GO:0003676//nucleic acid binding	-
	Unigene27857_1_1	596	85	8.0682	gi|307198616|gb|EFN79466.1|	116	7e-25	Integrin alpha-PS1 [Harpegnathos saltator]	--	--	--	--	sp|Q24247|ITA1_DROME	71.6	1e-12	Integrin alpha-PS1 OS=Drosophila melanogaster GN=mew PE=1 SV=2	--	--	--	--	--	K06482	2e-08	59.3	dre:100331874	integrin alpha 3	-	-	-
	Unigene29248_1_1	228	17	4.2181	gi|194767283|ref|XP_001965748.1|	57.8	1e-07	GF22287 [Drosophila ananassae] >gi|190619739|gb|EDV35263.1| GF22287 [Drosophila ananassae]	--	--	--	--	sp|P12080|ITA2_DROME	55.1	4e-08	Integrin alpha-PS2 OS=Drosophila melanogaster GN=if PE=1 SV=2	--	--	--	--	--	K06584	4e-07	53.1	bfo:BRAFLDRAFT_89654	integrin alpha 8	GO:0007424//open tracheal system development;GO:0007409//axonogenesis;GO:0016337//cell-cell adhesion;GO:0048870//cell motility;GO:0010669//epithelial structure maintenance;GO:0051235;GO:0008587//imaginal disc-derived wing margin morphogenesis;GO:0031589//cell-substrate adhesion;GO:0006935//chemotaxis;GO:0048565//gut development;GO:0010927;GO:0007431//salivary gland development;GO:0007606//sensory…	GO:0004871//signal transducer activity;GO:0005515//protein binding	GO:0043232;GO:0005887//integral to plasma membrane
	Unigene29494_1_1	358	22	3.4765	gi|194901978|ref|XP_001980528.1|	75.5	7e-13	GG17204 [Drosophila erecta] >gi|190652231|gb|EDV49486.1| GG17204 [Drosophila erecta]	--	--	--	--	--	--	--	--	--	--	--	--	--	K05719	2e-08	57.8	dan:Dana_GF21041	integrin beta 1	-	-	-
	Unigene34329_1_1	186	4	1.2166	gi|45383820|ref|NP_989477.1|	65.9	5e-10	integrin, alpha 3 (antigen CD49C, alpha 3 subunit of VLA-3 receptor) [Gallus gallus] >gi|13161045|gb|AAK13464.1|AF330146_1 integrin alpha 3A subunit cytoplasmic domain variant [Gallus gallus]	--	--	--	--	sp|P53708|ITA8_HUMAN	62.4	2e-10	Integrin alpha-8 OS=Homo sapiens GN=ITGA8 PE=1 SV=3	--	--	--	--	--	K06482	6e-11	65.9	gga:373946	integrin alpha 3	GO:0048513//organ development;GO:0007599//hemostasis;GO:0031589//cell-substrate adhesion	GO:0005488//binding	GO:0005887//integral to plasma membrane
	Unigene3455_1_1	355	29	4.6214	gi|195453571|ref|XP_002073844.1|	58.2	1e-07	GK14333 [Drosophila willistoni] >gi|194169929|gb|EDW84830.1| GK14333 [Drosophila willistoni]	--	--	--	--	--	--	--	--	--	--	--	--	--	K05719	2e-06	50.8	dan:Dana_GF21041	integrin beta 1	-	-	-
	Unigene36577_1_1	1028	299	16.4544	gi|18447396|gb|AAL68262.1|	132	3e-29	RE09301p [Drosophila melanogaster]	--	--	--	--	--	--	--	--	--	--	--	--	--	K05719	1e-12	74.3	dan:Dana_GF21041	integrin beta 1	-	-	-
	Unigene41691_1_1	825	262	17.966	gi|195453571|ref|XP_002073844.1|	92.4	2e-17	GK14333 [Drosophila willistoni] >gi|194169929|gb|EDW84830.1| GK14333 [Drosophila willistoni]	--	--	--	--	--	--	--	--	--	--	--	--	--	K05719	5e-10	65.1	dan:Dana_GF21041	integrin beta 1	-	-	-
	Unigene42049_1_1	257	13	2.8616	gi|29650237|gb|AAO85803.1|	75.5	7e-13	integrin alpha 1 [Pseudoplusia includens]	--	--	--	--	sp|Q24247|ITA1_DROME	67	9e-12	Integrin alpha-PS1 OS=Drosophila melanogaster GN=mew PE=1 SV=2	--	--	--	--	--	K06476	2e-06	50.8	ssc:397059	integrin alpha 2B	-	GO:0016787//hydrolase activity	GO:0016021//integral to membrane
	Unigene42384_1_1	206	10	2.7462	gi|328718764|ref|XP_001951649.2|	54.7	1e-06	PREDICTED: integrin-alpha FG-GAP repeat-containing protein 2-like [Acyrthosiphon pisum]	--	--	--	--	--	--	--	--	--	--	--	--	--	--	--	--	--	--	-	-	-
	Unigene43365_1_1	380	179	26.6485	gi|332839088|ref|XP_003313671.1|	54.7	1e-06	PREDICTED: integrin alpha-5 [Pan troglodytes]	--	--	--	--	sp|P08648|ITA5_HUMAN	54.7	4e-08	Integrin alpha-5 OS=Homo sapiens GN=ITGA5 PE=1 SV=2	--	--	--	--	--	K06484	1e-07	54.7	pon:100453984	integrin alpha 5	-	-	-
	Unigene43557_1_1	687	479	39.4441	gi|195457268|ref|XP_002075500.1|	56.6	9e-07	GK18412 [Drosophila willistoni] >gi|194171585|gb|EDW86486.1| GK18412 [Drosophila willistoni]	--	--	--	--	sp|P12080|ITA2_DROME	49.7	6e-06	Integrin alpha-PS2 OS=Drosophila melanogaster GN=if PE=1 SV=2	--	--	--	--	--	--	--	--	--	--	-	-	-
	Unigene44012_1_1	229	10	2.4704	gi|66571325|ref|NP_001019243.1|	68.9	6e-11	integrin beta-like protein 1 [Danio rerio] >gi|66267505|gb|AAH95744.1| Integrin, beta-like 1 [Danio rerio]	gi|41393470|gb|AC134248.3|	121	1e-24	Mus musculus BAC clone RP23-338G21 from chromosome 9, complete sequence	sp|P06333|TCB1_RABIT	48.9	3e-06	T-cell receptor beta chain ANA 11 OS=Oryctolagus cuniculus PE=4 SV=1	--	--	--	--	--	K14079	2e-06	50.8	dmo:Dmoj_GI15889	poly(A) RNA polymerase GLD2 [EC:2.7.7.19]	-	-	-
	Unigene44937_1_1	1851	315	9.6274	gi|267850640|gb|ACY82398.1|	1244	0	integrin [Litopenaeus vannamei]	gi|267850639|gb|GU131148.1|	3590	0	Litopenaeus vannamei integrin mRNA, complete cds	sp|P11584|ITBX_DROME	734	0	Integrin beta-PS OS=Drosophila melanogaster GN=mys PE=1 SV=3	--	--	--	--	--	K05719	0	757	dvi:Dvir_GJ17000	integrin beta 1	GO:0007166//cell surface receptor linked signal transduction;GO:0007160//cell-matrix adhesion;GO:0007424//open tracheal system development;GO:0016337//cell-cell adhesion;GO:0006929//substrate-bound cell migration;GO:0010259//multicellular organismal aging;GO:0019827//stem cell maintenance;GO:0010669//epithelial structure maintenance;GO:0008587//imaginal disc-derived wing margin morphogenesis;GO:0…	GO:0004871//signal transducer activity;GO:0005515//protein binding	GO:0005924//cell-substrate adherens junction;GO:0005887//integral to plasma membrane
	Unigene44938_1_1	1641	32	1.1032	gi|267850640|gb|ACY82398.1|	1004	0	integrin [Litopenaeus vannamei]	gi|267850639|gb|GU131148.1|	2704	0	Litopenaeus vannamei integrin mRNA, complete cds	sp|P11584|ITBX_DROME	580	4e-165	Integrin beta-PS OS=Drosophila melanogaster GN=mys PE=1 SV=3	--	--	--	--	--	K05719	7e-169	594	dvi:Dvir_GJ17000	integrin beta 1	GO:0031589//cell-substrate adhesion;GO:0007166//cell surface receptor linked signal transduction	GO:0004871//signal transducer activity	GO:0005887//integral to plasma membrane
	Unigene45387_1_1	609	107	9.9396	gi|267850640|gb|ACY82398.1|	184	2e-45	integrin [Litopenaeus vannamei]	--	--	--	--	sp|P11584|ITBX_DROME	152	6e-37	Integrin beta-PS OS=Drosophila melanogaster GN=mys PE=1 SV=3	--	--	--	--	--	K05719	2e-37	155	api:100167912	integrin beta 1	-	-	-
	Unigene46353_1_1	1086	250	13.0231	gi|156554980|ref|XP_001602607.1|	210	1e-52	PREDICTED: integrin-alpha FG-GAP repeat-containing protein 2-like [Nasonia vitripennis]	--	--	--	--	sp|Q91WI7|ITFG2_MOUSE	157	3e-38	Integrin-alpha FG-GAP repeat-containing protein 2 OS=Mus musculus GN=Itfg2 PE=2 SV=1	--	--	--	--	--	--	--	--	--	--	-	-	-
	Unigene4664_1_1	335	31	5.235	gi|307198616|gb|EFN79466.1|	77.4	2e-13	Integrin alpha-PS1 [Harpegnathos saltator]	--	--	--	--	sp|Q24247|ITA1_DROME	64.7	4e-11	Integrin alpha-PS1 OS=Drosophila melanogaster GN=mew PE=1 SV=2	--	--	--	--	--	K06476	9e-07	52	mdo:100023354	integrin alpha 2B	-	-	-
	Unigene49141_1_1	1243	213	9.6942	gi|267850640|gb|ACY82398.1|	492	1e-137	integrin [Litopenaeus vannamei]	--	--	--	--	sp|P11584|ITBX_DROME	399	5e-111	Integrin beta-PS OS=Drosophila melanogaster GN=mys PE=1 SV=3	--	--	--	--	--	K05719	9e-120	430	dwi:Dwil_GK25655	integrin beta 1	-	-	-
	Unigene8065_1_1	706	16	1.2821	gi|291224904|ref|XP_002732442.1|	182	9e-45	PREDICTED: integrin alpha FG-GAP repeat containing 1-like [Saccoglossus kowalevskii]	--	--	--	--	sp|Q95KC8|TIP_MACFA	178	8e-45	T-cell immunomodulatory protein (Fragment) OS=Macaca fascicularis GN=ITFG1 PE=2 SV=2	--	--	--	--	--	--	--	--	--	--	-	-	-
	Unigene8633_1_1	853	747	49.5422	gi|267850640|gb|ACY82398.1|	477	1e-133	integrin [Litopenaeus vannamei]	gi|267850639|gb|GU131148.1|	1475	0	Litopenaeus vannamei integrin mRNA, complete cds	sp|P11584|ITBX_DROME	196	4e-50	Integrin beta-PS OS=Drosophila melanogaster GN=mys PE=1 SV=3	--	--	--	--	--	K05719	1e-53	209	dwi:Dwil_GK25655	integrin beta 1	GO:0031589//cell-substrate adhesion;GO:0007166//cell surface receptor linked signal transduction	GO:0004871//signal transducer activity	GO:0005887//integral to plasma membrane
	Unigene9698_1_1	243	10	2.3281	gi|66571325|ref|NP_001019243.1|	54.7	1e-06	integrin beta-like protein 1 [Danio rerio] >gi|66267505|gb|AAH95744.1| Integrin, beta-like 1 [Danio rerio]	--	--	--	--	sp|Q55BK3|Y1118_DICDI	47	9e-06	Bromodomain-containing protein DDB_G0271118 OS=Dictyostelium discoideum GN=DDB_G0271118 PE=4 SV=1	--	--	--	--	--	--	--	--	--	--	-	-	-
signal transduction molecule
MAPK
	Unigene18721_1_1	1875	2318	69.9384	gi|112982906|ref|NP_001036922.1|	563	1e-159	MAP kinse-ERK kinase [Bombyx mori] >gi|77799294|dbj|BAE46742.1| MAP kinse-ERK kinase [Bombyx mori]	gi|342326395|gb|JF284567.1|	206	2e-49	Cherax quadricarinatus clone V12-99 MAP kinse-ERK kinase mRNA, partial cds	sp|Q24324|DSOR1_DROME	512	9e-145	Dual specificity mitogen-activated protein kinase kinase dSOR1 OS=Drosophila melanogaster GN=Dsor1 PE=2 SV=2	YAR019c	104	6e-22	COG0515	Serine/threonine protein kinase	K04368	9e-152	537	phu:Phum_PHUM413460	mitogen-activated protein kinase kinase 1 [EC:2.7.12.2]	-	-	-
	Unigene24018_1_1	1378	457	18.7616	gi|195448945|ref|XP_002071881.1|	528	1e-148	GK10232 [Drosophila willistoni] >gi|194167966|gb|EDW82867.1| GK10232 [Drosophila willistoni]	gi|194764303|ref|XM_001964234.1|	127	1e-25	Drosophila ananassae GF21465 (Dana\GF21465), mRNA	sp|P49071|MAPK2_DROME	517	2e-146	MAP kinase-activated protein kinase 2 OS=Drosophila melanogaster GN=MAPk-Ak2 PE=1 SV=1	SPAC14C4.03	120	7e-27	COG0515	Serine/threonine protein kinase	K14031	4e-149	528	ame:409246	nuclear receptor subfamily 2 group C	-	-	-
	Unigene2668_1_1	835	161	10.9079	gi|189236161|ref|XP_975086.2|	400	1e-110	PREDICTED: similar to rab3-GEF CG5627-PB [Tribolium castaneum]	gi|170048621|ref|XM_001870673.1|	101	4e-18	Culex quinquefasciatus map-kinase activating death domain protein, mRNA	sp|Q9VXY2|MADD_DROME	329	4e-90	MAP kinase-activating death domain protein OS=Drosophila melanogaster GN=rab3-GEF PE=2 SV=1	--	--	--	--	--	--	--	--	--	--	GO:0006810//transport;GO:0006915//apoptosis;GO:0007049//cell cycle;GO:0000165//MAPKKK cascade;GO:0001505//regulation of neurotransmitter levels	-	GO:0031224//intrinsic to membrane;GO:0030136//clathrin-coated vesicle
	Unigene27886_1_1	233	26	6.3128	gi|189236161|ref|XP_975086.2|	129	5e-29	PREDICTED: similar to rab3-GEF CG5627-PB [Tribolium castaneum]	--	--	--	--	sp|Q9VXY2|MADD_DROME	124	6e-29	MAP kinase-activating death domain protein OS=Drosophila melanogaster GN=rab3-GEF PE=2 SV=1	--	--	--	--	--	--	--	--	--	--	GO:0006810//transport;GO:0006915//apoptosis;GO:0007049//cell cycle;GO:0000165//MAPKKK cascade;GO:0001505//regulation of neurotransmitter levels	GO:0016772//transferase activity, transferring phosphorus-containing groups;GO:0005488//binding	GO:0031224//intrinsic to membrane;GO:0030136//clathrin-coated vesicle
	Unigene35795_1_1	1315	307	13.2074	gi|345481243|ref|XP_003424323.1|	153	2e-35	PREDICTED: MAP kinase-activating death domain protein-like [Nasonia vitripennis]	--	--	--	--	sp|Q9VXY2|MADD_DROME	132	2e-30	MAP kinase-activating death domain protein OS=Drosophila melanogaster GN=rab3-GEF PE=2 SV=1	PA3115	53.5	8e-07	COG3170	Tfp pilus assembly protein FimV	K13172	3e-10	67	oaa:100075123	serine/arginine repetitive matrix protein 2	GO:0009987//cellular process	-	-
	Unigene35854_1_1	889	182	11.5817	gi|307203788|gb|EFN82724.1|	282	2e-74	MAP kinase-activating death domain protein [Harpegnathos saltator]	gi|198461856|ref|XM_002135714.1|	61.9	4e-06	Drosophila pseudoobscura pseudoobscura GA29335 (Dpse\GA29335), mRNA	sp|Q9VXY2|MADD_DROME	221	1e-57	MAP kinase-activating death domain protein OS=Drosophila melanogaster GN=rab3-GEF PE=2 SV=1	--	--	--	--	--	--	--	--	--	--	GO:0050794//regulation of cellular process	-	-
	Unigene36578_1_1	958	248	14.645	gi|189236161|ref|XP_975086.2|	453	1e-126	PREDICTED: similar to rab3-GEF CG5627-PB [Tribolium castaneum]	gi|345312598|ref|XM_003429224.1|	63.9	1e-06	PREDICTED: Ornithorhynchus anatinus MAP kinase-activating death domain protein-like (LOC100681721), partial mRNA	sp|Q9VXY2|MADD_DROME	430	3e-120	MAP kinase-activating death domain protein OS=Drosophila melanogaster GN=rab3-GEF PE=2 SV=1	--	--	--	--	--	--	--	--	--	--	-	-	-
	Unigene36600_1_1	592	163	15.5765	gi|307173757|gb|EFN64544.1|	335	9e-91	MAP kinase-activating death domain protein [Camponotus floridanus]	--	--	--	--	sp|Q9VXY2|MADD_DROME	314	9e-86	MAP kinase-activating death domain protein OS=Drosophila melanogaster GN=rab3-GEF PE=2 SV=1	--	--	--	--	--	--	--	--	--	--	-	-	-
	Unigene37029_1_1	416	44	5.9836	gi|307173757|gb|EFN64544.1|	71.2	1e-11	MAP kinase-activating death domain protein [Camponotus floridanus]	--	--	--	--	sp|Q9VXY2|MADD_DROME	65.5	3e-11	MAP kinase-activating death domain protein OS=Drosophila melanogaster GN=rab3-GEF PE=2 SV=1	--	--	--	--	--	--	--	--	--	--	-	-	-
	Unigene37030_1_1	415	19	2.5901	gi|307173757|gb|EFN64544.1|	71.2	1e-11	MAP kinase-activating death domain protein [Camponotus floridanus]	--	--	--	--	sp|Q9VXY2|MADD_DROME	65.5	3e-11	MAP kinase-activating death domain protein OS=Drosophila melanogaster GN=rab3-GEF PE=2 SV=1	--	--	--	--	--	--	--	--	--	--	-	-	-
	Unigene48784_1_1	607	85	7.922	gi|307203788|gb|EFN82724.1|	92.4	1e-17	MAP kinase-activating death domain protein [Harpegnathos saltator]	--	--	--	--	sp|Q9VXY2|MADD_DROME	61.6	1e-09	MAP kinase-activating death domain protein OS=Drosophila melanogaster GN=rab3-GEF PE=2 SV=1	--	--	--	--	--	--	--	--	--	--	GO:0009987//cellular process	-	-
	Unigene8015_1_1	1880	944	28.4065	gi|262401017|gb|ACY66411.1|	577	1e-163	map kinase-interacting serine/threonine [Scylla paramamosain]	gi|262401016|gb|FJ774689.1|	440	1e-120	Scylla paramamosain map kinase-interacting serine/threonine mRNA, partial cds	sp|Q9HBH9|MKNK2_HUMAN	446	8e-125	MAP kinase-interacting serine/threonine-protein kinase 2 OS=Homo sapiens GN=MKNK2 PE=1 SV=3	SPAC14C4.03	108	4e-23	COG0515	Serine/threonine protein kinase	K04372	2e-137	489	phu:Phum_PHUM576840	MAP kinase interacting serine/threonine kinase [EC:2.7.11.1]	-	-	-
JNK
	Unigene27036_1_1	294	40	7.6969	gi|332026618|gb|EGI66727.1|	139	5e-32	JNK1-associated membrane protein [Acromyrmex echinatior]	gi|345490784|ref|XM_001601324.2|	79.8	5e-12	PREDICTED: Nasonia vitripennis JNK1/MAPK8-associated membrane protein-like (LOC100117028), mRNA	sp|Q8BI36|JKAMP_MOUSE	117	4e-27	JNK1/MAPK8-associated membrane protein OS=Mus musculus GN=Jkamp PE=1 SV=2	--	--	--	--	--	--	--	--	--	--	-	-	-
	Unigene31801_1_1	217	5	1.3035	gi|195374650|ref|XP_002046116.1|	92.8	4e-18	GJ12726 [Drosophila virilis] >gi|194153274|gb|EDW68458.1| GJ12726 [Drosophila virilis]	--	--	--	--	sp|Q9W0K0|JIP1_DROME	90.9	6e-19	JNK-interacting protein 1 OS=Drosophila melanogaster GN=Aplip1 PE=1 SV=2	--	--	--	--	--	K04434	1e-11	68.6	cin:100180686	mitogen-activated protein kinase 8 interacting protein 1	-	-	-
ERK
	Unigene17300_1_1	272	11	2.2878	gi|291240362|ref|XP_002740082.1|	97.8	1e-19	PREDICTED: mitogen activated protein kinase 3-like [Saccoglossus kowalevskii]	--	--	--	--	sp|Q54QB1|ERK2_DICDI	83.6	9e-17	Extracellular signal-regulated kinase 2 OS=Dictyostelium discoideum GN=erkB PE=1 SV=1	SPAC1687.15	55.1	3e-08	COG0515	Serine/threonine protein kinase	K08293	4e-22	103	nve:NEMVE_v1g243879	mitogen-activated protein kinase [EC:2.7.11.24]	-	-	-
Myd88
	Unigene36777_1_1	1598	308	10.9038	gi|338809149|gb|AEJ08192.1|	75.1	9e-12	myd88 protein [Artemia sinica]	--	--	--	--	--	--	--	--	--	--	--	--	--	--	--	--	--	--	-	-	-
Ras
	CL636.Contig1_1_1	859	0	0	gi|344244673|gb|EGW00777.1|	69.3	2e-10	Vomeronasal type-1 receptor 4 [Cricetulus griseus]	gi|255287403|emb|CU905510.14|	113	1e-21	Zebrafish DNA sequence from clone CH73-7F9 in linkage group 7, complete sequence	sp|Q70E73|RAPH1_HUMAN	48.5	5e-08	Ras-associated and pleckstrin homology domains-containing protein 1 OS=Homo sapiens GN=RAPH1 PE=1 SV=3	--	--	--	--	--	K14959	4e-10	65.5	aml:100469094	histone-lysine N-methyltransferase MLL4 [EC:2.1.1.43]	GO:0009987//cellular process;GO:0016043//cellular component organization	GO:0005488//binding	GO:0044464//cell part
	Unigene10088_1_1	245	29	6.6963	gi|332025133|gb|EGI65313.1|	59.7	4e-08	Ras-responsive element-binding protein 1 [Acromyrmex echinatior]	--	--	--	--	sp|O57415|RREB1_CHICK	47.4	7e-06	Ras-responsive element-binding protein 1 OS=Gallus gallus GN=RREB1 PE=2 SV=2	--	--	--	--	--	--	--	--	--	--	-	-	-
	Unigene10846_1_1	270	28	5.8668	gi|307213454|gb|EFN88876.1|	77	2e-13	Ras GTPase-activating-like protein IQGAP1 [Harpegnathos saltator]	--	--	--	--	sp|Q9JKF1|IQGA1_MOUSE	68.2	4e-12	Ras GTPase-activating-like protein IQGAP1 OS=Mus musculus GN=Iqgap1 PE=1 SV=1	--	--	--	--	--	K05767	5e-15	79.3	bfo:BRAFLDRAFT_230614	IQ motif containing GTPase activating protein	-	-	-
	Unigene11139_1_1	238	12	2.8524	gi|24286729|gb|AAN46885.1|	65.1	9e-10	nucleotide exchange factor RasGEF P [Dictyostelium discoideum]	gi|149696920|emb|CR855331.14|	85.7	7e-14	Zebrafish DNA sequence from clone CH211-153F2 in linkage group 19 Contains the 3' end of the gene for a novel protein similar to vertebrate phosphatidylserine synthase 1 (PTDSS1), the gene for a novel protein (zgc:123049), the krit1 gene for KRIT1, ankyrin repeat containing, the gene for a novel protein similar to vertebrate nucleoporin 153kDa (NUP153), the gene for a novel protein (zgc:110214), …	sp|Q54TK8|GEFP_DICDI	65.1	3e-11	Ras guanine nucleotide exchange factor P OS=Dictyostelium discoideum GN=gefP PE=2 SV=1	YPR042c	57.8	5e-09	COG5099	RNA-binding protein of the Puf family, translational repressor	K09057	2e-08	57.4	dvi:Dvir_GJ11425	hepatic leukemia factor	-	-	-
	Unigene11156_1_1	364	33	5.1288	gi|270008218|gb|EFA04666.1|	154	9e-37	GTPase-activating protein 1 [Tribolium castaneum]	gi|241166830|ref|XM_002409892.1|	61.9	2e-06	Ixodes scapularis gap1, putative, mRNA	sp|Q14644|RASA3_HUMAN	147	5e-36	Ras GTPase-activating protein 3 OS=Homo sapiens GN=RASA3 PE=1 SV=3	--	--	--	--	--	K12380	2e-38	157	phu:Phum_PHUM303870	Ras GTPase-activating protein 3	GO:0009966//regulation of signal transduction	GO:0005262//calcium channel activity;GO:0008047//enzyme activator activity	GO:0009898//internal side of plasma membrane
	Unigene13249_1_1	553	105	10.7416	gi|291225089|ref|XP_002732535.1|	288	6e-77	PREDICTED: ras-related protein Rab-4B-like [Saccoglossus kowalevskii]	gi|195380841|ref|XM_002049134.1|	79.8	1e-11	Drosophila virilis GJ21435 (Dvir\GJ21435), mRNA	sp|Q68EK7|RAB4B_DANRE	283	2e-76	Ras-related protein Rab-4B OS=Danio rerio GN=rab4b PE=2 SV=1	SPAC18G6.03	166	2e-41	COG1100	GTPase SAR1 and related small G proteins	K07880	6e-76	283	dre:445498	Ras-related protein Rab-4B	GO:0035556;GO:0006810//transport	GO:0032561//guanyl ribonucleotide binding;GO:0004620//phospholipase activity;GO:0017111//nucleoside-triphosphatase activity	GO:0043231//intracellular membrane-bounded organelle;GO:0016020//membrane
	Unigene13533_1_1	729	149	11.5628	gi|268637834|ref|XP_002649140.1|	88.2	3e-16	ras interacting protein [Dictyostelium discoideum AX4] >gi|256012909|gb|EEU04088.1| ras interacting protein [Dictyostelium discoideum AX4]	gi|195131960|ref|XM_002010376.1|	65.9	2e-07	Drosophila mojavensis GI14696 (Dmoj\GI14696), mRNA	sp|Q9Y0C9|RIP3_DICDI	88.2	2e-17	Ras-interacting protein RIP3 OS=Dictyostelium discoideum GN=ripA PE=1 SV=1	YBR112c	67.4	2e-11	COG0457	FOG: TPR repeat	K10592	3e-16	85.5	dgr:Dgri_GH24543	E3 ubiquitin-protein ligase HUWE1 [EC:6.3.2.19]	-	-	-
	Unigene1495_1_1	913	192	11.8969	gi|91083305|ref|XP_974665.1|	329	1e-88	PREDICTED: similar to rab [Tribolium castaneum]	gi|328779546|ref|XM_001121655.2|	67.9	6e-08	PREDICTED: Apis mellifera RabX6 protein (RabX6), mRNA	sp|Q68EK7|RAB4B_DANRE	109	7e-24	Ras-related protein Rab-4B OS=Danio rerio GN=rab4b PE=2 SV=1	ECU03g1430	108	1e-23	COG1100	GTPase SAR1 and related small G proteins	K07876	3e-25	115	cin:100183846	Ras-related protein Rab-35	GO:0035556	GO:0032561//guanyl ribonucleotide binding;GO:0004620//phospholipase activity	-
	Unigene15404_1_1	986	127	7.2867	gi|291243594|ref|XP_002741686.1|	166	2e-39	PREDICTED: RREB transcription factor [Saccoglossus kowalevskii]	--	--	--	--	sp|O57415|RREB1_CHICK	140	3e-33	Ras-responsive element-binding protein 1 OS=Gallus gallus GN=RREB1 PE=2 SV=2	DR2133	57.4	4e-08	COG4372	Uncharacterized protein conserved in bacteria with the myosin-like domain	K09228	1e-18	94	ecb:100064134	KRAB domain-containing zinc finger protein	-	-	-
	Unigene16113_1_1	266	41	8.7198	gi|345493329|ref|XP_001604213.2|	156	3e-37	PREDICTED: ras-like protein 2-like [Nasonia vitripennis]	gi|328701387|ref|XM_001950012.2|	77.8	2e-11	PREDICTED: Acyrthosiphon pisum ras-like protein 2-like (LOC100164579), mRNA	sp|P04388|RAS2_DROME	141	4e-34	Ras-like protein 2 OS=Drosophila melanogaster GN=Ras64B PE=1 SV=2	SPAC17H9.09c	114	6e-26	COG1100	GTPase SAR1 and related small G proteins	K07830	4e-38	156	nvi:100120586	Ras-related protein R-Ras2	-	-	-
	Unigene1722_1_1	1247	60	2.722	gi|189235237|ref|XP_969692.2|	247	1e-63	PREDICTED: similar to guanine nucleotide exchange factor [Tribolium castaneum]	--	--	--	--	sp|Q6DHR3|RG1BA_DANRE	159	2e-38	Ras-GEF domain-containing family member 1B-A OS=Danio rerio GN=rasgef1ba PE=2 SV=2	--	--	--	--	--	K07376	8e-36	151	mcc:696308	protein kinase, cGMP-dependent [EC:2.7.11.12]	-	-	-
	Unigene1723_1_1	1163	7	0.3405	gi|189235237|ref|XP_969692.2|	214	8e-54	PREDICTED: similar to guanine nucleotide exchange factor [Tribolium castaneum]	--	--	--	--	sp|Q6DHR3|RG1BA_DANRE	138	3e-32	Ras-GEF domain-containing family member 1B-A OS=Danio rerio GN=rasgef1ba PE=2 SV=2	--	--	--	--	--	K07376	4e-30	132	mcc:696308	protein kinase, cGMP-dependent [EC:2.7.11.12]	-	-	-
	Unigene17877_1_1	1501	2669	100.594	gi|289741231|gb|ADD19363.1|	344	6e-93	Rab protein 10 [Glossina morsitans morsitans]	gi|345491598|ref|XM_001606594.2|	208	5e-50	PREDICTED: Nasonia vitripennis ras-related protein Rab-10-like (LOC100123040), mRNA	sp|Q5R5U1|RAB10_PONAB	330	4e-90	Ras-related protein Rab-10 OS=Pongo abelii GN=RAB10 PE=2 SV=1	SPAC18G6.03	174	3e-43	COG1100	GTPase SAR1 and related small G proteins	K07976	2e-93	343	dwi:Dwil_GK25049	Rab family, other	GO:0035556;GO:0046677//response to antibiotic;GO:0015031//protein transport	GO:0032561//guanyl ribonucleotide binding	GO:0044431//Golgi apparatus part;GO:0005626//insoluble fraction;GO:0016020//membrane
	Unigene17889_1_1	656	1570	135.394	gi|308495167|ref|XP_003109772.1|	179	1e-43	CRE-MIG-2 protein [Caenorhabditis remanei] >gi|308245962|gb|EFO89914.1| CRE-MIG-2 protein [Caenorhabditis remanei]	--	--	--	--	sp|Q6RUV5|RAC1_RAT	166	3e-41	Ras-related C3 botulinum toxin substrate 1 OS=Rattus norvegicus GN=Rac1 PE=1 SV=1	SPAC110.03	157	1e-38	COG1100	GTPase SAR1 and related small G proteins	K07975	9e-44	176	cel:C35C5.4	Rho family, other	GO:0016477//cell migration;GO:0007411//axon guidance;GO:0048675//axon extension;GO:0040025//vulval development;GO:0007509//mesoderm migration	-	GO:0044459//plasma membrane part;GO:0042995//cell projection
	Unigene17928_1_1	867	1250	81.5632	gi|13173395|gb|AAK14389.1|	370	1e-101	Ras [Marsupenaeus japonicus]	gi|13173394|gb|AF338471.1|AF338471	1039	0	Marsupenaeus japonicus Ras mRNA, complete cds	sp|B4NJ72|RAS1_DROWI	303	3e-82	Ras-like protein 1 OS=Drosophila willistoni GN=Ras85D PE=3 SV=1	SPAC17H9.09c	218	8e-57	COG1100	GTPase SAR1 and related small G proteins	K07827	6e-84	310	aag:AaeL_AAEL012071	GTPase KRas	GO:0035556	GO:0017111//nucleoside-triphosphatase activity;GO:0032561//guanyl ribonucleotide binding	GO:0044464//cell part
	Unigene17964_1_1	2145	4958	130.762	gi|345498179|ref|XP_003428169.1|	328	7e-88	PREDICTED: ras-related protein Rap-2c-like isoform 1 [Nasonia vitripennis] >gi|345498181|ref|XP_003428170.1| PREDICTED: ras-related protein Rap-2c-like isoform 2 [Nasonia vitripennis]	gi|345498180|ref|XM_003428122.1|	321	6e-84	PREDICTED: Nasonia vitripennis ras-related protein Rap-2c-like, transcript variant 2 (LOC100114351), mRNA	sp|Q8BU31|RAP2C_MOUSE	263	1e-69	Ras-related protein Rap-2c OS=Mus musculus GN=Rap2c PE=1 SV=1	SPAC17H9.09c	172	2e-42	COG1100	GTPase SAR1 and related small G proteins	K07974	7e-71	269	cel:C25D7.7	Ras family, other	GO:0035556;GO:0019827//stem cell maintenance	GO:0032561//guanyl ribonucleotide binding;GO:0017111//nucleoside-triphosphatase activity	GO:0044464//cell part
	Unigene17981_1_1	970	1720	100.314	gi|268532036|ref|XP_002631146.1|	173	1e-41	Hypothetical protein CBG02930 [Caenorhabditis briggsae]	gi|224809104|emb|CU862075.3|	61.9	4e-06	Pig DNA sequence from clone CH242-88A7 on chromosome X, complete sequence	sp|Q99MK9|RASF1_MOUSE	164	3e-40	Ras association domain-containing protein 1 OS=Mus musculus GN=Rassf1 PE=2 SV=1	--	--	--	--	--	K09850	1e-54	213	isc:IscW_ISCW007158	Ras association domain-containing protein 1	-	-	-
	Unigene18049_1_1	1091	5158	267.461	gi|328778234|ref|XP_395612.3|	363	8e-99	PREDICTED: ras suppressor protein 1 [Apis mellifera]	--	--	--	--	sp|Q15404|RSU1_HUMAN	332	7e-91	Ras suppressor protein 1 OS=Homo sapiens GN=RSU1 PE=1 SV=3	alr0124_1	107	4e-23	COG4886	Leucine-rich repeat (LRR) protein	K12796	2e-22	107	xtr:780049	erbb2-interacting protein	-	-	-
	Unigene18249_1_1	2578	4086	89.6642	gi|72165047|ref|XP_783878.1|	355	6e-96	PREDICTED: similar to Rab5 protein [Strongylocentrotus purpuratus] >gi|115958373|ref|XP_001177669.1| PREDICTED: similar to Rab5 protein [Strongylocentrotus purpuratus]	gi|34582259|emb|AL845260.15|	186	3e-43	Mouse DNA sequence from clone RP23-232J15 on chromosome 2 Contains a RAB5B, member RAS oncogene family (rab5b) pseudogene and three CpG islands, complete sequence	sp|Q5RBG1|RAB5B_PONAB	333	9e-91	Ras-related protein Rab-5B OS=Pongo abelii GN=RAB5B PE=2 SV=1	SPAC18G6.03	166	2e-40	COG1100	GTPase SAR1 and related small G proteins	K07889	9e-97	355	spu:578627	Ras-related protein Rab-5C	-	-	-
	Unigene18391_1_1	2905	28020	545.664	gi|215402072|gb|ACJ66625.1|	366	4e-99	Ras protein [Fenneropenaeus chinensis]	gi|215402071|gb|EU871827.1|	1459	0	Fenneropenaeus chinensis Ras protein mRNA, complete cds	sp|Q6TEN1|RAP1B_DANRE	321	7e-87	Ras-related protein Rap-1b OS=Danio rerio GN=rap1b PE=2 SV=1	SPAC17H9.09c	212	3e-54	COG1100	GTPase SAR1 and related small G proteins	K04353	6e-89	329	nvi:100117170	Ras-related protein Rap-1A	-	-	-
	Unigene18400_1_1	1272	4744	210.99	gi|126697336|gb|ABO26625.1|	365	2e-99	Ras-related protein Rab-1A [Haliotis discus discus]	gi|262401000|gb|FJ774681.1|	212	2e-51	Scylla paramamosain Ras-related protein Rab-1A mRNA, partial cds	sp|Q05974|RAB1A_LYMST	358	1e-98	Ras-related protein Rab-1A OS=Lymnaea stagnalis GN=RAB1A PE=2 SV=1	SPAC18G6.03	182	1e-45	COG1100	GTPase SAR1 and related small G proteins	K07874	2e-100	366	nve:NEMVE_v1g167582	Ras-related protein Rab-1A	-	-	-
	Unigene18414_1_1	581	1332	129.697	gi|328707288|ref|XP_001945701.2|	66.6	6e-10	PREDICTED: probable Ras GTPase-activating protein-like [Acyrthosiphon pisum]	--	--	--	--	sp|Q9UJF2|NGAP_HUMAN	58.5	9e-09	Ras GTPase-activating protein nGAP OS=Homo sapiens GN=RASAL2 PE=1 SV=2	--	--	--	--	--	--	--	--	--	--	-	-	-
	Unigene18527_1_1	1507	2987	112.131	gi|50582491|dbj|BAD32700.1|	411	1e-113	Rab3 [Doryteuthis pealeii]	gi|195483657|ref|XM_002090342.1|	216	2e-52	Drosophila yakuba GE13081 (Dyak\GE13081), mRNA	sp|P25228|RAB3_DROME	385	2e-106	Ras-related protein Rab-3 OS=Drosophila melanogaster GN=Rab3 PE=1 SV=1	ECU03g1430	155	1e-37	COG1100	GTPase SAR1 and related small G proteins	K07976	1e-111	404	bfo:BRAFLDRAFT_253798	Rab family, other	-	-	-
	Unigene18646_1_1	1096	3377	174.311	gi|333469183|gb|EAU76889.3|	351	4e-95	AGAP004559-PA [Anopheles gambiae str. PEST] >gi|333469184|gb|EAU76888.3| AGAP004559-PB [Anopheles gambiae str. PEST] >gi|333469185|gb|EAU76886.3| AGAP004559-PC [Anopheles gambiae str. PEST] >gi|333469186|gb|EAA44610.3| AGAP004559-PD [Anopheles gambiae str. PEST] >gi|333469187|gb|EGK97198.1| AGAP004559-PE [Anopheles gambiae str. PEST] >gi|333469188|gb|EGK97199.1| AGAP004559-PF [Anopheles gambiae s…	gi|336455137|ref|NM_001003276.3|	153	2e-33	Canis lupus familiaris RAB11A, member RAS oncogene family (RAB11A), mRNA	sp|P22129|RB11B_DISOM	338	1e-92	Ras-related protein Rab-11B OS=Discopyge ommata PE=2 SV=1	SPAC18G6.03	286	6e-77	COG1100	GTPase SAR1 and related small G proteins	K07904	3e-95	348	cqu:CpipJ_CPIJ004082	Ras-related protein Rab-11A	-	-	-
	Unigene18918_1_1	2293	17338	427.758	gi|304653576|gb|ADM47798.1|	271	1e-70	RhoA [Marsupenaeus japonicus]	gi|304653575|gb|HM581521.1|	658	0	Marsupenaeus japonicus RhoA mRNA, complete cds	sp|P48148|RHO1_DROME	244	5e-64	Ras-like GTP-binding protein Rho1 OS=Drosophila melanogaster GN=Rho1 PE=1 SV=1	SPAC110.03	147	6e-35	COG1100	GTPase SAR1 and related small G proteins	K04513	2e-65	251	aag:AaeL_AAEL013139	Ras homolog gene family, member A	-	-	-
	Unigene19229_1_1	305	2684	497.836	gi|340709103|ref|XP_003393153.1|	144	1e-33	PREDICTED: LOW QUALITY PROTEIN: ras-like GTP-binding protein Rho1-like [Bombus terrestris]	gi|304653575|gb|HM581521.1|	375	1e-101	Marsupenaeus japonicus RhoA mRNA, complete cds	sp|P22122|RHO_DISOM	139	1e-33	Ras-like GTP-binding protein O-RHO OS=Discopyge ommata PE=2 SV=1	SPAC16.01	102	2e-22	COG1100	GTPase SAR1 and related small G proteins	K04513	1e-34	144	ame:409910	Ras homolog gene family, member A	-	-	-
	Unigene19246_1_1	1051	5087	273.818	gi|270004802|gb|EFA01250.1|	372	1e-101	Ras-related protein Rac1 [Tribolium castaneum]	gi|325303725|tpg|BK007412.1|	293	7e-76	TPA: TPA_inf: Amblyomma variegatum rho-type Ras-related small GTPase mRNA, partial cds	sp|Q6RUV5|RAC1_RAT	372	9e-103	Ras-related C3 botulinum toxin substrate 1 OS=Rattus norvegicus GN=Rac1 PE=1 SV=1	SPAC110.03	274	2e-73	COG1100	GTPase SAR1 and related small G proteins	K04392	2e-102	372	tca:656798	Ras-related C3 botulinum toxin substrate 1	-	-	-
	Unigene19384_1_1	1336	189	8.0031	gi|344254890|gb|EGW10994.1|	63.9	2e-08	SEL1-like repeat-containing protein KIAA0746 [Cricetulus griseus]	gi|115894606|ref|XM_788799.2|	75.8	4e-10	PREDICTED: Strongylocentrotus purpuratus similar to mKIAA1787 protein (LOC589148), partial mRNA	sp|Q70E73|RAPH1_HUMAN	32.3	7e-07	Ras-associated and pleckstrin homology domains-containing protein 1 OS=Homo sapiens GN=RAPH1 PE=1 SV=3	--	--	--	--	--	K12893	1e-07	58.5	dmo:Dmoj_GI22065	splicing factor, arginine/serine-rich 4/5/6	-	-	-
	Unigene19644_1_1	3362	6198	104.293	gi|307178966|gb|EFN67482.1|	348	8e-94	Ras GTPase-activating protein-binding protein 2 [Camponotus floridanus]	--	--	--	--	sp|P97379|G3BP2_MOUSE	293	2e-78	Ras GTPase-activating protein-binding protein 2 OS=Mus musculus GN=G3bp2 PE=1 SV=2	Rv3876	70.5	2e-11	COG0455	ATPases involved in chromosome partitioning	K13219	9e-15	83.6	mcc:712439	splicing factor, proline- and glutamine-rich	-	-	-
	Unigene19761_1_1	893	376	23.8199	gi|344244673|gb|EGW00777.1|	70.5	1e-10	Vomeronasal type-1 receptor 4 [Cricetulus griseus]	gi|255287403|emb|CU905510.14|	113	1e-21	Zebrafish DNA sequence from clone CH73-7F9 in linkage group 7, complete sequence	sp|Q70E73|RAPH1_HUMAN	44.7	2e-08	Ras-associated and pleckstrin homology domains-containing protein 1 OS=Homo sapiens GN=RAPH1 PE=1 SV=3	--	--	--	--	--	K14650	2e-09	63.5	mdo:100010578	transcription initiation factor TFIID subunit 3	-	-	-
	Unigene19922_1_1	1364	501	20.7791	gi|307186268|gb|EFN71931.1|	221	5e-56	Ras-like GTP-binding protein RhoL [Camponotus floridanus]	gi|340374873|ref|XM_003385914.1|	79.8	3e-11	PREDICTED: Amphimedon queenslandica transforming protein RhoA-like (LOC100638003), mRNA	sp|Q03206|RAC1_CAEEL	198	2e-50	Ras-related protein ced-10 OS=Caenorhabditis elegans GN=ced-10 PE=1 SV=2	SPAC110.03	182	1e-45	COG1100	GTPase SAR1 and related small G proteins	K04392	4e-54	212	cqu:CpipJ_CPIJ013262	Ras-related C3 botulinum toxin substrate 1	-	-	-
	Unigene19923_1_1	1281	42	1.8548	gi|307186268|gb|EFN71931.1|	221	4e-56	Ras-like GTP-binding protein RhoL [Camponotus floridanus]	gi|340374873|ref|XM_003385914.1|	79.8	2e-11	PREDICTED: Amphimedon queenslandica transforming protein RhoA-like (LOC100638003), mRNA	sp|Q03206|RAC1_CAEEL	198	2e-50	Ras-related protein ced-10 OS=Caenorhabditis elegans GN=ced-10 PE=1 SV=2	SPAC110.03	182	1e-45	COG1100	GTPase SAR1 and related small G proteins	K04392	4e-54	212	cqu:CpipJ_CPIJ013262	Ras-related C3 botulinum toxin substrate 1	-	-	-
	Unigene20025_1_1	1018	143	7.9468	--	--	--	--	gi|33877313|gb|BC002897.2|	67.9	7e-08	Homo sapiens zinc finger protein 343, mRNA (cDNA clone IMAGE:3940750), complete cds	sp|Q9Y0C9|RIP3_DICDI	50.8	5e-06	Ras-interacting protein RIP3 OS=Dictyostelium discoideum GN=ripA PE=1 SV=1	--	--	--	--	--	K10384	4e-06	52.8	ecb:100060612	filaggrin	-	-	-
	Unigene2057_1_1	371	84	12.8088	gi|126339429|ref|XP_001370428.1|	147	1e-34	PREDICTED: ras-related protein Rab-21-like [Monodelphis domestica]	gi|340383294|ref|XM_003390105.1|	63.9	4e-07	PREDICTED: Amphimedon queenslandica GTP-binding protein ypt2-like (LOC100640465), mRNA	sp|Q17R06|RAB21_BOVIN	147	7e-36	Ras-related protein Rab-21 OS=Bos taurus GN=RAB21 PE=2 SV=1	YBR264c	74.7	4e-14	COG1100	GTPase SAR1 and related small G proteins	K07890	1e-35	147	mdo:100016635	Ras-related protein Rab-21	GO:0006810//transport;GO:0035556	GO:0017111//nucleoside-triphosphatase activity;GO:0001883//purine nucleoside binding;GO:0032561//guanyl ribonucleotide binding	GO:0005769//early endosome;GO:0012506//vesicle membrane
	Unigene21007_1_1	322	14	2.4597	gi|320168533|gb|EFW45432.1|	108	9e-23	GTP-binding protein rab11 [Capsaspora owczarzaki ATCC 30864]	--	--	--	--	sp|Q5U316|RAB35_RAT	85.1	3e-17	Ras-related protein Rab-35 OS=Rattus norvegicus GN=Rab35 PE=2 SV=1	ECU03g1430	85.1	3e-17	COG1100	GTPase SAR1 and related small G proteins	K07976	2e-22	103	cqu:CpipJ_CPIJ004760	Rab family, other	-	GO:0000166//nucleotide binding	-
	Unigene22212_1_1	732	214	16.5389	gi|193606011|ref|XP_001942745.1|	361	1e-98	PREDICTED: ras GTPase-activating protein 1-like [Acyrthosiphon pisum]	--	--	--	--	sp|P20936|RASA1_HUMAN	253	4e-67	Ras GTPase-activating protein 1 OS=Homo sapiens GN=RASA1 PE=1 SV=1	SPBC646.12c	50.1	4e-06	COG5261	Protein involved in regulation of cellular morphogenesis/cytokinesis	K04352	2e-99	361	api:100160561	Ras GTPase-activating protein 1	GO:0009966//regulation of signal transduction	GO:0008047//enzyme activator activity;GO:0005488//binding	GO:0044464//cell part
	Unigene22493_1_1	1243	217	9.8763	gi|158299675|ref|XP_319739.3|	152	3e-35	AGAP008989-PA [Anopheles gambiae str. PEST] >gi|157013631|gb|EAA15139.3| AGAP008989-PA [Anopheles gambiae str. PEST]	--	--	--	--	sp|Q6IMA3|RSLBA_RAT	114	4e-25	Ras-like protein family member 11A OS=Rattus norvegicus GN=Rasl11a PE=2 SV=2	SPAC17H9.09c	63.9	5e-10	COG1100	GTPase SAR1 and related small G proteins	K07852	2e-25	117	xtr:100494021	Ras-like, family 11, member A	-	GO:0016787//hydrolase activity	-
	Unigene22494_1_1	723	31	2.4256	gi|158299675|ref|XP_319739.3|	152	2e-35	AGAP008989-PA [Anopheles gambiae str. PEST] >gi|157013631|gb|EAA15139.3| AGAP008989-PA [Anopheles gambiae str. PEST]	--	--	--	--	sp|Q6T310|RSLBA_HUMAN	113	4e-25	Ras-like protein family member 11A OS=Homo sapiens GN=RASL11A PE=2 SV=1	SPAC17H9.09c	64.7	1e-10	COG1100	GTPase SAR1 and related small G proteins	K07974	9e-27	120	dme:Dmel_CG8519	Ras family, other	-	GO:0016787//hydrolase activity	-
	Unigene23551_1_1	1884	578	17.356	gi|332025256|gb|EGI65430.1|	269	4e-70	Ras-associated and pleckstrin-like proteiny domains-containing protein 1 [Acromyrmex echinatior]	--	--	--	--	sp|Q70E73|RAPH1_HUMAN	110	1e-23	Ras-associated and pleckstrin homology domains-containing protein 1 OS=Homo sapiens GN=RAPH1 PE=1 SV=3	Rv3876	94.4	6e-19	COG0455	ATPases involved in chromosome partitioning	K07515	5e-23	110	dan:Dana_GF21951	enoyl-CoA hydratase / long-chain 3-hydroxyacyl-CoA dehydrogenase [EC:4.2.1.17 1.1.1.211]	-	-	-
	Unigene23947_1_1	339	138	23.0294	gi|193606011|ref|XP_001942745.1|	132	3e-30	PREDICTED: ras GTPase-activating protein 1-like [Acyrthosiphon pisum]	--	--	--	--	sp|P20936|RASA1_HUMAN	84.3	5e-17	Ras GTPase-activating protein 1 OS=Homo sapiens GN=RASA1 PE=1 SV=1	--	--	--	--	--	K04352	4e-31	132	api:100160561	Ras GTPase-activating protein 1	GO:0030534//adult behavior;GO:0007165//signal transduction	GO:0005083//small GTPase regulator activity;GO:0008047//enzyme activator activity	-
	Unigene24009_1_1	521	151	16.3962	gi|340710276|ref|XP_003393719.1|	182	7e-45	PREDICTED: ras GTPase-activating protein 1-like [Bombus terrestris]	--	--	--	--	sp|P50904|RASA1_RAT	141	6e-34	Ras GTPase-activating protein 1 OS=Rattus norvegicus GN=Rasa1 PE=2 SV=1	--	--	--	--	--	K04352	1e-45	182	ame:410811	Ras GTPase-activating protein 1	-	-	-
	Unigene24334_1_1	321	34	5.9921	gi|110774231|ref|XP_397266.3|	201	8e-51	PREDICTED: ras-related protein Rab-40C-like isoform 2 [Apis mellifera] >gi|340720789|ref|XP_003398812.1| PREDICTED: ras-related protein Rab-40C-like [Bombus terrestris]	gi|327291000|ref|XM_003230162.1|	95.6	1e-16	PREDICTED: Anolis carolinensis ras-related protein Rab-40C-like (LOC100557532), partial mRNA	sp|Q8VHQ4|RB40C_MOUSE	179	2e-45	Ras-related protein Rab-40C OS=Mus musculus GN=Rab40c PE=2 SV=1	SPAC18G6.03	96.3	1e-20	COG1100	GTPase SAR1 and related small G proteins	K07928	1e-50	197	nvi:100120026	Ras-related protein Rab-40	-	-	-
	Unigene26029_1_1	195	13	3.7715	gi|114052040|ref|NP_001040211.1|	93.6	2e-18	Rab-related protein [Bombyx mori] >gi|87248399|gb|ABD36252.1| Rab-related protein [Bombyx mori]	gi|328778014|ref|XM_001122603.2|	61.9	8e-07	PREDICTED: Apis mellifera hypothetical protein LOC726887 (LOC726887), mRNA	sp|Q8QZZ8|RAB38_MOUSE	77	8e-15	Ras-related protein Rab-38 OS=Mus musculus GN=Rab38 PE=1 SV=1	--	--	--	--	--	K07918	8e-19	92	phu:Phum_PHUM086930	Ras-related protein Rab-32	GO:0006810//transport;GO:0035556	GO:0032561//guanyl ribonucleotide binding	-
	Unigene27105_1_1	352	53	8.518	gi|332019906|gb|EGI60367.1|	57.4	2e-07	Ras GTPase-activating protein 3 [Acromyrmex echinatior]	--	--	--	--	sp|Q60790|RASA3_MOUSE	51.6	4e-07	Ras GTPase-activating protein 3 OS=Mus musculus GN=Rasa3 PE=1 SV=2	--	--	--	--	--	K12380	4e-08	56.6	phu:Phum_PHUM303870	Ras GTPase-activating protein 3	-	-	-
	Unigene27207_1_1	224	26	6.5664	gi|345320574|ref|XP_001517415.2|	127	1e-28	PREDICTED: ras-related protein Rab-21-like [Ornithorhynchus anatinus]	gi|224094072|ref|XM_002192231.1|	89.7	4e-15	PREDICTED: Taeniopygia guttata similar to RAB21, member RAS oncogene family (LOC100231417), mRNA	sp|Q9UL25|RAB21_HUMAN	127	7e-30	Ras-related protein Rab-21 OS=Homo sapiens GN=RAB21 PE=1 SV=3	SPAC18G6.03	64.3	5e-11	COG1100	GTPase SAR1 and related small G proteins	K07890	1e-29	127	oaa:100087487	Ras-related protein Rab-21	-	-	-
	Unigene3324_1_1	264	17	3.6429	gi|328714985|ref|XP_001946770.2|	111	1e-23	PREDICTED: ras association domain-containing protein 8-like [Acyrthosiphon pisum]	gi|195504270|ref|XM_002098973.1|	77.8	2e-11	Drosophila yakuba GE23613 (Dyak\GE23613), mRNA	sp|Q8CJ96|RASF8_MOUSE	89.4	2e-18	Ras association domain-containing protein 8 OS=Mus musculus GN=Rassf8 PE=1 SV=1	--	--	--	--	--	K09856	6e-19	92.4	bfo:BRAFLDRAFT_90395	Ras association domain-containing protein 8	-	-	-
	Unigene33820_1_1	339	14	2.3363	gi|307194252|gb|EFN76648.1|	94.7	1e-18	Ras GTPase-activating protein 3 [Harpegnathos saltator]	--	--	--	--	sp|Q28013|RASA3_BOVIN	87	8e-18	Ras GTPase-activating protein 3 OS=Bos taurus GN=RASA3 PE=2 SV=1	--	--	--	--	--	K12380	6e-19	92.4	phu:Phum_PHUM303870	Ras GTPase-activating protein 3	-	-	-
	Unigene3440_1_1	274	22	4.5423	gi|345324906|ref|XP_001512382.2|	114	1e-24	PREDICTED: ras-related protein Rab-33B-like [Ornithorhynchus anatinus]	--	--	--	--	sp|Q5ZHV1|RB33B_CHICK	112	1e-25	Ras-related protein Rab-33B OS=Gallus gallus GN=RAB33B PE=2 SV=1	--	--	--	--	--	K07920	2e-25	114	oaa:100081618	Ras-related protein Rab-33B	GO:0035556;GO:0006810//transport	GO:0032561//guanyl ribonucleotide binding	GO:0012505//endomembrane system;GO:0043231//intracellular membrane-bounded organelle
	Unigene34556_1_1	236	10	2.3971	gi|324505597|gb|ADY42404.1|	70.9	2e-11	Ras association domain-containing protein 1 [Ascaris suum]	--	--	--	--	sp|Q8WWW0|RASF5_HUMAN	62.4	2e-10	Ras association domain-containing protein 5 OS=Homo sapiens GN=RASSF5 PE=1 SV=1	--	--	--	--	--	K09850	4e-12	69.7	isc:IscW_ISCW007158	Ras association domain-containing protein 1	-	GO:0005488//binding	-
	Unigene35261_1_1	162	41	14.3177	gi|193697573|ref|XP_001950840.1|	69.3	5e-11	PREDICTED: ras-related protein Ral-a-like isoform 2 [Acyrthosiphon pisum] >gi|193697575|ref|XP_001950783.1| PREDICTED: ras-related protein Ral-a-like isoform 1 [Acyrthosiphon pisum] >gi|328703623|ref|XP_003242254.1| PREDICTED: ras-related protein Ral-a-like [Acyrthosiphon pisum]	gi|328703622|ref|XM_003242206.1|	60	3e-06	PREDICTED: Acyrthosiphon pisum ras-related protein Ral-a-like (LOC100164518), mRNA	sp|P63320|RALA_SAGOE	62.4	2e-10	Ras-related protein Ral-A OS=Saguinus oedipus GN=RALA PE=1 SV=1	--	--	--	--	--	K07834	6e-12	69.3	api:100164518	Ras-related protein Ral-A	-	-	-
	Unigene35485_1_1	255	78	17.3045	gi|340712639|ref|XP_003394863.1|	136	3e-31	PREDICTED: ras-GEF domain-containing family member 1B-like isoform 1 [Bombus terrestris] >gi|340712641|ref|XP_003394864.1| PREDICTED: ras-GEF domain-containing family member 1B-like isoform 2 [Bombus terrestris]	gi|340712640|ref|XM_003394816.1|	73.8	3e-10	PREDICTED: Bombus terrestris ras-GEF domain-containing family member 1B-like, transcript variant 2 (LOC100645439), mRNA	sp|Q5RC04|RGF1B_PONAB	126	9e-30	Ras-GEF domain-containing family member 1B OS=Pongo abelii GN=RASGEF1B PE=2 SV=2	--	--	--	--	--	K07376	4e-29	126	mcc:696308	protein kinase, cGMP-dependent [EC:2.7.11.12]	-	-	-
	Unigene36204_1_1	912	253	15.6938	gi|193606011|ref|XP_001942745.1|	409	1e-112	PREDICTED: ras GTPase-activating protein 1-like [Acyrthosiphon pisum]	--	--	--	--	sp|P20936|RASA1_HUMAN	198	1e-50	Ras GTPase-activating protein 1 OS=Homo sapiens GN=RASA1 PE=1 SV=1	--	--	--	--	--	K04352	2e-113	409	api:100160561	Ras GTPase-activating protein 1	-	-	-
	Unigene37228_1_1	231	13	3.1837	gi|295424118|ref|NP_001171340.1|	68.9	6e-11	ras-responsive element-binding protein 1 isoform 2 [Mus musculus] >gi|220941870|emb|CAX15920.1| ras responsive element binding protein 1 [Mus musculus]	--	--	--	--	sp|Q3UH06|RREB1_MOUSE	68.9	2e-12	Ras-responsive element-binding protein 1 OS=Mus musculus GN=Rreb1 PE=1 SV=2	--	--	--	--	--	--	--	--	--	--	-	-	-
	Unigene37534_1_1	328	19	3.2771	gi|332019906|gb|EGI60367.1|	134	2e-30	Ras GTPase-activating protein 3 [Acromyrmex echinatior]	--	--	--	--	sp|Q14644|RASA3_HUMAN	110	5e-25	Ras GTPase-activating protein 3 OS=Homo sapiens GN=RASA3 PE=1 SV=3	--	--	--	--	--	K12380	2e-31	133	ame:412003	Ras GTPase-activating protein 3	-	-	-
	Unigene37919_1_1	191	10	2.9619	gi|289741387|gb|ADD19441.1|	83.6	2e-15	GTPase Rab4 [Glossina morsitans morsitans]	gi|327262199|ref|XM_003215865.1|	61.9	8e-07	PREDICTED: Anolis carolinensis ras-related protein Rab-4A-like (LOC100560028), mRNA	sp|P61018|RAB4B_HUMAN	82.8	2e-16	Ras-related protein Rab-4B OS=Homo sapiens GN=RAB4B PE=1 SV=1	--	--	--	--	--	K07880	2e-16	84.3	bfo:BRAFLDRAFT_202673	Ras-related protein Rab-4B	-	-	-
	Unigene37934_1_1	158	6	2.1483	gi|307213454|gb|EFN88876.1|	66.6	3e-10	Ras GTPase-activating-like protein IQGAP1 [Harpegnathos saltator]	--	--	--	--	sp|Q13576|IQGA2_HUMAN	57.4	7e-09	Ras GTPase-activating-like protein IQGAP2 OS=Homo sapiens GN=IQGAP2 PE=1 SV=4	--	--	--	--	--	K05767	1e-10	65.1	nvi:100119792	IQ motif containing GTPase activating protein	-	-	-
	Unigene39950_1_1	535	227	24.0036	gi|291223509|ref|XP_002731752.1|	70.1	4e-11	PREDICTED: enhancer binding protein-like [Saccoglossus kowalevskii]	gi|262072704|emb|FP236473.4|	65.9	1e-07	Zebrafish DNA sequence from clone CH73-210E1, complete sequence	sp|Q3UH06|RREB1_MOUSE	68.2	9e-12	Ras-responsive element-binding protein 1 OS=Mus musculus GN=Rreb1 PE=1 SV=2	--	--	--	--	--	K10494	1e-10	66.2	mdo:100021459	zinc finger and BTB domain-containing protein 7	-	GO:0005488//binding	-
	Unigene40286_1_1	552	180	18.4475	gi|328697781|ref|XP_001947335.2|	83.6	4e-15	PREDICTED: zinc finger protein 732-like [Acyrthosiphon pisum]	gi|71895718|ref|NM_001030529.1|	71.9	2e-09	Xenopus (Silurana) tropicalis cold shock domain containing E1, RNA-binding (csde1), mRNA >gi|63100222|gb|BC095920.1| Xenopus tropicalis cold shock domain containing E1, RNA-binding, mRNA (cDNA clone MGC:69452 IMAGE:5335944), complete cds	sp|O57415|RREB1_CHICK	75.5	6e-14	Ras-responsive element-binding protein 1 OS=Gallus gallus GN=RREB1 PE=2 SV=2	YDR216w	55.1	7e-08	COG5048	FOG: Zn-finger	K09216	3e-10	64.7	dre:792456	ovo	-	-	-
	Unigene40628_1_1	808	243	17.0137	gi|270002813|gb|EEZ99260.1|	363	4e-99	Mig-2-like protein [Tribolium castaneum]	gi|158301876|ref|XM_551238.3|	157	8e-35	Anopheles gambiae str. PEST AGAP001573-PA (AgaP_AGAP001573) mRNA, complete cds	sp|Q6RUV5|RAC1_RAT	295	6e-80	Ras-related C3 botulinum toxin substrate 1 OS=Rattus norvegicus GN=Rac1 PE=1 SV=1	SPAC110.03	256	2e-68	COG1100	GTPase SAR1 and related small G proteins	K04392	5e-100	363	tca:656493	Ras-related C3 botulinum toxin substrate 1	GO:0016477//cell migration;GO:0007015//actin filament organization;GO:0000165//MAPKKK cascade;GO:0033554//cellular response to stress;GO:0007392//initiation of dorsal closure;GO:0007431//salivary gland development;GO:0030031//cell projection assembly	GO:0017111//nucleoside-triphosphatase activity;GO:0004620//phospholipase activity;GO:0032561//guanyl ribonucleotide binding	GO:0044464//cell part
	Unigene41379_1_1	765	383	28.3231	gi|189235763|ref|XP_969397.2|	110	5e-23	PREDICTED: similar to ral guanine nucleotide exchange factor [Tribolium castaneum]	--	--	--	--	sp|A2AR50|RGPS1_MOUSE	79	1e-14	Ras-specific guanine nucleotide-releasing factor RalGPS1 OS=Mus musculus GN=Ralgps1 PE=1 SV=2	--	--	--	--	--	K03099	1e-06	53.9	aga:AgaP_AGAP009180	son of sevenless	GO:0035556	GO:0030695//GTPase regulator activity	GO:0016020//membrane;GO:0044424//intracellular part
	Unigene41459_1_1	475	201	23.939	gi|307173959|gb|EFN64689.1|	207	2e-52	Ras-related GTP-binding protein D [Camponotus floridanus]	gi|291396613|ref|XM_002714474.1|	83.8	6e-13	PREDICTED: Oryctolagus cuniculus Ras-related GTP binding D-like (LOC100350010), mRNA	sp|Q9NQL2|RRAGD_HUMAN	177	6e-45	Ras-related GTP-binding protein D OS=Homo sapiens GN=RRAGD PE=1 SV=1	--	--	--	--	--	--	--	--	--	--	-	GO:0032561//guanyl ribonucleotide binding	GO:0043231//intracellular membrane-bounded organelle
	Unigene43139_1_1	1455	623	24.223	gi|291238496|ref|XP_002739165.1|	421	1e-116	PREDICTED: Ral GEF with PH domain and SH3 binding motif 1-like [Saccoglossus kowalevskii]	--	--	--	--	sp|Q5JS13|RGPS1_HUMAN	358	1e-98	Ras-specific guanine nucleotide-releasing factor RalGPS1 OS=Homo sapiens GN=RALGPS1 PE=1 SV=1	--	--	--	--	--	K12326	3e-23	110	ecb:100073254	Ras-specific guanine nucleotide-releasing factor 2	-	-	-
	Unigene43187_1_1	1544	1025	37.5561	gi|91087587|ref|XP_971919.1|	395	1e-108	PREDICTED: similar to Rab-protein 2 CG3269-PA [Tribolium castaneum]	gi|195474168|ref|XM_002089328.1|	266	2e-67	Drosophila yakuba GE19072 (Dyak\GE19072), mRNA	sp|Q90965|RAB2A_CHICK	389	7e-108	Ras-related protein Rab-2A OS=Gallus gallus GN=RAB2A PE=2 SV=1	SPAC18G6.03	194	3e-49	COG1100	GTPase SAR1 and related small G proteins	K07877	2e-109	396	bfo:BRAFLDRAFT_58617	Ras-related protein Rab-2A	-	-	-
	Unigene43382_1_1	2515	281	6.3208	gi|332018217|gb|EGI58822.1|	305	9e-81	Ras-related protein Rab-26 [Acromyrmex echinatior]	gi|189241252|ref|XM_968710.2|	145	1e-30	PREDICTED: Tribolium castaneum similar to RAB37, member RAS oncogene family (LOC662624), mRNA	sp|Q9ULW5|RAB26_HUMAN	286	1e-76	Ras-related protein Rab-26 OS=Homo sapiens GN=RAB26 PE=1 SV=3	SPAC18G6.03	155	4e-37	COG1100	GTPase SAR1 and related small G proteins	K07913	4e-79	296	gga:416554	Ras-related protein Rab-26	-	-	-
	Unigene43383_1_1	1823	11	0.3414	gi|307171186|gb|EFN63173.1|	240	2e-61	Ras-related protein Rab-37 [Camponotus floridanus]	gi|189241252|ref|XM_968710.2|	145	7e-31	PREDICTED: Tribolium castaneum similar to RAB37, member RAS oncogene family (LOC662624), mRNA	sp|Q9JKM7|RAB37_MOUSE	227	8e-59	Ras-related protein Rab-37 OS=Mus musculus GN=Rab37 PE=1 SV=2	SPAC18G6.03	123	1e-27	COG1100	GTPase SAR1 and related small G proteins	K07913	2e-58	227	tgu:100228025	Ras-related protein Rab-26	-	-	-
	Unigene44323_1_1	217	225	58.6579	gi|290563002|gb|ADD38895.1|	137	2e-31	Ras-related protein Rab-8A [Lepeophtheirus salmonis]	gi|56303317|emb|CR717350.2|	161	1e-36	Tetraodon nigroviridis full-length cDNA	sp|P35280|RAB8A_RAT	135	2e-32	Ras-related protein Rab-8A OS=Rattus norvegicus GN=Rab8a PE=2 SV=2	ECU03g1430	88.2	3e-18	COG1100	GTPase SAR1 and related small G proteins	K07901	2e-32	137	dre:571897	Ras-related protein Rab-8A	-	-	-
	Unigene44926_1_1	1074	448	23.5981	gi|345492883|ref|XP_001601765.2|	233	1e-59	PREDICTED: ras-related GTP-binding protein D-like [Nasonia vitripennis]	gi|194757566|ref|XM_001961000.1|	97.6	9e-17	Drosophila ananassae GF11205 (Dana\GF11205), mRNA	sp|Q99K70|RRAGC_MOUSE	222	9e-58	Ras-related GTP-binding protein C OS=Mus musculus GN=Rragc PE=2 SV=1	--	--	--	--	--	--	--	--	--	--	-	GO:0017111//nucleoside-triphosphatase activity;GO:0046983//protein dimerization activity;GO:0032561//guanyl ribonucleotide binding;GO:0001883//purine nucleoside binding	GO:0043231//intracellular membrane-bounded organelle
	Unigene45347_1_1	1125	172	8.6493	gi|118377096|ref|XP_001021730.1|	63.2	2e-08	Protein kinase domain containing protein [Tetrahymena thermophila] >gi|89303496|gb|EAS01484.1| Protein kinase domain containing protein [Tetrahymena thermophila SB210]	--	--	--	--	sp|Q9Y0C9|RIP3_DICDI	50.8	5e-06	Ras-interacting protein RIP3 OS=Dictyostelium discoideum GN=ripA PE=1 SV=1	--	--	--	--	--	--	--	--	--	--	-	-	-
	Unigene45535_1_1	409	109	15.0767	gi|170595123|ref|XP_001902255.1|	66.6	3e-10	U88 [Brugia malayi]	gi|187470231|gb|AC208879.2|	67.9	3e-08	Gallus gallus BAC clone CH261-79K21 from chromosome z, complete sequence	sp|Q8IS21|GEFB_DICDI	53.1	2e-07	Ras guanine nucleotide exchange factor B OS=Dictyostelium discoideum GN=gefB PE=2 SV=1	--	--	--	--	--	K14972	9e-08	55.5	der:Dere_GG13740	PAX-interacting protein 1	-	-	-
	Unigene45553_1_1	579	109	10.65	gi|189236660|ref|XP_970787.2|	319	4e-86	PREDICTED: similar to Rab30 CG9100-PB [Tribolium castaneum]	gi|344293726|ref|XM_003418524.1|	103	7e-19	PREDICTED: Loxodonta africana ras-related protein Rab-30-like (LOC100664295), mRNA	sp|Q923S9|RAB30_MOUSE	265	5e-71	Ras-related protein Rab-30 OS=Mus musculus GN=Rab30 PE=2 SV=1	ECU03g1430	158	5e-39	COG1100	GTPase SAR1 and related small G proteins	K07917	6e-87	319	tca:659383	Ras-related protein Rab-30	GO:0035556;GO:0006810//transport	GO:0032561//guanyl ribonucleotide binding;GO:0004620//phospholipase activity	-
	Unigene46071_1_1	425	59	7.8536	gi|340710276|ref|XP_003393719.1|	241	9e-63	PREDICTED: ras GTPase-activating protein 1-like [Bombus terrestris]	--	--	--	--	sp|P50904|RASA1_RAT	167	5e-42	Ras GTPase-activating protein 1 OS=Rattus norvegicus GN=Rasa1 PE=2 SV=1	--	--	--	--	--	K04352	1e-63	241	ame:410811	Ras GTPase-activating protein 1	GO:0009966//regulation of signal transduction	GO:0008047//enzyme activator activity;GO:0005488//binding	GO:0044464//cell part
	Unigene47116_1_1	370	32	4.8927	gi|345489212|ref|XP_003426071.1|	220	1e-56	PREDICTED: ras-GEF domain-containing family member 1B-like [Nasonia vitripennis]	gi|73088861|ref|NM_029004.1|	79.8	7e-12	Mus musculus RasGEF domain family, member 1C (Rasgef1c), mRNA	sp|A4IFE4|RGF1B_BOVIN	179	2e-45	Ras-GEF domain-containing family member 1B OS=Bos taurus GN=RASGEF1B PE=2 SV=1	--	--	--	--	--	K07376	9e-42	168	mcc:696308	protein kinase, cGMP-dependent [EC:2.7.11.12]	GO:0009966//regulation of signal transduction;GO:0035556	GO:0030695//GTPase regulator activity	GO:0044464//cell part
	Unigene47501_1_1	267	25	5.297	--	--	--	--	gi|66806198|ref|XM_631730.1|	73.8	3e-10	Dictyostelium discoideum AX4 MAP kinase phosphatase (mkpA) mRNA, complete cds	sp|Q553R6|RABX_DICDI	49.3	2e-06	Ras-related protein RabX OS=Dictyostelium discoideum GN=rabX PE=3 SV=1	--	--	--	--	--	--	--	--	--	--	-	-	-
	Unigene48432_1_1	239	30	7.1011	gi|118405018|ref|NP_001072896.1|	148	6e-35	Ras-related GTP binding D [Xenopus (Silurana) tropicalis] >gi|110645737|gb|AAI18791.1| Ras-related GTP binding D [Xenopus (Silurana) tropicalis]	gi|345492882|ref|XM_001601715.2|	89.7	4e-15	PREDICTED: Nasonia vitripennis ras-related GTP-binding protein D-like (LOC100117567), mRNA	sp|Q99K70|RRAGC_MOUSE	146	1e-35	Ras-related GTP-binding protein C OS=Mus musculus GN=Rragc PE=2 SV=1	--	--	--	--	--	--	--	--	--	--	-	GO:0017111//nucleoside-triphosphatase activity;GO:0046983//protein dimerization activity;GO:0032561//guanyl ribonucleotide binding;GO:0001883//purine nucleoside binding	GO:0043231//intracellular membrane-bounded organelle
	Unigene7283_1_1	1285	746	32.8427	gi|110764304|ref|XP_001119898.1|	540	1e-152	PREDICTED: ras-related GTP-binding protein A [Apis mellifera]	gi|288784364|dbj|AK345780.1|	165	5e-37	Sus scrofa mRNA, clone:LNG010106G09, expressed in lung	sp|Q63486|RRAGA_RAT	530	3e-150	Ras-related GTP-binding protein A OS=Rattus norvegicus GN=Rraga PE=1 SV=1	--	--	--	--	--	--	--	--	--	--	-	-	-
	Unigene7298_1_1	948	1138	67.9106	gi|81251485|gb|ABB70064.1|	414	1e-114	WSSV receptor Rab7 [Penaeus monodon] >gi|254212147|gb|ACT65737.1| Rab7 [Litopenaeus vannamei] >gi|305693531|gb|ADM66002.1| Rab7 [Penaeus monodon]	gi|81251484|gb|DQ231062.1|	1544	0	Penaeus monodon WSSV receptor Rab7 (Rab7) mRNA, complete cds	sp|P51150|RAB7A_MOUSE	365	1e-100	Ras-related protein Rab-7a OS=Mus musculus GN=Rab7a PE=1 SV=2	SPAC18G6.03	132	7e-31	COG1100	GTPase SAR1 and related small G proteins	K07897	2e-104	379	nve:NEMVE_v1g181611	Ras-related protein Rab-7A	GO:0006810//transport;GO:0035556	GO:0032561//guanyl ribonucleotide binding	-
	Unigene7364_1_1	834	631	42.8023	gi|71895797|ref|NP_001025679.1|	190	6e-47	MGC97787 protein [Xenopus (Silurana) tropicalis] >gi|62530960|gb|AAH93468.1| MGC97787 protein [Xenopus (Silurana) tropicalis]	gi|345326505|ref|XM_001513596.2|	63.9	9e-07	PREDICTED: Ornithorhynchus anatinus ras-related protein Rab-37-like (LOC100083048), mRNA	sp|Q2HJI8|RAB8B_BOVIN	187	3e-47	Ras-related protein Rab-8B OS=Bos taurus GN=RAB8B PE=2 SV=1	YER031c	135	1e-31	COG1100	GTPase SAR1 and related small G proteins	K06109	9e-48	190	xtr:595071	Ras-related protein Rab-13	GO:0030030//cell projection organization;GO:0046887//positive regulation of hormone secretion	GO:0017111//nucleoside-triphosphatase activity;GO:0000166//nucleotide binding;GO:0019904//protein domain specific binding	GO:0043231//intracellular membrane-bounded organelle;GO:0031982//vesicle;GO:0044444//cytoplasmic part;GO:0000267//cell fraction;GO:0016020//membrane;GO:0030427//site of polarized growth
	Unigene7462_1_1	1171	821	39.6634	gi|340728042|ref|XP_003402341.1|	322	2e-86	PREDICTED: ras-related protein Rab-35-like [Bombus terrestris]	gi|89258440|gb|DQ414573.1|	113	2e-21	Suberites domuncula Rab35 gene, complete cds	sp|Q5U316|RAB35_RAT	300	4e-81	Ras-related protein Rab-35 OS=Rattus norvegicus GN=Rab35 PE=2 SV=1	ECU03g1430	171	3e-42	COG1100	GTPase SAR1 and related small G proteins	K07876	3e-92	339	isc:IscW_ISCW015757	Ras-related protein Rab-35	-	-	-
	Unigene748_1_1	239	15	3.5506	gi|270008218|gb|EFA04666.1|	100	2e-20	GTPase-activating protein 1 [Tribolium castaneum]	--	--	--	--	sp|Q9QYJ2|RASA3_RAT	92.8	2e-19	Ras GTPase-activating protein 3 OS=Rattus norvegicus GN=Rasa3 PE=2 SV=2	--	--	--	--	--	K12380	2e-21	100	tca:655526	Ras GTPase-activating protein 3	GO:0007165//signal transduction	GO:0005262//calcium channel activity	GO:0009898//internal side of plasma membrane
	Unigene7700_1_1	1144	707	34.9621	gi|340726838|ref|XP_003401759.1|	262	3e-68	PREDICTED: ras-related protein Rab-8A-like isoform 1 [Bombus terrestris]	gi|344283148|ref|XM_003413287.1|	168	3e-38	PREDICTED: Loxodonta africana ras-related protein Rab-8A-like (LOC100656411), mRNA	sp|P35280|RAB8A_RAT	235	2e-61	Ras-related protein Rab-8A OS=Rattus norvegicus GN=Rab8a PE=2 SV=2	SPAC18G6.03	123	7e-28	COG1100	GTPase SAR1 and related small G proteins	K07901	2e-69	263	tca:660542	Ras-related protein Rab-8A	-	-	-
	Unigene7804_1_1	1337	1244	52.6372	gi|332020084|gb|EGI60530.1|	305	2e-81	Ras-related protein Ral-a [Acromyrmex echinatior]	gi|112421125|gb|BT027897.1|	242	3e-60	Gasterosteus aculeatus clone CNB58-H09 mRNA sequence	sp|P48555|RALA_DROME	288	2e-77	Ras-related protein Ral-a OS=Drosophila melanogaster GN=Rala PE=2 SV=2	SPAC17H9.09c	170	6e-42	COG1100	GTPase SAR1 and related small G proteins	K07834	2e-81	303	nvi:100121910	Ras-related protein Ral-A	-	-	-
	Unigene7815_1_1	1762	2005	64.3742	gi|237820631|ref|NP_001153783.1|	407	1e-112	Rab-protein 14 [Tribolium castaneum]	gi|328782969|ref|XM_397056.4|	218	6e-53	PREDICTED: Apis mellifera Rab-protein 14, transcript variant 1 (Rab14), mRNA	sp|Q5R8Z8|RAB14_PONAB	395	2e-109	Ras-related protein Rab-14 OS=Pongo abelii GN=RAB14 PE=2 SV=3	YER031c	197	5e-50	COG1100	GTPase SAR1 and related small G proteins	K07881	1e-112	407	tca:659169	Ras-related protein Rab-14	-	-	-
Rab
	Unigene10253_1_1	445	59	7.5006	gi|195325985|ref|XP_002029711.1|	79.3	5e-14	GM25048 [Drosophila sechellia] >gi|194118654|gb|EDW40697.1| GM25048 [Drosophila sechellia]	--	--	--	--	sp|A2AWA9|RBGP1_MOUSE	73.6	1e-13	Rab GTPase-activating protein 1 OS=Mus musculus GN=Rabgap1 PE=2 SV=1	--	--	--	--	--	--	--	--	--	--	-	-	GO:0044464//cell part
	Unigene11672_1_1	415	39	5.3164	gi|291229416|ref|XP_002734671.1|	188	5e-47	PREDICTED: RaB GAP related family member (rbg-1)-like [Saccoglossus kowalevskii]	--	--	--	--	sp|Q642R9|RB3GP_XENLA	178	4e-45	Rab3 GTPase-activating protein catalytic subunit OS=Xenopus laevis GN=rab3gap1 PE=2 SV=1	--	--	--	--	--	--	--	--	--	--	-	-	-
	Unigene11803_1_1	383	34	5.0221	gi|328792063|ref|XP_395106.3|	82.8	4e-15	PREDICTED: rab3 GTPase-activating protein catalytic subunit [Apis mellifera]	--	--	--	--	sp|Q80UJ7|RB3GP_MOUSE	73.9	7e-14	Rab3 GTPase-activating protein catalytic subunit OS=Mus musculus GN=Rab3gap1 PE=2 SV=4	--	--	--	--	--	--	--	--	--	--	-	-	-
	Unigene12439_1_1	421	75	10.0782	gi|158253739|gb|AAI54213.1|	117	2e-25	Zgc:65944 protein [Danio rerio]	--	--	--	--	sp|O18973|RABX5_BOVIN	113	1e-25	Rab5 GDP/GTP exchange factor OS=Bos taurus GN=RABGEF1 PE=1 SV=1	--	--	--	--	--	--	--	--	--	--	-	GO:0005488//binding	-
	Unigene12573_1_1	374	59	8.9245	gi|291239035|ref|XP_002739424.1|	79.3	5e-14	PREDICTED: RAB guanine nucleotide exchange factor (GEF) 1-like [Saccoglossus kowalevskii]	--	--	--	--	sp|Q9JM13|RABX5_MOUSE	75.5	2e-14	Rab5 GDP/GTP exchange factor OS=Mus musculus GN=Rabgef1 PE=1 SV=1	--	--	--	--	--	--	--	--	--	--	-	GO:0005488//binding	GO:0005737//cytoplasm
	Unigene12996_1_1	675	109	9.1354	gi|332017144|gb|EGI57943.1|	196	7e-49	Rab-like protein 3 [Acromyrmex echinatior]	--	--	--	--	sp|Q9D4V7|RABL3_MOUSE	162	6e-40	Rab-like protein 3 OS=Mus musculus GN=Rabl3 PE=2 SV=1	YER031c	55.8	6e-08	COG1100	GTPase SAR1 and related small G proteins	K07933	2e-49	195	nvi:100123644	Rab-like protein 3	GO:0035556	GO:0032561//guanyl ribonucleotide binding	-
	Unigene13235_1_1	271	52	10.8552	gi|158254051|gb|AAI54208.1|	98.6	7e-20	Choroideremia [Danio rerio]	--	--	--	--	sp|Q9QXG2|RAE1_MOUSE	89.7	1e-18	Rab proteins geranylgeranyltransferase component A 1 OS=Mus musculus GN=Chm PE=2 SV=1	--	--	--	--	--	--	--	--	--	--	GO:0050931//pigment cell differentiation;GO:0019222//regulation of metabolic process;GO:0001944//vasculature development;GO:0009653//anatomical structure morphogenesis;GO:0050877//neurological system process	GO:0005083//small GTPase regulator activity;GO:0016740//transferase activity	-
	Unigene14044_1_1	255	39	8.6522	gi|66517499|ref|XP_624424.1|	101	9e-21	PREDICTED: rab-like protein 3-like [Apis mellifera]	--	--	--	--	sp|A4IHM6|RABL3_XENTR	77	8e-15	Rab-like protein 3 OS=Xenopus tropicalis GN=rabl3 PE=2 SV=1	--	--	--	--	--	K07933	1e-21	101	ame:552042	Rab-like protein 3	GO:0050794//regulation of cellular process	GO:0032555//purine ribonucleotide binding	-
[truncated: 345 more rows]

## Sheet: Sheet3
CL14.Contig1_1_1	2673	0	0	gi|307203731|gb|EFN82691.1|	191	1e-46	RING finger protein 165 [Harpegnathos saltator]	gi|49533825|gb|AC138597.7|	170	2e-38	Mus musculus chromosome 1, clone RP24-340D21, complete sequence	sp|Q99ML9|RN111_MOUSE	177	8e-44	E3 ubiquitin-protein ligase Arkadia OS=Mus musculus GN=Rnf111 PE=1 SV=1	PA1297	72	5e-12	COG1230	Co/Zn/Cd efflux system component	K09395	2e-19	99	ptr:472960	forkhead box protein B	GO:0009987//cellular process;GO:0008152//metabolic process	-	-
[truncated: 11 more rows]
