# Supplementary material for: Sequencing and De Novo Analysis of the Hemocytes Transcriptome in Litopenaeus vannamei Response to White Spot Syndrome Virus Infection
Source: PLoS One. 2013 Oct 18;8(10):e76718. doi: 10.1371/journal.pone.0076718 (PMC3799976; doi:10.1371/journal.pone.0076718)
Supplement: Table S2 — Differentially expressed genes between the mock and early infection samples. (XLS) [file pone.0076718.s002.xls]

## Sheet: Table S2
GeneID	Gene_length	0-1-Expression	1-1-Expression	0-1-RPKM	1-1-RPKM	log2 Ratio(1-1/0-1)	Up-Down-Regulation(1-1/0-1)	P-value	FDR	GO Component	GO Function	GO Process	Blast nr
Unigene19574_1_1	811	0	2839	0.001	903.918	19.7858	Up	0	0	-	-	-	gi|854403|emb|CAA57880.1|/3.6922e-138/hemocyanin [Litopenaeus vannamei]
Unigene18574_1_1	1359	0	632	0.001	120.083	16.8737	Up	0	0	-	-	-	gi|7414468|emb|CAB85965.1|/0/hemocyanin [Litopenaeus vannamei]
Unigene19329_1_1	258	0	83	0.001	83.0697	16.342	Up	0	0	-	-	-	-
Unigene18734_1_1	548	0	128	0.001	60.3134	15.8802	Up	0	0	-	-	-	gi|89258151|gb|ABD65298.1|/2.06482e-77/destabilase I [Litopenaeus vannamei]
Unigene8647_1_1	150	0	33	0.001	56.8077	15.7938	Up	6.68e-11	8.98e-09	-	-	-	-
Unigene19101_1_1	469	0	98	0.001	53.9557	15.7195	Up	0	0	-	-	-	-
Unigene18461_1_1	607	0	124	0.001	52.7494	15.6869	Up	0	0	-	-	-	gi|156254828|gb|ABU62825.1|/2.32373e-89/C-type lectin [Litopenaeus vannamei]
Unigene18167_1_1	10891	0	2204	0.001	52.255	15.6733	Up	0	0	-	-	GO:0006952//defense response	gi|320100075|gb|ADW10720.1|/0/beta-1,3-glucan-binding protein [Fenneropenaeus chinensis]
Unigene17867_1_1	1705	0	335	0.001	50.7347	15.6307	Up	0	0	-	GO:0004553//hydrolase activity, hydrolyzing O-glycosyl compounds;GO:0005488//binding	GO:0006022	gi|195969368|gb|ACG60513.1|/0/chitinase 1 precursor [Litopenaeus vannamei]
Unigene19572_1_1	653	0	121	0.001	47.8472	15.5461	Up	0	0	-	-	-	gi|256539086|gb|ACU82845.1|/3.14629e-61/fatty acids binding protein [Fenneropenaeus chinensis]
Unigene8232_1_1	941	0	170	0.001	46.6491	15.5096	Up	0	0	-	-	-	-
Unigene44202_1_1	605	0	96	0.001	40.9732	15.3224	Up	0	0	-	-	-	-
Unigene41971_1_1	527	0	82	0.001	40.1779	15.2941	Up	0	0	-	-	-	-
Unigene13525_1_1	275	0	40	0.001	37.5588	15.1969	Up	4.64e-13	8.63e-11	-	-	-	-
CL707.Contig1_1_1	302	0	43	0.001	36.766	15.1661	Up	5.42e-14	1.22e-11	-	-	-	-
Unigene42757_1_1	2773	0	392	0.001	36.5023	15.1557	Up	0	0	-	-	-	gi|321454785|gb|EFX65941.1|/2.64693e-25/hypothetical protein DAPPUDRAFT_332703 [Daphnia pulex]
Unigene45709_1_1	305	0	41	0.001	34.7111	15.0831	Up	2.28e-13	4.63e-11	-	-	-	-
Unigene22919_1_1	516	0	64	0.001	32.0269	14.967	Up	0	0	-	-	-	gi|321454784|gb|EFX65940.1|/2.1197e-14/hypothetical protein DAPPUDRAFT_332702 [Daphnia pulex]
Unigene19092_1_1	1279	0	150	0.001	30.2834	14.8862	Up	0	0	-	-	-	gi|194748427|ref|XP_001956647.1|/5.78258e-13/GF25313 [Drosophila ananassae]
Unigene18554_1_1	584	0	67	0.001	29.6242	14.8545	Up	0	0	-	-	-	gi|296042357|gb|ADG85668.1|/1.10045e-53/lectin B isoform 1 [Marsupenaeus japonicus]
Unigene13835_1_1	176	0	20	0.001	29.3428	14.8407	Up	6.77e-07	5.48e-05	-	-	-	-
Unigene18320_1_1	1111	0	120	0.001	27.8902	14.7675	Up	0	0	GO:0044424//intracellular part	GO:0046872//metal ion binding;GO:0042802//identical protein binding;GO:0016765//transferase activity, transferring alkyl or aryl (other than methyl) groups;GO:0031406//carboxylic acid binding;GO:0032559//adenyl ribonucleotide binding	GO:0000097//sulfur amino acid biosynthetic process;GO:0051260//protein homooligomerization	gi|328708152|ref|XP_003243609.1|/1.35913e-44/PREDICTED: s-adenosylmethionine synthase-like isoform 2 [Acyrthosiphon pisum]
Unigene3144_1_1	511	0	52	0.001	26.2765	14.6815	Up	0	0	-	-	-	-
Unigene18342_1_1	365	0	35	0.001	24.7605	14.5958	Up	1.62e-11	2.41e-09	-	-	-	-
Unigene9714_1_1	300	0	28	0.001	24.1002	14.5568	Up	2.32e-09	2.66e-07	-	-	-	-
Unigene19989_1_1	2045	0	187	0.001	23.612	14.5272	Up	0	0	GO:0044424//intracellular part	GO:0046872//metal ion binding;GO:0016765//transferase activity, transferring alkyl or aryl (other than methyl) groups;GO:0032559//adenyl ribonucleotide binding	GO:0000097//sulfur amino acid biosynthetic process	gi|193631865|ref|XP_001946709.1|/1.61548e-162/PREDICTED: s-adenosylmethionine synthase-like isoform 1 [Acyrthosiphon pisum]
Unigene19075_1_1	1368	0	116	0.001	21.8956	14.4184	Up	0	0	-	-	-	gi|89258155|gb|ABD65300.1|/7.36538e-171/carboxypeptidase B [Litopenaeus vannamei]
Unigene18926_1_1	391	0	33	0.001	21.7932	14.4116	Up	6.68e-11	8.95e-09	-	GO:0003824//catalytic activity	GO:0008152//metabolic process	gi|89258153|gb|ABD65299.1|/1.75384e-39/ENSANGP00000021035-like [Litopenaeus vannamei]
Unigene7455_1_1	346	0	29	0.001	21.6424	14.4016	Up	1.14e-09	1.37e-07	-	-	-	-
Unigene17933_1_1	562	0	44	0.001	20.2163	14.3032	Up	2.6e-14	6.06e-12	-	-	-	gi|76781670|gb|ABA54612.1|/4.58095e-22/C-type lectin 1 [Fenneropenaeus chinensis]
Unigene19448_1_1	564	0	44	0.001	20.1446	14.2981	Up	2.6e-14	6.12e-12	-	-	-	gi|320090149|gb|ADW08726.1|/1.88488e-92/C-type lectin-1 [Litopenaeus vannamei]
Unigene19236_1_1	684	0	51	0.001	19.253	14.2328	Up	0	0	GO:0044464//cell part;GO:0005576//extracellular region	GO:0005488//binding	GO:0048878//chemical homeostasis	gi|321478948|gb|EFX89904.1|/6.7633e-33/hypothetical protein DAPPUDRAFT_230075 [Daphnia pulex]
Unigene18060_1_1	329	0	23	0.001	18.0516	14.1398	Up	8.05e-08	7.56e-06	-	-	-	-
Unigene18067_1_1	2523	0	175	0.001	17.9104	14.1285	Up	0	0	-	-	GO:0009608//response to symbiont;GO:0006997//nucleus organization;GO:0009653//anatomical structure morphogenesis;GO:0003006//reproductive developmental process	gi|321475817|gb|EFX86779.1|/2.8509e-87/hypothetical protein DAPPUDRAFT_307838 [Daphnia pulex]
Unigene46010_1_1	520	0	36	0.001	17.8765	14.1258	Up	7.95e-12	1.24e-09	-	-	-	-
Unigene15456_1_1	591	0	40	0.001	17.4766	14.0931	Up	4.64e-13	8.7e-11	-	-	-	gi|336181150|gb|AEI26265.1|/2.13315e-100/peritrophin [Litopenaeus vannamei]
Unigene19025_1_1	449	0	30	0.001	17.2528	14.0745	Up	5.61e-10	6.88e-08	-	-	-	-
Unigene36802_1_1	257	0	17	0.001	17.0805	14.0601	Up	5.68e-06	0.000382177	-	-	-	gi|242003430|ref|XP_002422728.1|/1.53934e-11/conserved hypothetical protein [Pediculus humanus corporis]
Unigene44492_1_1	423	0	27	0.001	16.4819	14.0086	Up	4.71e-09	5.25e-07	-	-	-	-
Unigene18179_1_1	606	0	38	0.001	16.1918	13.983	Up	1.92e-12	3.27e-10	-	-	-	gi|296042339|gb|ADG85659.1|/1.01367e-28/lectin D [Marsupenaeus japonicus]
Unigene49979_1_1	630	0	37	0.001	15.1651	13.8885	Up	3.91e-12	6.35e-10	-	-	-	gi|260789982|ref|XP_002590023.1|/5.97482e-06/hypothetical protein BRAFLDRAFT_224784 [Branchiostoma floridae]
Unigene18781_1_1	1064	0	60	0.001	14.5611	13.8298	Up	0	0	-	-	-	gi|46561850|gb|AAT01142.1|/1.85007e-35/proteoliaisin [Lytechinus variegatus]
Unigene8388_1_1	1319	0	72	0.001	14.0952	13.7829	Up	0	0	-	-	-	gi|10336557|dbj|BAB13775.1|/3.64686e-26/oxygenase [Oplophorus gracilorostris]
Unigene7532_1_1	845	0	44	0.001	13.4456	13.7148	Up	2.6e-14	6.09e-12	-	-	-	gi|290561421|gb|ADD38111.1|/6.83765e-21/Beta-crystallin A1 [Lepeophtheirus salmonis]
Unigene18190_1_1	1394	0	72	0.001	13.3369	13.7031	Up	0	0	-	-	-	-
Unigene9050_1_1	447	0	23	0.001	13.2863	13.6977	Up	8.05e-08	7.54e-06	GO:0005768//endosome	GO:0004672//protein kinase activity;GO:0070011//peptidase activity, acting on L-amino acid peptides	GO:0035264//multicellular organism growth;GO:0006629//lipid metabolic process;GO:0019538//protein metabolic process;GO:0006775	gi|47221316|emb|CAG13252.1|/1.02327e-47/unnamed protein product [Tetraodon nigroviridis]
Unigene9043_1_1	610	0	31	0.001	13.1225	13.6798	Up	2.76e-10	3.49e-08	-	-	-	-
Unigene18589_1_1	565	0	28	0.001	12.7966	13.6435	Up	2.32e-09	2.68e-07	-	GO:0004553//hydrolase activity, hydrolyzing O-glycosyl compounds;GO:0005488//binding	GO:0006022	gi|195969368|gb|ACG60513.1|/4.50132e-70/chitinase 1 precursor [Litopenaeus vannamei]
Unigene8303_1_1	1869	0	92	0.001	12.7105	13.6337	Up	0	0	-	-	-	gi|45383412|ref|NP_989703.1|/2.7671e-97/arylsulfatase H [Gallus gallus]
Unigene42885_1_1	1082	0	51	0.001	12.171	13.5712	Up	0	0	-	-	-	gi|10336557|dbj|BAB13775.1|/1.45804e-27/oxygenase [Oplophorus gracilorostris]
Unigene8681_1_1	1339	0	63	0.001	12.1491	13.5686	Up	0	0	-	GO:0008235//metalloexopeptidase activity;GO:0046914//transition metal ion binding	GO:0019538//protein metabolic process	gi|321469652|gb|EFX80631.1|/9.61378e-99/hypothetical protein DAPPUDRAFT_303899 [Daphnia pulex]
Unigene18087_1_1	426	0	20	0.001	12.1229	13.5654	Up	6.77e-07	5.41e-05	-	-	-	-
Unigene8626_1_1	429	0	19	0.001	11.4362	13.4813	Up	1.38e-06	0.000105595	-	-	-	-
Unigene18202_1_1	387	0	17	0.001	11.3429	13.4695	Up	5.68e-06	0.0003811	-	-	-	-
Unigene48283_1_1	599	0	26	0.001	11.2081	13.4523	Up	9.58e-09	1.02e-06	-	-	-	gi|291225364|ref|XP_002732668.1|/1.13492e-08/PREDICTED: gamma-butyrobetaine dioxygenase-like [Saccoglossus kowalevskii]
Unigene7560_1_1	540	0	23	0.001	10.9981	13.425	Up	8.05e-08	7.57e-06	-	-	-	gi|186696079|gb|ACC86854.1|/2.68831e-26/C-type lectin-like domain-containing protein PtLP [Portunus trituberculatus]
Unigene19433_1_1	1166	0	47	0.001	10.4084	13.3455	Up	2e-15	5.11e-13	-	GO:0070011//peptidase activity, acting on L-amino acid peptides	-	gi|1483570|emb|CAA68066.1|/0/cathepsin l [Litopenaeus vannamei]
Unigene19627_1_1	879	0	35	0.001	10.2817	13.3278	Up	1.62e-11	2.43e-09	-	-	-	-
Unigene18687_1_1	2089	0	82	0.001	10.1358	13.3072	Up	0	0	GO:0016020//membrane;GO:0043231//intracellular membrane-bounded organelle;GO:0005626//insoluble fraction;GO:0009986//cell surface;GO:0044421//extracellular region part	GO:0001664//G-protein-coupled receptor binding;GO:0046914//transition metal ion binding;GO:0008238//exopeptidase activity;GO:0008092//cytoskeletal protein binding;GO:0043168	GO:0003081//regulation of systemic arterial blood pressure by renin-angiotensin;GO:0015909//long-chain fatty acid transport;GO:0006518//peptide metabolic process;GO:0048513//organ development;GO:0010817//regulation of hormone levels;GO:0009056//catabolic process;GO:0050789//regulation of biological process;GO:0050880//regulation of blood vessel size;GO:0019538//protein metabolic process	gi|321475817|gb|EFX86779.1|/7.97974e-157/hypothetical protein DAPPUDRAFT_307838 [Daphnia pulex]
Unigene41966_1_1	956	0	37	0.001	9.99374	13.2868	Up	3.91e-12	6.37e-10	-	-	-	gi|260806545|ref|XP_002598144.1|/2.93879e-50/hypothetical protein BRAFLDRAFT_82927 [Branchiostoma floridae]
Unigene8908_1_1	564	0	21	0.001	9.61445	13.231	Up	3.33e-07	2.82e-05	-	-	-	-
Unigene18129_1_1	508	0	18	0.001	9.14941	13.1595	Up	2.8e-06	0.000202582	-	-	-	gi|237847765|gb|ACR23314.1|/1.87352e-84/chitinase 4 precursor [Litopenaeus vannamei]
CL816.Contig1_1_1	511	0	18	0.001	9.0957	13.151	Up	2.8e-06	0.000202274	-	-	-	-
Unigene19512_1_1	711	0	25	0.001	9.07935	13.1484	Up	1.95e-08	1.99e-06	-	-	-	gi|194760137|ref|XP_001962298.1|/6.2792e-08/GF14512 [Drosophila ananassae]
Unigene46408_1_1	1024	0	36	0.001	9.07793	13.1481	Up	7.95e-12	1.24e-09	-	-	-	gi|328704872|ref|XP_001946842.2|/7.97999e-65/PREDICTED: pancreatic lipase-related protein 2-like [Acyrthosiphon pisum]
Unigene18583_1_1	606	0	21	0.001	8.9481	13.1274	Up	3.33e-07	2.81e-05	-	-	-	gi|323149910|gb|ADX33319.1|/3.53738e-21/ecdysteroid-regulated protein [Litopenaeus vannamei]
Unigene43179_1_1	636	0	22	0.001	8.93202	13.1248	Up	1.64e-07	1.46e-05	-	-	-	gi|210062961|gb|ACJ06431.1|/4.9044e-24/C-type lectin 3 [Fenneropenaeus chinensis]
Unigene18640_1_1	906	0	31	0.001	8.83523	13.1091	Up	2.76e-10	3.5e-08	-	-	-	gi|321461569|gb|EFX72600.1|/9.36171e-19/hypothetical protein DAPPUDRAFT_308200 [Daphnia pulex]
Unigene9274_1_1	1204	0	40	0.001	8.57863	13.0665	Up	4.64e-13	8.67e-11	-	-	-	-
Unigene8467_1_1	1853	0	61	0.001	8.50039	13.0533	Up	0	0	-	-	-	gi|326579691|gb|ADZ96217.1|/6.48121e-139/JHE-like carboxylesterase 1 [Pandalopsis japonica]
Unigene7807_1_1	1629	0	53	0.001	8.40116	13.0364	Up	0	0	-	-	-	gi|260794509|ref|XP_002592251.1|/7.01244e-110/hypothetical protein BRAFLDRAFT_206907 [Branchiostoma floridae]
Unigene7311_1_1	661	0	21	0.001	8.20356	13.002	Up	3.33e-07	2.83e-05	-	-	-	gi|34576191|gb|AAQ75589.1|/2.73762e-76/PMAV [Penaeus monodon]
Unigene19429_1_1	949	0	30	0.001	8.1628	12.9948	Up	5.61e-10	6.87e-08	-	-	-	gi|290561783|gb|ADD38289.1|/2.40067e-20/Gamma-crystallin A [Lepeophtheirus salmonis]
Unigene7699_1_1	653	0	20	0.001	7.90863	12.9492	Up	6.77e-07	5.45e-05	-	-	-	gi|212283656|gb|ACJ23247.1|/1.73445e-43/gamma-interferon-inducible lysosomal thiol reductase [Penaeus monodon]
Unigene8820_1_1	1093	0	33	0.001	7.79611	12.9285	Up	6.68e-11	9e-09	-	-	-	gi|322789315|gb|EFZ14627.1|/4.92709e-31/hypothetical protein SINV_02012 [Solenopsis invicta]
Unigene8238_1_1	677	0	20	0.001	7.62826	12.8971	Up	6.77e-07	5.46e-05	-	-	-	-
Unigene18988_1_1	954	0	28	0.001	7.57869	12.8877	Up	2.32e-09	2.67e-07	GO:0044421//extracellular region part	GO:0004175//endopeptidase activity	GO:0032963//collagen metabolic process;GO:0019538//protein metabolic process	gi|461857|sp|Q00871.1|CTRB1_PENVA/8.87858e-132/RecName: Full=Chymotrypsin BI; Flags: Precursor
Unigene23976_1_1	822	0	24	0.001	7.53917	12.8802	Up	3.96e-08	3.86e-06	-	-	-	-
Unigene18656_1_1	1038	0	29	0.001	7.21415	12.8166	Up	1.14e-09	1.37e-07	-	-	-	-
Unigene19376_1_1	1163	0	32	0.001	7.10485	12.7946	Up	1.36e-10	1.79e-08	-	-	-	gi|10336557|dbj|BAB13775.1|/1.32321e-29/oxygenase [Oplophorus gracilorostris]
Unigene17925_1_1	2380	0	64	0.001	6.94364	12.7615	Up	0	0	-	-	-	gi|321461570|gb|EFX72601.1|/2.00015e-34/hypothetical protein DAPPUDRAFT_254259 [Daphnia pulex]
CL283.Contig1_1_1	1232	0	33	0.001	6.91652	12.7558	Up	6.68e-11	8.93e-09	-	-	-	-
Unigene18575_1_1	1356	0	36	0.001	6.85531	12.743	Up	7.95e-12	1.25e-09	-	-	-	gi|16612121|gb|AAL27460.1|/0/hemocyanin [Penaeus monodon]
Unigene36225_1_1	1029	0	26	0.001	6.52443	12.6716	Up	9.58e-09	1.02e-06	GO:0044425//membrane part	GO:0015151//alpha-glucoside transmembrane transporter activity	GO:0015766;GO:0000017//alpha-glucoside transport	gi|312384894|gb|EFR29513.1|/2.99312e-43/hypothetical protein AND_01420 [Anopheles darlingi]
Unigene44906_1_1	828	0	20	0.001	6.23712	12.6067	Up	6.77e-07	5.4e-05	-	-	-	gi|326579691|gb|ADZ96217.1|/5.01844e-29/JHE-like carboxylesterase 1 [Pandalopsis japonica]
Unigene9511_1_1	1718	0	40	0.001	6.01203	12.5536	Up	4.64e-13	8.74e-11	-	-	-	gi|321463770|gb|EFX74783.1|/2.09436e-128/putative triacylglycerol lipase [Daphnia pulex]
Unigene20009_1_1	731	0	17	0.001	6.00504	12.552	Up	5.68e-06	0.000381638	-	-	-	gi|157129080|ref|XP_001661598.1|/7.53093e-12/hypothetical protein AaeL_AAEL011331 [Aedes aegypti]
CL854.Contig1_1_1	904	0	21	0.001	5.9984	12.5504	Up	3.33e-07	2.83e-05	GO:0043231//intracellular membrane-bounded organelle	GO:0046914//transition metal ion binding;GO:0016706//oxidoreductase activity, acting on paired donors, with incorporation or reduction of molecular oxygen, 2-oxoglutarate as one donor, and incorporation of one atom each of oxygen into both donors	GO:0008152//metabolic process	gi|187608401|ref|NP_001120574.1|/5.4503e-43/butyrobetaine (gamma), 2-oxoglutarate dioxygenase (gamma-butyrobetaine hydroxylase) 1 [Xenopus (Silurana) tropicalis]
Unigene19528_1_1	1286	0	29	0.001	5.82293	12.5075	Up	1.14e-09	1.36e-07	-	GO:0016787//hydrolase activity	GO:0008152//metabolic process	gi|237847765|gb|ACR23314.1|/0/chitinase 4 precursor [Litopenaeus vannamei]
Unigene18986_1_1	2322	0	50	0.001	5.56022	12.4409	Up	0	0	-	-	-	gi|167526313|ref|XP_001747490.1|/7.96429e-20/hypothetical protein [Monosiga brevicollis MX1]
Unigene35961_1_1	941	0	20	0.001	5.48813	12.4221	Up	6.77e-07	5.42e-05	-	GO:0016787//hydrolase activity	-	gi|259166841|gb|ACV97157.1|/1.92221e-155/collagenolytic serine protease [Fenneropenaeus chinensis]
Unigene19396_1_1	900	0	19	0.001	5.45124	12.4124	Up	1.38e-06	0.000105766	-	-	-	-
Unigene39885_1_1	1808	0	38	0.001	5.42712	12.406	Up	1.92e-12	3.28e-10	-	-	-	gi|326579691|gb|ADZ96217.1|/1.11352e-119/JHE-like carboxylesterase 1 [Pandalopsis japonica]
CL459.Contig1_1_1	3330	0	66	0.001	5.11781	12.3213	Up	0	0	-	-	-	-
Unigene36120_1_1	813	0	16	0.001	5.08176	12.3111	Up	1.16e-05	0.000723793	-	-	-	-
Unigene40007_1_1	1742	0	34	0.001	5.03982	12.2992	Up	3.28e-11	4.6e-09	-	-	-	gi|260810430|ref|XP_002599967.1|/3.03179e-66/hypothetical protein BRAFLDRAFT_120622 [Branchiostoma floridae]
Unigene7687_1_1	3738	0	72	0.001	4.97368	12.2801	Up	0	0	-	-	-	gi|321454784|gb|EFX65940.1|/0/hypothetical protein DAPPUDRAFT_332702 [Daphnia pulex]
Unigene7540_1_1	987	0	18	0.001	4.70912	12.2012	Up	2.8e-06	0.000201356	-	-	-	gi|217418241|gb|ACK44247.1|/3.43136e-57/vitelline membrane outer layer 1-like protein [Scylla paramamosain]
CL5.Contig1_1_1	2867	0	52	0.001	4.68339	12.1933	Up	0	0	-	-	-	-
Unigene40222_1_1	1198	0	21	0.001	4.52634	12.1441	Up	3.33e-07	2.82e-05	GO:0005626//insoluble fraction;GO:0044421//extracellular region part	GO:0046914//transition metal ion binding;GO:0016616//oxidoreductase activity, acting on the CH-OH group of donors, NAD or NADP as acceptor;GO:0000166//nucleotide binding	GO:0019527;GO:0006060//sorbitol metabolic process;GO:0006000//fructose metabolic process	gi|321478301|gb|EFX89258.1|/5.70068e-100/hypothetical protein DAPPUDRAFT_303131 [Daphnia pulex]
Unigene9392_1_1	1841	0	32	0.001	4.48829	12.1319	Up	1.36e-10	1.78e-08	GO:0016020//membrane	-	-	gi|321460550|gb|EFX71591.1|/2.05438e-44/hypothetical protein DAPPUDRAFT_255495 [Daphnia pulex]
Unigene43859_1_1	1174	0	20	0.001	4.39892	12.1029	Up	6.77e-07	5.5e-05	-	-	-	gi|10336557|dbj|BAB13775.1|/2.52482e-28/oxygenase [Oplophorus gracilorostris]
Unigene41286_1_1	1354	0	22	0.001	4.19554	12.0346	Up	1.64e-07	1.46e-05	-	-	-	gi|321467616|gb|EFX78605.1|/4.15166e-33/hypothetical protein DAPPUDRAFT_320238 [Daphnia pulex]
Unigene13189_1_1	1147	0	18	0.001	4.05222	11.9845	Up	2.8e-06	0.000201661	-	-	-	gi|209418836|gb|ACI46633.1|/4.26154e-57/prophenoloxidase [Portunus trituberculatus]
Unigene7360_1_1	1037	0	16	0.001	3.98406	11.96	Up	1.16e-05	0.000725703	-	-	-	-
Unigene40020_1_1	1349	0	20	0.001	3.82827	11.9025	Up	6.77e-07	5.5e-05	GO:0016020//membrane	-	-	gi|157954021|ref|NP_001103247.1|/7.48358e-51/nicotinic acetylcholine receptor alpha 10 subunit [Tribolium castaneum]
CL860.Contig1_1_1	1488	0	21	0.001	3.64419	11.8314	Up	3.33e-07	2.81e-05	-	-	GO:0009987//cellular process;GO:0043170;GO:0032501//multicellular organismal process	gi|326429536|gb|EGD75106.1|/8.67645e-11/lipoprotein [Salpingoeca sp. ATCC 50818]
Unigene35567_1_1	1331	0	18	0.001	3.49204	11.7699	Up	2.8e-06	0.00020289	-	-	-	gi|7414464|emb|CAB85963.1|/0/alpha glucosidase [Litopenaeus vannamei]
Unigene41393_1_1	1226	0	16	0.001	3.36988	11.7185	Up	1.16e-05	0.000727623	-	-	-	-
Unigene43320_1_1	2348	0	29	0.001	3.18922	11.639	Up	1.14e-09	1.36e-07	GO:0044421//extracellular region part;GO:0016020//membrane	GO:0016791//phosphatase activity	GO:0002237//response to molecule of bacterial origin;GO:0031960//response to corticosteroid stimulus;GO:0034505//tooth mineralization;GO:0006796//phosphate metabolic process	gi|321474141|gb|EFX85107.1|/9.54319e-130/salivary alkaline phosphatase [Daphnia pulex]
Unigene41681_1_1	1430	0	17	0.001	3.06971	11.5839	Up	5.68e-06	0.00038003	-	-	-	gi|321461668|gb|EFX72698.1|/1.12068e-92/hypothetical protein DAPPUDRAFT_200882 [Daphnia pulex]
Unigene23660_1_1	1737	0	20	0.001	2.97313	11.5378	Up	6.77e-07	5.49e-05	-	-	-	gi|260792265|ref|XP_002591136.1|/1.97911e-25/hypothetical protein BRAFLDRAFT_131134 [Branchiostoma floridae]
Unigene41581_1_1	2523	0	28	0.001	2.86566	11.4847	Up	2.32e-09	2.67e-07	-	-	-	gi|321460457|gb|EFX71499.1|/4.91961e-47/hypothetical protein DAPPUDRAFT_327169 [Daphnia pulex]
Unigene18140_1_1	1444	0	16	0.001	2.86113	11.4824	Up	1.16e-05	0.000724747	-	-	-	gi|260828627|ref|XP_002609264.1|/3.27014e-07/hypothetical protein BRAFLDRAFT_124749 [Branchiostoma floridae]
Unigene7888_1_1	4964	0	55	0.001	2.86098	11.4823	Up	0	0	-	-	-	gi|321454785|gb|EFX65941.1|/4.97284e-57/hypothetical protein DAPPUDRAFT_332703 [Daphnia pulex]
Unigene2915_1_1	1848	0	20	0.001	2.79455	11.4484	Up	6.77e-07	5.43e-05	-	-	-	gi|328789677|ref|XP_394269.4|/1.28888e-62/PREDICTED: hypothetical protein LOC410793 [Apis mellifera]
Unigene8514_1_1	3491	0	35	0.001	2.58882	11.3381	Up	1.62e-11	2.42e-09	-	-	-	-
Unigene7710_1_1	1840	0	18	0.001	2.52603	11.3027	Up	2.8e-06	0.000201967	-	-	-	gi|326674112|ref|XP_002664610.2|/1.38762e-16/PREDICTED: calcium-activated chloride channel regulator 4 [Danio rerio]
Unigene41396_1_1	2606	0	25	0.001	2.47714	11.2745	Up	1.95e-08	1.98e-06	-	-	-	gi|157106769|ref|XP_001649474.1|/1.43512e-57/ankyrin 2,3/unc44 [Aedes aegypti]
Unigene43612_1_1	1933	0	17	0.001	2.27092	11.1491	Up	5.68e-06	0.000382717	-	-	-	gi|321459432|gb|EFX70485.1|/4.29248e-117/hypothetical protein DAPPUDRAFT_328028 [Daphnia pulex]
Unigene7940_1_1	2293	0	20	0.001	2.25222	11.1371	Up	6.77e-07	5.47e-05	-	GO:0016787//hydrolase activity	-	gi|321455300|gb|EFX66437.1|/0/hypothetical protein DAPPUDRAFT_64687 [Daphnia pulex]
Unigene46441_1_1	2466	0	20	0.001	2.09422	11.0322	Up	6.77e-07	5.44e-05	-	-	-	-
Unigene7785_1_1	2107	0	16	0.001	1.96083	10.9372	Up	1.16e-05	0.000726662	-	-	-	gi|321453757|gb|EFX64963.1|/2.6116e-95/hypothetical protein DAPPUDRAFT_304160 [Daphnia pulex]
Unigene35448_1_1	2549	0	16	0.001	1.62082	10.6625	Up	1.16e-05	0.000728587	-	-	-	gi|23194338|gb|AAN15115.1|/6.31786e-34/antigen B membrane protein [Rhipicephalus microplus]
Unigene44538_1_1	2766	0	17	0.001	1.58702	10.6321	Up	5.68e-06	0.000380564	-	-	-	gi|260818340|ref|XP_002604341.1|/2.7847e-67/hypothetical protein BRAFLDRAFT_85431 [Branchiostoma floridae]
Unigene40142_1_1	4655	0	24	0.001	1.3313	10.3786	Up	3.96e-08	3.87e-06	-	GO:0016758//transferase activity, transferring hexosyl groups	GO:0016331//morphogenesis of embryonic epithelium;GO:0040003//chitin-based cuticle development;GO:0035151//regulation of tube size, open tracheal system;GO:0006031//chitin biosynthetic process	gi|321465953|gb|EFX76951.1|/0/hypothetical protein DAPPUDRAFT_306008 [Daphnia pulex]
Unigene18166_1_1	11188	22	1688	0.491549	38.9587	6.30847	Up	1.26e-09	1.49e-07	-	GO:0043498//cell surface binding	GO:0031347//regulation of defense response	gi|320100075|gb|ADW10720.1|/0/beta-1,3-glucan-binding protein [Fenneropenaeus chinensis]
Unigene43774_1_1	335	7	52	5.22336	40.0814	2.93988	Up	1.04e-05	0.000661968	-	-	-	-
Unigene40300_1_1	840	13	96	3.86866	29.5105	2.93132	Up	3.2e-07	2.75e-05	-	-	-	-
Unigene41069_1_1	451	15	106	8.31402	60.6895	2.86783	Up	9.55e-08	8.84e-06	-	-	-	-
Unigene8222_1_1	2070	11	75	1.32837	9.35568	2.81619	Up	1.05e-06	8.21e-05	GO:0043231//intracellular membrane-bounded organelle	GO:0004879//ligand-dependent nuclear receptor activity;GO:0046914//transition metal ion binding;GO:0003677//DNA binding;GO:0001071	GO:0010468//regulation of gene expression;GO:0006351//transcription, DNA-dependent	gi|194270637|gb|ACF36863.1|/0/nuclear receptor E75 protein [Fenneropenaeus chinensis]
Unigene26399_1_1	292	10	59	8.56079	52.1739	2.60751	Up	1.89e-06	0.000140211	-	-	-	-
Unigene2943_1_1	371	9	52	6.06408	36.1921	2.57731	Up	3.38e-06	0.000240077	-	-	-	-
Unigene17759_1_1	1660	15	86	2.25881	13.3775	2.56617	Up	9.55e-08	8.83e-06	-	-	-	gi|291226518|ref|XP_002733239.1|/6.66624e-23/PREDICTED: hypothetical protein [Saccoglossus kowalevskii]
Unigene19047_1_1	197	12	68	15.2269	89.1306	2.5493	Up	5.83e-07	4.78e-05	-	-	-	-
Unigene19781_1_1	352	8	44	5.68125	32.2771	2.50623	Up	6.08e-06	0.000405409	-	-	-	-
CL878.Contig1_1_1	1365	61	311	11.171	58.8318	2.39683	Up	0	0	GO:0044424//intracellular part	GO:0046914//transition metal ion binding;GO:0008172//S-methyltransferase activity	GO:0000097//sulfur amino acid biosynthetic process	gi|260829625|ref|XP_002609762.1|/2.52356e-171/hypothetical protein BRAFLDRAFT_78594 [Branchiostoma floridae]
Unigene17899_1_1	2035	45	222	5.5277	28.1691	2.34936	Up	5.77e-15	1.45e-12	-	GO:0008168//methyltransferase activity	-	gi|307192516|gb|EFN75704.1|/1.3823e-105/Glycine N-methyltransferase [Harpegnathos saltator]
Unigene7282_1_1	1163	9	43	1.93446	9.54714	2.30314	Up	4.06e-06	0.000281872	-	GO:0016813//hydrolase activity, acting on carbon-nitrogen (but not peptide) bonds, in linear amidines	GO:0006596//polyamine biosynthetic process	gi|198422293|ref|XP_002122881.1|/1.73525e-130/PREDICTED: similar to putative agmatinase [Ciona intestinalis]
Unigene19557_1_1	363	8	38	5.50909	27.031	2.29473	Up	9.26e-06	0.00059475	-	-	-	-
CL820.Contig1_1_1	356	21	97	14.7457	70.3568	2.25439	Up	2.35e-09	2.69e-07	-	-	-	-
Unigene19907_1_1	1245	10	46	2.00783	9.54054	2.24843	Up	2.3e-06	0.00016841	-	GO:0016832//aldehyde-lyase activity	GO:0006007//glucose catabolic process	gi|53830708|gb|AAU95197.1|/4.36132e-151/putative fructose 1,6-bisphosphate aldolase [Oncometopia nigricans]
Unigene18457_1_1	1540	8	36	1.29857	6.03623	2.21672	Up	1.54e-05	0.000934322	GO:0005737//cytoplasm;GO:0043231//intracellular membrane-bounded organelle	GO:0016787//hydrolase activity	-	gi|139000435|dbj|BAF51711.1|/9.73207e-106/tick legumain [Haemaphysalis longicornis]
Unigene8666_1_1	2117	95	402	11.2176	49.0331	2.12799	Up	0	0	-	-	-	gi|288779614|dbj|BAI70368.1|/0/suppressor of cytokine signaling-2 like protein [Marsupenaeus japonicus]
Unigene18528_1_1	356	19	80	13.3414	58.0262	2.1208	Up	8.24e-09	8.84e-07	-	-	-	gi|153581932|emb|CAN86566.1|/3.34423e-06/metallothionein [Dromia personata]
Unigene17586_1_1	418	133	538	79.5375	332.346	2.06298	Up	2.64e-14	6.14e-12	-	-	-	-
Unigene7769_1_1	740	61	242	20.606	84.4438	2.03492	Up	0	0	-	-	-	-
Unigene43057_1_1	423	47	168	27.775	102.554	1.88453	Up	0	0	-	-	-	-
Unigene17927_1_1	2169	58	203	6.68444	24.1669	1.85415	Up	0	0	GO:0044424//intracellular part	GO:0004611//phosphoenolpyruvate carboxykinase activity;GO:0032561//guanyl ribonucleotide binding;GO:0016772//transferase activity, transferring phosphorus-containing groups	GO:0006006//glucose metabolic process	gi|7414466|emb|CAB85964.1|/0/phosphoenolpyruvate carboxykinase [Litopenaeus vannamei]
Unigene18292_1_1	1070	22	77	5.13967	18.582	1.85415	Up	7.51e-09	8.11e-07	-	-	-	gi|115951517|ref|XP_001190200.1|/1.87534e-19/PREDICTED: similar to polyprotein, partial [Strongylocentrotus purpuratus]
Unigene40144_1_1	2349	31	108	3.29895	11.872	1.84749	Up	1.1e-11	1.69e-09	GO:0031980//mitochondrial lumen	GO:0016405//CoA-ligase activity;GO:0032559//adenyl ribonucleotide binding	GO:0006084//acetyl-CoA metabolic process;GO:0019541//propionate metabolic process;GO:0006083//acetate metabolic process	gi|198420297|ref|XP_002119483.1|/0/PREDICTED: similar to acyl-CoA synthetase short-chain family member 1 [Ciona intestinalis]
Unigene41951_1_1	395	23	79	14.5555	51.6433	1.82702	Up	6.33e-09	6.93e-07	-	-	-	-
CL868.Contig1_1_1	347	55	185	39.6214	137.666	1.79682	Up	0	0	-	-	-	-
Unigene23602_1_1	538	32	107	14.8684	51.3554	1.78827	Up	2.47e-11	3.57e-09	-	-	-	-
Unigene45102_1_1	484	16	53	8.26364	28.2758	1.77472	Up	3.15e-06	0.000224532	-	-	-	-
Unigene19333_1_1	1404	622	2044	110.744	375.922	1.76321	Up	0	0	-	-	-	-
Unigene20034_1_1	1776	207	638	29.1356	92.7603	1.67072	Up	2.8e-14	6.43e-12	-	-	-	-
Unigene17680_1_1	3100	1346	4038	108.538	336.348	1.63176	Up	2.72e-12	4.49e-10	-	-	GO:0006810//transport	gi|321476792|gb|EFX87752.1|/4.62568e-143/hypothetical protein DAPPUDRAFT_312006 [Daphnia pulex]
Unigene43672_1_1	2900	146	437	12.5849	38.9106	1.62846	Up	0	0	-	-	-	gi|326426667|gb|EGD72237.1|/5.64522e-10/hypothetical protein PTSG_00258 [Salpingoeca sp. ATCC 50818]
Unigene41756_1_1	816	49	146	15.0108	46.2005	1.62191	Up	2.94e-13	5.86e-11	-	-	-	-
CL735.Contig1_1_1	1878	480	1415	63.8914	194.556	1.60649	Up	8.24e-13	1.49e-10	-	-	-	-
Unigene7419_1_1	374	50	147	33.4191	101.492	1.60261	Up	3.85e-13	7.42e-11	-	-	-	-
Unigene12927_1_1	479	32	94	16.6998	50.673	1.60139	Up	6.75e-09	7.34e-07	-	-	-	-
Unigene35530_1_1	925	46	135	12.4312	37.6857	1.60005	Up	3.64e-12	5.95e-10	-	-	-	-
Unigene19044_1_1	567	194	569	85.5294	259.128	1.59917	Up	4.17e-13	7.97e-11	-	-	-	-
Unigene7480_1_1	2652	298	867	28.0892	84.417	1.58752	Up	3.77e-13	7.33e-11	-	GO:0005488//binding	GO:0048731;GO:0006810//transport;GO:0019732//antifungal humoral response;GO:0009987//cellular process	gi|242014214|ref|XP_002427786.1|/1.91733e-49/NF-kappa-B inhibitor alpha, putative [Pediculus humanus corporis]
Unigene22544_1_1	2179	73	212	8.37456	25.1225	1.58489	Up	0	0	-	-	-	gi|326434373|gb|EGD79943.1|/5.11103e-13/hypothetical protein PTSG_10225 [Salpingoeca sp. ATCC 50818]
Unigene16667_1_1	375	20	58	13.332	39.9375	1.58285	Up	6.72e-06	0.000443268	-	-	-	-
Unigene23123_1_1	583	58	168	24.8689	74.4089	1.58113	Up	0	0	-	-	-	-
Unigene9038_1_1	1204	40	115	8.30482	24.6636	1.57036	Up	2.5e-10	3.21e-08	-	GO:0016798//hydrolase activity, acting on glycosyl bonds	GO:0044238//primary metabolic process	gi|57490775|gb|AAW51361.1|/0/beta-1,3-glucan binding protein [Litopenaeus vannamei]
Unigene18914_1_1	543	1194	3425	549.669	1628.72	1.5671	Up	2.56e-12	4.27e-10	-	-	-	-
Unigene8155_1_1	156	67	190	107.361	314.495	1.55056	Up	0	0	-	-	-	-
Unigene41047_1_1	1757	24	68	3.41457	9.99359	1.5493	Up	1.55e-06	0.000116857	-	-	-	gi|321476729|gb|EFX87689.1|/9.33385e-140/hypothetical protein DAPPUDRAFT_312137 [Daphnia pulex]
Unigene12507_1_1	686	23	64	8.38109	24.0902	1.52324	Up	4.19e-06	0.000290535	-	-	-	gi|326911260|ref|XP_003201979.1|/2.4013e-70/PREDICTED: copine-8-like [Meleagris gallopavo]
Unigene41075_1_1	663	21	58	7.91776	22.5891	1.51246	Up	1.33e-05	0.000824705	GO:0000785//chromatin;GO:0043231//intracellular membrane-bounded organelle	GO:0003676//nucleic acid binding	GO:0034728	gi|156548876|ref|XP_001606447.1|/3.6004e-52/PREDICTED: similar to ENSANGP00000032064 [Nasonia vitripennis]
Unigene22818_1_1	964	50	135	12.9655	36.1611	1.47976	Up	5.22e-11	7.12e-09	-	-	-	-
Unigene42876_1_1	364	47	126	32.277	89.3827	1.46949	Up	2.83e-10	3.57e-08	-	-	-	-
Unigene45155_1_1	1805	31	83	4.2932	11.8737	1.46764	Up	3.29e-07	2.81e-05	-	-	-	-
Unigene43373_1_1	630	38	101	15.0779	41.3966	1.45708	Up	2.06e-08	2.08e-06	-	-	-	-
Unigene19349_1_1	1129	7011	18566	1552.32	4246.28	1.45177	Up	2.08e-11	3.05e-09	-	-	-	gi|78157286|gb|ABB22831.1|/5.81668e-51/anti-lipopolysaccharide VV-R isoform [Litopenaeus vannamei]
Unigene19782_1_1	162	70	185	108.014	294.877	1.4489	Up	0	0	-	-	-	-
Unigene8034_1_1	545	84	218	38.5283	103.287	1.42267	Up	0	0	-	-	-	-
CL488.Contig1_1_1	202	145	369	179.438	471.693	1.39437	Up	0	0	-	-	-	-
Unigene12928_1_1	617	26	66	10.5338	27.6212	1.39075	Up	1.26e-05	0.000786351	-	-	-	-
Unigene8545_1_1	1619	66	167	10.1905	26.6351	1.38611	Up	3.25e-12	5.36e-10	-	-	-	gi|241859217|ref|XP_002416197.1|/4.24258e-91/purple acid phosphatase, putative [Ixodes scapularis]
Unigene41039_1_1	280	48	121	42.8529	111.587	1.3807	Up	3.71e-09	4.17e-07	-	-	-	-
Unigene43018_1_1	1133	118	294	26.0345	67.0042	1.36383	Up	0	0	-	-	GO:0045165//cell fate commitment;GO:0007346//regulation of mitotic cell cycle	gi|225712604|gb|ACO12148.1|/4.5427e-11/Cyclin-dependent kinase inhibitor 1B [Lepeophtheirus salmonis]
Unigene23403_1_1	1536	34	84	5.5333	14.1212	1.35165	Up	1.39e-06	0.000106304	-	-	-	gi|270006162|gb|EFA02610.1|/4.94001e-09/hypothetical protein TcasGA2_TC008329 [Tribolium castaneum]
Unigene15785_1_1	392	43	106	27.4207	69.8239	1.34845	Up	6.03e-08	5.76e-06	-	-	-	-
Unigene35339_1_1	789	65	160	20.5936	52.3633	1.34636	Up	2.79e-11	3.98e-09	-	-	-	-
Unigene8154_1_1	282	68	167	60.2777	152.916	1.34304	Up	1.12e-11	1.71e-09	-	-	-	-
Unigene40524_1_1	1766	79	194	11.1823	28.3658	1.34293	Up	1.26e-13	2.65e-11	GO:0044424//intracellular part	GO:0046872//metal ion binding;GO:0016728	GO:0006259//DNA metabolic process;GO:0051262//protein tetramerization;GO:0008283//cell proliferation;GO:0009165//nucleotide biosynthetic process;GO:0009132//nucleoside diphosphate metabolic process	gi|297668213|ref|XP_002812343.1|/5.13202e-154/PREDICTED: ribonucleoside-diphosphate reductase subunit M2-like [Pongo abelii]
Unigene12668_1_1	648	30	73	11.5729	29.0892	1.32973	Up	8.98e-06	0.000578255	-	-	-	-
Unigene35335_1_1	504	40	96	19.8393	49.1841	1.30983	Up	4.66e-07	3.88e-05	-	-	-	-
Unigene41919_1_1	268	33	79	30.7805	76.1161	1.30619	Up	5.16e-06	0.000351217	-	-	-	-
CL26.Contig1_1_1	1884	53	126	7.03221	17.2693	1.29616	Up	9.88e-09	1.04e-06	GO:0031090//organelle membrane;GO:0042598//vesicular fraction	GO:0005488//binding;GO:0008395//steroid hydroxylase activity	GO:0010038//response to metal ion;GO:0031667//response to nutrient levels;GO:0031960//response to corticosteroid stimulus;GO:0044237//cellular metabolic process;GO:0032502//developmental process	gi|270002891|gb|EEZ99338.1|/1.22078e-84/cytochrome P450 6BQ13 [Tribolium castaneum]
CL25.Contig1_1_1	1008	33	78	8.18371	19.9811	1.28781	Up	7.49e-06	0.000491057	-	-	-	-
Unigene7802_1_1	1028	55	129	13.3741	32.4027	1.27667	Up	9.86e-09	1.04e-06	-	-	-	-
Unigene19211_1_1	394	156	363	98.9749	237.9	1.26522	Up	6.2e-14	1.38e-11	-	-	-	-
Unigene35649_1_1	903	37	86	10.2426	24.5921	1.26361	Up	3.54e-06	0.000250172	GO:0044456//synapse part;GO:0030425//dendrite;GO:0044430//cytoskeletal part;GO:0016020//membrane	GO:0016247//channel regulator activity;GO:0001640//adenylate cyclase inhibiting metabotropic glutamate receptor activity	GO:0031644;GO:0007600//sensory perception;GO:0007186//G-protein coupled receptor protein signaling pathway;GO:0007270//nerve-nerve synaptic transmission;GO:0007165//signal transduction	gi|241338206|ref|XP_002408425.1|/2.5259e-48/glutamate-gated metabotropic ion channel receptor, putative [Ixodes scapularis]
Unigene23828_1_1	969	37	85	9.54497	22.6506	1.24674	Up	5.09e-06	0.000346585	-	-	-	-
Unigene8438_1_1	1756	311	714	44.2723	104.992	1.24581	Up	0	0	-	GO:0016773//phosphotransferase activity, alcohol group as acceptor;GO:0032559//adenyl ribonucleotide binding	GO:0040011//locomotion;GO:0006007//glucose catabolic process	gi|195481719|ref|XP_002101751.1|/6.62732e-170/Hex-A [Drosophila yakuba]
Unigene43923_1_1	1615	79	181	12.2279	28.9395	1.24286	Up	2.81e-11	3.99e-09	-	-	-	gi|328708332|ref|XP_003243660.1|/9.96068e-08/PREDICTED: leucine-rich repeat-containing protein 4B-like [Acyrthosiphon pisum]
Unigene17664_1_1	850	279	636	82.0506	193.207	1.23556	Up	0	0	-	-	-	-
Unigene9072_1_1	915	84	191	22.9485	53.901	1.23191	Up	1.11e-11	1.7e-09	-	-	-	gi|270001386|gb|EEZ97833.1|/4.4945e-77/hypothetical protein TcasGA2_TC000201 [Tribolium castaneum]
Unigene23339_1_1	892	50	113	14.0121	32.7113	1.22312	Up	2.15e-07	1.89e-05	-	-	-	-
Unigene40013_1_1	773	101	228	32.6617	76.1622	1.22148	Up	7.35e-14	1.63e-11	-	-	-	gi|225712430|gb|ACO12061.1|/1.92327e-48/C10orf58 homolog precursor [Lepeophtheirus salmonis]
Unigene48895_1_1	654	42	94	16.0534	37.1137	1.20907	Up	2.81e-06	0.000202241	-	-	-	-
Unigene42939_1_1	2147	135	302	15.718	36.3211	1.20839	Up	1.21e-13	2.57e-11	GO:0044464//cell part	GO:0004888//transmembrane receptor activity	GO:0050896//response to stimulus;GO:0007186//G-protein coupled receptor protein signaling pathway	gi|156545040|ref|XP_001600546.1|/1.07412e-148/PREDICTED: similar to GA15788-PA [Nasonia vitripennis]
Unigene29492_1_1	223	78	173	87.4352	200.321	1.19602	Up	2.76e-10	3.51e-08	-	-	-	-
Unigene44024_1_1	3798	453	993	29.8153	67.5116	1.17908	Up	1.2e-12	2.11e-10	-	-	-	gi|338716800|ref|XP_001917788.2|/1.09461e-24/PREDICTED: LOW QUALITY PROTEIN: ankyrin-3 [Equus caballus]
Unigene40219_1_1	1495	43	94	7.18992	16.2357	1.17512	Up	4.66e-06	0.000319384	-	-	-	gi|156549977|ref|XP_001603755.1|/2.24947e-91/PREDICTED: similar to alcohol dehydrogenase [Nasonia vitripennis]
Unigene41061_1_1	714	53	113	18.5556	40.8662	1.13906	Up	9.55e-07	7.5e-05	-	-	-	-
Unigene18184_1_1	1714	78	166	11.3758	25.0082	1.13644	Up	2.94e-09	3.32e-07	-	-	-	gi|260784600|ref|XP_002587353.1|/4.18339e-36/hypothetical protein BRAFLDRAFT_96224 [Branchiostoma floridae]
Unigene8216_1_1	454	56	119	30.8339	67.6824	1.13426	Up	5.36e-07	4.41e-05	-	-	-	-
Unigene44770_1_1	1220	63	132	12.9085	27.9382	1.11391	Up	1.94e-07	1.71e-05	-	-	-	-
Unigene8019_1_1	489	173	360	88.437	190.098	1.10402	Up	2.55e-13	5.15e-11	-	-	-	-
Unigene18487_1_1	679	154	320	56.6954	121.693	1.10194	Up	1e-13	2.14e-11	-	-	-	-
CL2.Contig5_1_1	4480	70	142	3.90586	8.18455	1.06726	Up	1.84e-07	1.63e-05	-	-	-	gi|297683612|ref|XP_002819467.1|/7.19216e-07/PREDICTED: hypothetical protein LOC100454571 [Pongo abelii]
Unigene17837_1_1	1078	52	105	12.0582	25.151	1.0606	Up	8.28e-06	0.00053729	-	GO:0016301//kinase activity	-	gi|322797538|gb|EFZ19582.1|/3.35341e-117/hypothetical protein SINV_05090 [Solenopsis invicta]
Unigene23084_1_1	684	54	109	19.7349	41.1486	1.0601	Up	5.61e-06	0.000379293	-	-	-	-
Unigene18950_1_1	275	60	121	54.54	113.615	1.05877	Up	1.75e-06	0.000130127	-	-	-	-
Unigene44784_1_1	1605	68	137	10.5908	22.0409	1.05737	Up	3.71e-07	3.11e-05	-	-	-	gi|254946556|gb|ACT91271.1|/1.65152e-79/ectonucleotidase enpp3 [Xenopus (Silurana) tropicalis]
Unigene18700_1_1	461	109	219	59.1047	122.667	1.0534	Up	1.42e-10	1.86e-08	-	-	-	-
Unigene40361_1_1	586	59	118	25.1681	51.9959	1.0468	Up	2.91e-06	0.000208672	-	-	-	-
CL82.Contig1_1_1	624	51	102	20.4306	42.2085	1.0468	Up	1.38e-05	0.000851464	-	-	-	-
CL1.Contig1_1_1	2797	418	818	37.3577	75.5171	1.0154	Up	3.67e-13	7.16e-11	GO:0016020//membrane;GO:0044424//intracellular part	GO:0005515//protein binding	GO:0006810//transport;GO:0050794//regulation of cellular process;GO:0008152//metabolic process	gi|283837871|ref|NP_001123962.1|/2.81382e-75/prolow-density lipoprotein receptor-related protein 1 [Rattus norvegicus]
Unigene15731_1_1	217	27	0	31.1029	0.001	-14.9248	Down	1.17e-08	1.22e-06	-	-	-	-
Unigene18307_1_1	1627	23	0	3.53376	0.001	-11.787	Down	1.75e-07	1.55e-05	-	-	-	-
Unigene2392_1_1	407	37	2	22.725	1.26888	-4.16265	Down	2.67e-09	3.04e-07	-	-	-	-
Unigene15499_1_1	267	29	2	27.1508	1.93421	-3.81118	Down	3.87e-07	3.24e-05	-	-	-	-
Unigene11972_1_1	368	25	2	16.982	1.40335	-3.59706	Down	4.47e-06	0.00030791	-	-	-	-
Unigene4420_1_1	353	23	2	16.2873	1.46298	-3.47676	Down	1.5e-05	0.000911616	-	-	-	-
Unigene41792_1_1	321	23	2	17.911	1.60883	-3.47676	Down	1.5e-05	0.000912783	-	-	-	-
Unigene41290_1_1	176	32	3	45.45	4.40142	-3.36824	Down	3.69e-07	3.1e-05	-	-	-	-
Unigene9727_1_1	1035	31	3	7.48717	0.748454	-3.32244	Down	6.68e-07	5.44e-05	-	-	-	-
Unigene45497_1_1	929	335	45	90.1417	12.5078	-2.84937	Down	3.89e-54	1.57e-51	-	-	-	-
Unigene27252_1_1	406	59	10	36.3264	6.36002	-2.51392	Down	1.8e-09	2.09e-07	-	-	-	-
Unigene12453_1_1	503	119	23	59.1392	11.8071	-2.32446	Down	2.35e-16	6.28e-14	-	-	-	-
Unigene19625_1_1	167	58	12	86.8177	18.5545	-2.22622	Down	2.88e-08	2.88e-06	-	-	-	-
Unigene20119_1_1	442	98	21	55.4243	12.2682	-2.17559	Down	9.36e-13	1.68e-10	-	-	-	-
Unigene36876_1_1	405	66	16	40.7367	10.2012	-1.9976	Down	3.17e-08	3.15e-06	-	-	-	-
Unigene23473_1_1	573	86	21	37.5181	9.46344	-1.98715	Down	2.88e-10	3.62e-08	-	-	-	-
Unigene23228_1_1	292	59	15	50.5086	13.2646	-1.92895	Down	3.3e-07	2.81e-05	-	-	-	-
Unigene18234_1_1	931	71	19	19.0636	5.26973	-1.85502	Down	4.64e-08	4.5e-06	-	-	-	-
Unigene35707_1_1	499	71	20	35.5676	10.3494	-1.78102	Down	1.07e-07	9.8e-06	-	-	-	gi|46015658|pdb|1S2P|A/1.10299e-06/Chain A, The Structure And Refinement Of Apocrustacyanin C2 To 1.3a Resolution And The Search For Differences Between This Protein And The Homologous Apoproteins A1 And C1
CL398.Contig1_1_1	343	67	19	48.8289	14.3035	-1.77136	Down	2.74e-07	2.37e-05	-	-	-	-
Unigene42839_1_1	251	49	14	48.7999	14.4025	-1.76056	Down	1.27e-05	0.000792231	-	-	-	-
Unigene2682_1_1	190	77	23	101.306	31.2578	-1.69643	Down	8.66e-08	8.07e-06	-	-	-	-
Unigene50492_1_1	423	90	27	53.1862	16.4819	-1.69017	Down	7.58e-09	8.16e-07	-	-	-	-
Unigene22328_1_1	1405	107	33	19.0372	6.06488	-1.65027	Down	5.66e-10	6.91e-08	-	-	-	gi|170048384|ref|XP_001852246.1|/4.81398e-48/WD repeat protein 18 [Culex quinquefasciatus]
Unigene8744_1_1	670	589	183	219.754	70.5278	-1.63963	Down	7.14e-48	2.83e-45	-	-	-	-
Unigene27308_1_1	381	90	28	59.0492	18.9766	-1.6377	Down	1.61e-08	1.65e-06	-	-	-	-
Unigene45522_1_1	468	61	19	32.5822	10.4832	-1.63601	Down	3.57e-06	0.000251067	-	-	-	-
Unigene44427_1_1	514	166	52	80.7312	26.1231	-1.6278	Down	1.86e-14	4.46e-12	-	-	-	-
CL825.Contig1_1_1	150	167	53	278.306	91.2366	-1.60899	Down	2.56e-14	6.06e-12	-	-	-	-
Unigene9187_1_1	381	307	98	201.423	66.4179	-1.60059	Down	6.65e-25	2.21e-22	-	-	-	-
Unigene50663_1_1	399	56	18	35.0842	11.6489	-1.59063	Down	1.37e-05	0.000845178	-	-	-	gi|270014225|gb|EFA10673.1|/1.37907e-28/muscle-specific protein 300 [Tribolium castaneum]
CL349.Contig1_1_1	1309	310	101	59.1996	19.9235	-1.57111	Down	1.66e-24	5.48e-22	-	-	-	-
Unigene3207_1_1	376	102	34	67.8124	23.3494	-1.53816	Down	8.85e-09	9.43e-07	-	-	-	-
Unigene40385_1_1	340	107	36	78.6686	27.3406	-1.52474	Down	4.79e-09	5.33e-07	-	-	-	-
Unigene18236_1_1	1402	309	107	55.0943	19.707	-1.4832	Down	1.4e-22	4.49e-20	-	-	GO:0009987//cellular process;GO:0050789//regulation of biological process	gi|189239981|ref|XP_967601.2|/1.97133e-09/PREDICTED: similar to AGAP011600-PA [Tribolium castaneum]
Unigene17839_1_1	1706	270	97	39.5623	14.6817	-1.4301	Down	6e-19	1.73e-16	-	GO:0005515//protein binding;GO:0001071	GO:0007166//cell surface receptor linked signaling pathway;GO:0080090//regulation of primary metabolic process;GO:0042221//response to chemical stimulus;GO:0031323//regulation of cellular metabolic process;GO:0006350//transcription;GO:0060255	gi|328787983|ref|XP_003251036.1|/1.62616e-48/PREDICTED: transcription factor AP-1 [Apis mellifera]
Unigene18449_1_1	865	567	207	163.856	61.7929	-1.40692	Down	3.53e-37	1.36e-34	-	-	GO:0006952//defense response	gi|164451885|gb|ABY56820.1|/1.01991e-27/pen3-o precursor [Fenneropenaeus penicillatus]
Unigene18466_1_1	507	178	65	87.7624	33.1047	-1.40657	Down	1.05e-12	1.87e-10	-	-	-	gi|254351320|gb|ACM89167.2|/9.60227e-17/crustin antimicrobial peptide [Portunus trituberculatus]
Unigene7697_1_1	155	73	27	117.73	44.9797	-1.38814	Down	6.84e-06	0.00044988	-	GO:0016787//hydrolase activity	-	gi|149022841|gb|EDL79735.1|/2.26279e-10/similar to FLJ46154 protein (predicted) [Rattus norvegicus]
Unigene17993_1_1	1344	5742	2131	1067.97	409.42	-1.38322	Down	0	0	-	-	-	gi|334854886|gb|AEH05998.1|/4.23227e-62/mitochondrial C type lectin containing domain protein [Litopenaeus vannamei]
Unigene8687_1_1	1126	70	26	15.5402	5.96238	-1.38204	Down	1.14e-05	0.000720171	-	-	-	gi|270002279|gb|EEZ98726.1|/2.05076e-64/hypothetical protein TcasGA2_TC001278 [Tribolium castaneum]
Unigene19479_1_1	1169	314	117	67.1447	25.8438	-1.37746	Down	1.13e-20	3.46e-18	-	-	-	gi|291225364|ref|XP_002732668.1|/6.88094e-10/PREDICTED: gamma-butyrobetaine dioxygenase-like [Saccoglossus kowalevskii]
Unigene44019_1_1	1562	178	67	28.4863	11.0759	-1.36285	Down	3.54e-12	5.81e-10	-	-	-	-
Unigene8051_1_1	816	193	73	59.124	23.1003	-1.35583	Down	5.4e-13	9.97e-11	-	-	GO:0008152//metabolic process	gi|218683230|gb|ACL00656.1|/7.16091e-89/trehalose 6-phosphate synthase 1a isoform [Callinectes sapidus]
Unigene35809_1_1	748	74	28	24.7301	9.66587	-1.3553	Down	8.67e-06	0.000559224	-	-	-	gi|270003417|gb|EEZ99864.1|/1.76449e-11/hypothetical protein TcasGA2_TC002646 [Tribolium castaneum]
Unigene1593_1_1	935	71	27	18.9821	7.45653	-1.34806	Down	1.44e-05	0.000880349	-	-	-	gi|260824760|ref|XP_002607335.1|/1.35693e-52/hypothetical protein BRAFLDRAFT_113907 [Branchiostoma floridae]
Unigene43770_1_1	299	81	31	67.719	26.7716	-1.33886	Down	3.97e-06	0.000276302	-	-	-	-
Unigene37101_1_1	1697	135	52	19.886	7.91236	-1.32958	Down	2.89e-09	3.27e-07	-	GO:0060089//molecular transducer activity	GO:0023060	gi|321459307|gb|EFX70362.1|/6.37633e-146/hypothetical protein DAPPUDRAFT_257213 [Daphnia pulex]
Unigene3224_1_1	795	93	36	29.2424	11.6928	-1.32244	Down	9.58e-07	7.52e-05	-	-	-	-
Unigene50686_1_1	358	121	47	84.4888	33.9	-1.31748	Down	2.41e-08	2.42e-06	-	-	-	-
Unigene2313_1_1	459	115	45	62.6299	25.3154	-1.30684	Down	6.49e-08	6.15e-06	-	-	-	-
Unigene19998_1_1	1856	323	128	43.5032	17.808	-1.28859	Down	2.61e-19	7.78e-17	-	-	-	gi|115910513|ref|XP_001199185.1|/1.33243e-26/PREDICTED: similar to endonuclease-reverse transcriptase [Strongylocentrotus purpuratus]
Unigene8660_1_1	300	93	37	77.4923	31.8467	-1.28291	Down	1.7e-06	0.00012726	-	-	-	-
Unigene41193_1_1	465	240	96	129.019	53.3093	-1.27513	Down	1.63e-14	3.93e-12	-	-	-	-
Unigene7874_1_1	354	117	47	82.6189	34.283	-1.26898	Down	9.88e-08	9.12e-06	-	-	-	-
Unigene35872_1_1	1079	106	43	24.5573	10.2904	-1.25486	Down	5.01e-07	4.15e-05	-	-	-	gi|208973268|ref|NP_001129180.1|/2.10107e-18/unhealthy ribosome biogenesis protein 2 homolog [Rattus norvegicus]
Unigene2961_1_1	220	91	37	103.399	43.4274	-1.25154	Down	3.42e-06	0.000242694	-	-	-	-
Unigene41512_1_1	303	88	36	72.6	30.6792	-1.24271	Down	5.61e-06	0.000378858	-	-	-	-
Unigene23896_1_1	1682	256	107	38.0461	16.4264	-1.21173	Down	2.55e-14	6.08e-12	-	GO:0005488//binding;GO:0003824//catalytic activity	-	gi|165932241|dbj|BAF99007.1|/2.30878e-156/toll receptor [Marsupenaeus japonicus]
Unigene2036_1_1	515	105	44	50.9658	22.0612	-1.20802	Down	1.2e-06	9.33e-05	-	-	-	-
Unigene9159_1_1	2241	577	242	64.3621	27.8842	-1.20677	Down	3.59e-30	1.27e-27	-	GO:0016798//hydrolase activity, acting on glycosyl bonds	GO:0005975//carbohydrate metabolic process	gi|237847767|gb|ACR23315.1|/0/chitinase 5 [Litopenaeus vannamei]
Unigene17705_1_1	590	107	46	45.3344	20.1322	-1.17111	Down	1.73e-06	0.000129371	-	-	-	-
Unigene51016_1_1	800	97	42	30.3095	13.5564	-1.1608	Down	6.21e-06	0.000412583	-	-	-	-
Unigene23158_1_1	748	103	45	34.4217	15.5344	-1.14785	Down	3.9e-06	0.000271741	-	-	-	-
Unigene22758_1_1	1161	121	53	26.0525	11.7877	-1.14414	Down	5.91e-07	4.83e-05	GO:0031981//nuclear lumen	GO:0004386//helicase activity;GO:0042623//ATPase activity, coupled;GO:0000166//nucleotide binding	-	gi|334310507|ref|XP_001370949.2|/1.73218e-21/PREDICTED: ATP-dependent RNA helicase DDX24 [Monodelphis domestica]
Unigene8899_1_1	279	146	64	130.811	59.2325	-1.14303	Down	4.13e-08	4.02e-06	-	-	-	gi|198453473|ref|XP_002137676.1|/5.01799e-10/GA26398 [Drosophila pseudoobscura pseudoobscura]
Unigene35359_1_1	1495	170	76	28.4253	13.1267	-1.11466	Down	6.5e-09	7.08e-07	-	-	-	gi|328785464|ref|XP_001121478.2|/1.33357e-43/PREDICTED: hypothetical protein LOC725656 [Apis mellifera]
Unigene44092_1_1	580	114	51	49.133	22.7053	-1.11367	Down	2.11e-06	0.000155486	-	-	-	-
Unigene45464_1_1	318	96	43	75.4642	34.9161	-1.1119	Down	1.4e-05	0.000862398	-	-	-	-
Unigene40141_1_1	562	158	71	70.2777	32.6217	-1.10724	Down	2.64e-08	2.65e-06	-	-	-	-
Unigene45993_1_1	1191	117	53	24.5567	11.4908	-1.09565	Down	2.11e-06	0.000155527	-	-	-	-
Unigene2413_1_1	1161	97	44	20.8851	9.78599	-1.09368	Down	1.65e-05	0.000991915	-	GO:0017111//nucleoside-triphosphatase activity;GO:0000166//nucleotide binding	-	gi|321466431|gb|EFX77426.1|/2.69147e-99/hypothetical protein DAPPUDRAFT_213372 [Daphnia pulex]
Unigene36485_1_1	1034	99	45	23.9338	11.2377	-1.0907	Down	1.4e-05	0.000861496	-	-	-	gi|260817744|ref|XP_002603745.1|/2.71993e-44/hypothetical protein BRAFLDRAFT_283569 [Branchiostoma floridae]
Unigene7879_1_1	317	217	99	171.119	80.6418	-1.0854	Down	1.35e-10	1.79e-08	-	-	-	-
Unigene40362_1_1	513	151	69	73.5794	34.7309	-1.08308	Down	9.19e-08	8.55e-06	-	-	-	-
Unigene7541_1_1	593	318	147	134.051	64.0099	-1.06641	Down	1.76e-14	4.22e-12	-	-	-	gi|255653870|gb|ACU25383.1|/1.72986e-17/crustin 2 [Panulirus japonicus]
Unigene18063_1_1	2114	695	325	82.1819	39.6975	-1.04977	Down	4.1e-29	1.45e-26	-	-	-	-
Unigene17991_1_1	1271	689	323	135.51	65.6208	-1.04617	Down	1.01e-28	3.5e-26	-	-	-	-
Unigene41378_1_1	1049	175	83	41.7022	20.4309	-1.02937	Down	3.4e-08	3.37e-06	-	-	-	-
Unigene39929_1_1	1804	295	140	40.8773	20.039	-1.02849	Down	7.57e-13	1.37e-10	-	-	-	gi|165932241|dbj|BAF99007.1|/0/toll receptor [Marsupenaeus japonicus]
Unigene9112_1_1	635	198	94	77.945	38.2242	-1.02797	Down	4.46e-09	4.98e-07	-	-	-	-
Unigene36195_1_1	953	124	59	32.5256	15.9861	-1.02475	Down	3.76e-06	0.000263118	-	-	-	-
Unigene44419_1_1	479	166	79	86.6302	42.5869	-1.02446	Down	8.61e-08	8.04e-06	-	-	-	-
CL833.Contig1_1_1	810	126	60	38.885	19.1272	-1.02359	Down	3.21e-06	0.000228575	-	-	-	gi|123406688|ref|XP_001302837.1|/1.40706e-12/hypothetical protein [Trichomonas vaginalis G3]
Unigene18582_1_1	2415	111	53	11.4895	5.66687	-1.0197	Down	1.33e-05	0.000824782	-	GO:0051766;GO:0005515//protein binding	GO:0006020//inositol metabolic process	gi|333466330|gb|EAL42027.4|/8.89933e-123/AGAP002194-PA [Anopheles gambiae str. PEST]
Unigene50293_1_1	1332	113	54	21.2066	10.4682	-1.01849	Down	1.13e-05	0.000717162	-	-	-	gi|332027402|gb|EGI67485.1|/2.67711e-101/Nesprin-1 [Acromyrmex echinatior]
Unigene8598_1_1	1187	354	170	74.5503	36.9813	-1.01142	Down	9.37e-15	2.3e-12	-	-	-	-
Unigene42880_1_1	740	127	61	42.9011	21.2854	-1.01115	Down	3.68e-06	0.000257794	-	-	-	-
