# Supplementary material for: Sequencing and De Novo Analysis of the Hemocytes Transcriptome in Litopenaeus vannamei Response to White Spot Syndrome Virus Infection
Source: PLoS One. 2013 Oct 18;8(10):e76718. doi: 10.1371/journal.pone.0076718 (PMC3799976; doi:10.1371/journal.pone.0076718)
Supplement: Table S3 — Differentially expressed genes between the mock and late infection samples. (XLS) [file pone.0076718.s003.xls]

## Sheet: Table S3
GeneID	Gene_length	0-1-Expression	4-1-Expression	0-1-RPKM	4-1-RPKM	log2 Ratio(4-1/0-1)	Up-Down-Regulation(4-1/0-1)	P-value	FDR	GO Component	GO Function	GO Process	Blast nr
Unigene19574_1_1	811	0	5373	0.001	1694.8	20.6927	Up	2.22e-16	9.27e-15	-	-	-	gi|854403|emb|CAA57880.1|/3.6922e-138/hemocyanin [Litopenaeus vannamei]
Unigene18128_1_1	1436	0	7475	0.001	1331.62	20.3447	Up	2.22e-16	8.57e-15	-	GO:0016853//isomerase activity	GO:0006629//lipid metabolic process;GO:0032787//monocarboxylic acid metabolic process;GO:0006007//glucose catabolic process	gi|296045879|gb|ADG86240.1|/8.53143e-133/triosephosphate isomerase [Penaeus monodon]
Unigene37027_1_1	287	0	929	0.001	828.051	19.6594	Up	2.22e-16	1.05e-14	-	-	-	-
Unigene19486_1_1	3745	0	10891	0.001	743.942	19.5048	Up	2.22e-16	9.77e-15	-	-	-	-
Unigene18418_1_1	552	0	1591	0.001	737.317	19.4919	Up	2.22e-16	1.07e-14	-	-	-	-
Unigene15456_1_1	591	0	1650	0.001	714.2	19.446	Up	2.22e-16	9.97e-15	-	-	-	gi|336181150|gb|AEI26265.1|/2.13315e-100/peritrophin [Litopenaeus vannamei]
Unigene20030_1_1	523	0	1371	0.001	670.593	19.3551	Up	2.22e-16	1.09e-14	-	-	-	-
Unigene30098_1_1	172	0	412	0.001	612.762	19.225	Up	2.22e-16	1.04e-14	-	-	-	gi|257480841|gb|ACV60547.1|/3.20769e-17/polehole-like protein [Penaeus monodon]
Unigene8802_1_1	1082	0	1916	0.001	452.993	18.7891	Up	2.22e-16	8.33e-15	-	-	-	gi|312384835|gb|EFR29468.1|/9.49466e-11/hypothetical protein AND_01508 [Anopheles darlingi]
Unigene42680_1_1	229	0	393	0.001	439.016	18.7439	Up	2.22e-16	9.35e-15	-	-	-	-
Unigene22104_1_1	156	0	257	0.001	421.436	18.685	Up	2.22e-16	9.49e-15	-	-	-	-
Unigene18461_1_1	607	0	995	0.001	419.332	18.6777	Up	2.22e-16	9.77e-15	-	-	-	gi|156254828|gb|ABU62825.1|/2.32373e-89/C-type lectin [Litopenaeus vannamei]
Unigene26386_1_1	228	0	327	0.001	366.89	18.485	Up	2.22e-16	9.64e-15	-	-	-	-
Unigene18168_1_1	2362	0	3335	0.001	361.193	18.4624	Up	2.22e-16	9.33e-15	-	-	-	-
Unigene18574_1_1	1359	0	1895	0.001	356.708	18.4444	Up	2.22e-16	1.02e-14	-	-	-	gi|7414468|emb|CAB85965.1|/0/hemocyanin [Litopenaeus vannamei]
Unigene25909_1_1	289	0	387	0.001	342.56	18.386	Up	2.22e-16	8.23e-15	-	-	-	-
Unigene1483_1_1	276	0	356	0.001	329.962	18.3319	Up	2.22e-16	8.84e-15	-	-	-	-
Unigene18920_1_1	2285	0	2864	0.001	320.634	18.2906	Up	2.22e-16	1.02e-14	GO:0044424//intracellular part	GO:0046872//metal ion binding;GO:0016728	GO:0006259//DNA metabolic process;GO:0051262//protein tetramerization;GO:0008283//cell proliferation;GO:0009165//nucleotide biosynthetic process	gi|157126966|ref|XP_001654749.1|/1.75324e-104/ribonucleoside-diphosphate reductase small chain [Aedes aegypti]
Unigene20114_1_1	2398	0	2554	0.001	272.455	18.0557	Up	2.22e-16	9.13e-15	-	-	-	-
Unigene18656_1_1	1038	0	1082	0.001	266.657	18.0246	Up	2.22e-16	8.44e-15	-	-	-	-
Unigene19448_1_1	564	0	578	0.001	262.163	18.0001	Up	2.22e-16	9.86e-15	-	-	-	gi|320090149|gb|ADW08726.1|/1.88488e-92/C-type lectin-1 [Litopenaeus vannamei]
Unigene18734_1_1	548	0	517	0.001	241.342	17.8807	Up	2.22e-16	9.82e-15	-	-	-	gi|89258151|gb|ABD65298.1|/2.06482e-77/destabilase I [Litopenaeus vannamei]
Unigene17933_1_1	562	0	526	0.001	239.427	17.8692	Up	2.22e-16	8.4e-15	-	-	-	gi|76781670|gb|ABA54612.1|/4.58095e-22/C-type lectin 1 [Fenneropenaeus chinensis]
Unigene19092_1_1	1279	0	1175	0.001	235.012	17.8424	Up	2.22e-16	9.16e-15	-	-	-	gi|194748427|ref|XP_001956647.1|/5.78258e-13/GF25313 [Drosophila ananassae]
Unigene17857_1_1	1610	0	1449	0.001	230.232	17.8127	Up	2.22e-16	8.39e-15	-	-	-	-
Unigene19329_1_1	258	0	226	0.001	224.085	17.7737	Up	2.22e-16	1.03e-14	-	-	-	-
Unigene18320_1_1	1111	0	972	0.001	223.808	17.7719	Up	2.22e-16	1.01e-14	GO:0044424//intracellular part	GO:0046872//metal ion binding;GO:0042802//identical protein binding;GO:0016765//transferase activity, transferring alkyl or aryl (other than methyl) groups;GO:0031406//carboxylic acid binding;GO:0032559//adenyl ribonucleotide binding	GO:0000097//sulfur amino acid biosynthetic process;GO:0051260//protein homooligomerization	gi|328708152|ref|XP_003243609.1|/1.35913e-44/PREDICTED: s-adenosylmethionine synthase-like isoform 2 [Acyrthosiphon pisum]
Unigene8232_1_1	941	0	790	0.001	214.764	17.7124	Up	2.22e-16	1.08e-14	-	-	-	-
Unigene18129_1_1	508	0	417	0.001	209.989	17.68	Up	2.22e-16	1.04e-14	-	-	-	gi|237847765|gb|ACR23314.1|/1.87352e-84/chitinase 4 precursor [Litopenaeus vannamei]
Unigene17704_1_1	2453	0	1967	0.001	205.13	17.6462	Up	2.22e-16	1.04e-14	-	-	-	-
Unigene17832_1_1	1498	0	1199	0.001	204.753	17.6435	Up	2.22e-16	8.97e-15	-	-	-	-
Unigene17867_1_1	1705	0	1361	0.001	204.201	17.6396	Up	2.22e-16	9.06e-15	-	GO:0004553//hydrolase activity, hydrolyzing O-glycosyl compounds;GO:0005488//binding	GO:0006022	gi|195969368|gb|ACG60513.1|/0/chitinase 1 precursor [Litopenaeus vannamei]
Unigene37772_1_1	211	0	168	0.001	203.681	17.636	Up	2.22e-16	8.29e-15	-	-	-	-
Unigene19101_1_1	469	0	357	0.001	194.724	17.5711	Up	2.22e-16	8.87e-15	-	-	-	-
Unigene43933_1_1	946	0	713	0.001	192.806	17.5568	Up	2.22e-16	8.67e-15	-	-	-	-
Unigene18342_1_1	365	0	266	0.001	186.428	17.5083	Up	2.22e-16	8.35e-15	-	-	-	-
Unigene29894_1_1	239	0	169	0.001	180.889	17.4647	Up	2.22e-16	1.06e-14	-	-	-	-
Unigene17690_1_1	6324	0	4461	0.001	180.453	17.4613	Up	2.22e-16	8.15e-15	-	-	-	-
Unigene503_1_1	280	0	197	0.001	179.983	17.4575	Up	2.22e-16	1.09e-14	-	-	-	-
Unigene7455_1_1	346	0	243	0.001	179.661	17.4549	Up	2.22e-16	8.36e-15	-	-	-	-
Unigene18554_1_1	584	0	407	0.001	178.281	17.4438	Up	2.22e-16	9.21e-15	-	-	-	gi|296042357|gb|ADG85668.1|/1.10045e-53/lectin B isoform 1 [Marsupenaeus japonicus]
Unigene19989_1_1	2045	0	1405	0.001	175.754	17.4232	Up	2.22e-16	9.06e-15	GO:0044424//intracellular part	GO:0046872//metal ion binding;GO:0016765//transferase activity, transferring alkyl or aryl (other than methyl) groups;GO:0032559//adenyl ribonucleotide binding	GO:0000097//sulfur amino acid biosynthetic process	gi|193631865|ref|XP_001946709.1|/1.61548e-162/PREDICTED: s-adenosylmethionine synthase-like isoform 1 [Acyrthosiphon pisum]
Unigene8908_1_1	564	0	385	0.001	174.624	17.4139	Up	2.22e-16	1.01e-14	-	-	-	-
Unigene19695_1_1	2133	0	1438	0.001	172.461	17.3959	Up	2.22e-16	9.24e-15	-	-	-	-
Unigene18281_1_1	4706	0	3163	0.001	171.937	17.3915	Up	2.22e-16	8.95e-15	-	-	-	-
Unigene8763_1_1	1218	0	767	0.001	161.091	17.2975	Up	2.22e-16	8.24e-15	-	-	-	-
Unigene19528_1_1	1286	0	765	0.001	152.175	17.2154	Up	2.22e-16	8.18e-15	-	GO:0016787//hydrolase activity	GO:0008152//metabolic process	gi|237847765|gb|ACR23314.1|/0/chitinase 4 precursor [Litopenaeus vannamei]
Unigene19418_1_1	3819	0	2222	0.001	148.839	17.1834	Up	2.22e-16	8.89e-15	-	-	-	-
Unigene19075_1_1	1368	0	795	0.001	148.663	17.1817	Up	2.22e-16	1.06e-14	-	-	-	gi|89258155|gb|ABD65300.1|/7.36538e-171/carboxypeptidase B [Litopenaeus vannamei]
Unigene8427_1_1	618	0	343	0.001	141.981	17.1153	Up	2.22e-16	1.09e-14	-	-	-	-
Unigene44397_1_1	481	0	254	0.001	135.086	17.0435	Up	2.22e-16	1e-14	-	-	-	-
Unigene19429_1_1	949	0	495	0.001	133.433	17.0258	Up	2.22e-16	9.11e-15	-	-	-	gi|290561783|gb|ADD38289.1|/2.40067e-20/Gamma-crystallin A [Lepeophtheirus salmonis]
Unigene27001_1_1	188	0	98	0.001	133.35	17.0249	Up	2.22e-16	8.12e-15	-	-	-	-
Unigene19642_1_1	1155	0	601	0.001	133.112	17.0223	Up	2.22e-16	1.06e-14	-	-	-	gi|118383253|ref|XP_001024781.1|/1.19097e-06/hypothetical protein TTHERM_00237510 [Tetrahymena thermophila]
Unigene7547_1_1	4018	0	2068	0.001	131.663	17.0065	Up	2.22e-16	1.1e-14	-	-	-	-
Unigene18081_1_1	1797	0	899	0.001	127.978	16.9655	Up	2.22e-16	1.05e-14	-	GO:0005488//binding;GO:0042083//5,10-methylenetetrahydrofolate-dependent methyltransferase activity	GO:0006259//DNA metabolic process;GO:0019932//second-messenger-mediated signaling;GO:0009177;GO:0017085//response to insecticide	gi|321468779|gb|EFX79762.1|/1.30992e-112/hypothetical protein DAPPUDRAFT_304293 [Daphnia pulex]
Unigene8339_1_1	2948	0	1455	0.001	126.258	16.946	Up	2.22e-16	9.46e-15	-	-	-	-
Unigene8558_1_1	1320	0	638	0.001	123.643	16.9158	Up	2.22e-16	8.97e-15	-	-	-	-
Unigene43699_1_1	285	0	136	0.001	122.072	16.8974	Up	2.22e-16	8.67e-15	-	-	-	-
Unigene9391_1_1	182	0	85	0.001	119.473	16.8663	Up	2.22e-16	1.07e-14	-	-	-	-
Unigene7752_1_1	1641	0	763	0.001	118.943	16.8599	Up	2.22e-16	9.71e-15	-	GO:0016776//phosphotransferase activity, phosphate group as acceptor	GO:0009197;GO:0070848//response to growth factor stimulus	gi|326428009|gb|EGD73579.1|/4.10585e-33/thymidylate kinase [Salpingoeca sp. ATCC 50818]
Unigene19126_1_1	1966	0	902	0.001	117.367	16.8407	Up	2.22e-16	1.08e-14	-	-	-	-
Unigene19025_1_1	449	0	206	0.001	117.366	16.8407	Up	2.22e-16	9.99e-15	-	-	-	-
Unigene42975_1_1	991	0	454	0.001	117.194	16.8385	Up	2.22e-16	9.03e-15	-	-	-	-
Unigene30486_1_1	393	0	179	0.001	116.515	16.8302	Up	2.22e-16	9.44e-15	-	-	-	-
Unigene19572_1_1	653	0	293	0.001	114.783	16.8085	Up	2.22e-16	1.08e-14	-	-	-	gi|256539086|gb|ACU82845.1|/3.14629e-61/fatty acids binding protein [Fenneropenaeus chinensis]
Unigene18179_1_1	606	0	271	0.001	114.398	16.8037	Up	2.22e-16	8.98e-15	-	-	-	gi|296042339|gb|ADG85659.1|/1.01367e-28/lectin D [Marsupenaeus japonicus]
Unigene9297_1_1	1572	0	687	0.001	111.796	16.7705	Up	2.22e-16	1.04e-14	-	-	-	-
Unigene8027_1_1	426	0	179	0.001	107.49	16.7138	Up	2.22e-16	9.03e-15	-	-	-	-
Unigene31611_1_1	277	0	116	0.001	107.128	16.709	Up	2.22e-16	8.94e-15	GO:0044464//cell part	GO:0046914//transition metal ion binding	GO:0044260	gi|156404398|ref|XP_001640394.1|/5.71671e-19/predicted protein [Nematostella vectensis]
Unigene41777_1_1	215	0	87	0.001	103.515	16.6595	Up	2.22e-16	9.6e-15	-	-	-	-
Unigene18060_1_1	329	0	132	0.001	102.636	16.6472	Up	2.22e-16	9.96e-15	-	-	-	-
Unigene18202_1_1	387	0	155	0.001	102.458	16.6447	Up	2.22e-16	8.79e-15	-	-	-	-
Unigene18190_1_1	1394	0	539	0.001	98.9121	16.5939	Up	2.22e-16	8.69e-15	-	-	-	-
Unigene9370_1_1	1630	0	625	0.001	98.0879	16.5818	Up	2.22e-16	9.7e-15	-	-	-	-
CL857.Contig1_1_1	1637	0	615	0.001	96.1058	16.5523	Up	2.22e-16	1.04e-14	-	-	-	-
CL707.Contig1_1_1	302	0	113	0.001	95.7182	16.5465	Up	2.22e-16	9.94e-15	-	-	-	-
Unigene18926_1_1	391	0	146	0.001	95.5211	16.5435	Up	2.22e-16	8.74e-15	-	GO:0003824//catalytic activity	GO:0008152//metabolic process	gi|89258153|gb|ABD65299.1|/1.75384e-39/ENSANGP00000021035-like [Litopenaeus vannamei]
Unigene43095_1_1	191	0	71	0.001	95.0929	16.5371	Up	2.22e-16	1.07e-14	-	-	-	-
Unigene9082_1_1	993	0	359	0.001	92.4844	16.4969	Up	2.22e-16	8.48e-15	-	-	-	-
Unigene8422_1_1	339	0	121	0.001	91.308	16.4785	Up	2.22e-16	9.25e-15	-	-	-	-
Unigene41882_1_1	944	0	336	0.001	91.0522	16.4744	Up	2.22e-16	9.87e-15	-	-	-	-
Unigene8523_1_1	1604	0	567	0.001	90.4278	16.4645	Up	2.22e-16	1.07e-14	-	-	-	-
Unigene9043_1_1	610	0	215	0.001	90.1637	16.4603	Up	2.22e-16	9.42e-15	-	-	-	-
Unigene19627_1_1	879	0	305	0.001	88.7635	16.4377	Up	2.22e-16	1.05e-14	-	-	-	-
Unigene7560_1_1	540	0	187	0.001	88.5872	16.4348	Up	2.22e-16	1.05e-14	-	-	-	gi|186696079|gb|ACC86854.1|/2.68831e-26/C-type lectin-like domain-containing protein PtLP [Portunus trituberculatus]
CL61.Contig1_1_1	798	0	275	0.001	88.1562	16.4278	Up	2.22e-16	8.81e-15	-	-	-	-
Unigene19433_1_1	1166	0	399	0.001	87.5382	16.4176	Up	2.22e-16	9.79e-15	-	GO:0070011//peptidase activity, acting on L-amino acid peptides	-	gi|1483570|emb|CAA68066.1|/0/cathepsin l [Litopenaeus vannamei]
Unigene8849_1_1	1072	0	365	0.001	87.1006	16.4104	Up	2.22e-16	1.01e-14	-	-	-	-
Unigene7994_1_1	5110	0	1656	0.001	82.9016	16.3391	Up	2.22e-16	9.93e-15	-	-	-	-
Unigene18067_1_1	2523	0	815	0.001	82.6349	16.3345	Up	2.22e-16	8.65e-15	-	-	GO:0009608//response to symbiont;GO:0006997//nucleus organization;GO:0009653//anatomical structure morphogenesis;GO:0003006//reproductive developmental process	gi|321475817|gb|EFX86779.1|/2.8509e-87/hypothetical protein DAPPUDRAFT_307838 [Daphnia pulex]
Unigene44803_1_1	1062	0	343	0.001	82.6215	16.3342	Up	2.22e-16	1.03e-14	-	-	-	-
Unigene18022_1_1	679	0	215	0.001	81.0013	16.3057	Up	2.22e-16	9.83e-15	-	-	-	gi|195108929|ref|XP_001999045.1|/5.89355e-13/GI24300 [Drosophila mojavensis]
Unigene40206_1_1	230	0	72	0.001	80.0807	16.2892	Up	2.22e-16	9.9e-15	-	-	-	-
Unigene44076_1_1	3422	0	1071	0.001	80.0632	16.2889	Up	2.22e-16	9.94e-15	-	-	-	-
Unigene19815_1_1	167	0	51	0.001	78.1226	16.2535	Up	4.44e-16	1.61e-14	-	-	-	-
CL858.Contig1_1_1	1608	0	484	0.001	76.9985	16.2325	Up	2.22e-16	8.92e-15	-	-	-	-
Unigene36869_1_1	223	0	67	0.001	76.8587	16.2299	Up	2.22e-16	8.75e-15	-	-	-	-
Unigene42865_1_1	861	0	254	0.001	75.4664	16.2035	Up	2.22e-16	1.01e-14	-	-	-	-
Unigene8388_1_1	1319	0	377	0.001	73.1172	16.1579	Up	2.22e-16	1.08e-14	-	-	-	gi|10336557|dbj|BAB13775.1|/3.64686e-26/oxygenase [Oplophorus gracilorostris]
Unigene18781_1_1	1064	0	301	0.001	72.3683	16.1431	Up	2.22e-16	9.05e-15	-	-	-	gi|46561850|gb|AAT01142.1|/1.85007e-35/proteoliaisin [Lytechinus variegatus]
Unigene9455_1_1	237	0	67	0.001	72.3185	16.1421	Up	2.22e-16	8.63e-15	-	-	-	-
Unigene18900_1_1	3836	0	1082	0.001	72.1559	16.1388	Up	2.22e-16	8.37e-15	-	-	-	-
Unigene43732_1_1	3091	0	870	0.001	72.0018	16.1357	Up	2.22e-16	9e-15	-	-	-	-
Unigene9373_1_1	779	0	219	0.001	71.9167	16.134	Up	2.22e-16	1.02e-14	-	-	-	-
Unigene8039_1_1	4892	0	1363	0.001	71.2742	16.1211	Up	2.22e-16	8.61e-15	-	-	-	-
Unigene7729_1_1	756	0	210	0.001	71.0593	16.1167	Up	2.22e-16	9.75e-15	-	-	-	gi|290561783|gb|ADD38289.1|/8.95165e-19/Gamma-crystallin A [Lepeophtheirus salmonis]
Unigene41074_1_1	804	0	223	0.001	70.9532	16.1146	Up	2.22e-16	8.69e-15	-	-	-	gi|156095215|ref|XP_001613643.1|/1.48199e-14/knob-associated His-rich protein [Plasmodium vivax SaI-1]
Unigene43161_1_1	2645	0	729	0.001	70.5058	16.1055	Up	2.22e-16	8.41e-15	-	GO:0000166//nucleotide binding;GO:0016728	GO:0051262//protein tetramerization;GO:0009165//nucleotide biosynthetic process	gi|326435406|gb|EGD80976.1|/0/Rrm1 protein [Salpingoeca sp. ATCC 50818]
Unigene7302_1_1	1561	0	427	0.001	69.9759	16.0946	Up	2.22e-16	8.53e-15	GO:0043231//intracellular membrane-bounded organelle	GO:0016491//oxidoreductase activity	GO:0044255//cellular lipid metabolic process;GO:0044281	gi|91093353|ref|XP_969001.1|/1.64862e-68/PREDICTED: similar to Transmembrane protein 195 [Tribolium castaneum]
Unigene41825_1_1	1184	0	323	0.001	69.7869	16.0907	Up	2.22e-16	9.63e-15	-	-	-	-
Unigene18053_1_1	1581	0	431	0.001	69.7379	16.0897	Up	2.22e-16	9.66e-15	-	-	-	-
Unigene1970_1_1	266	0	72	0.001	69.2427	16.0794	Up	2.22e-16	8.25e-15	-	-	-	-
Unigene46026_1_1	224	0	58	0.001	66.2374	16.0154	Up	2.22e-16	8.64e-15	-	-	-	gi|210062957|gb|ACJ06429.1|/5.06854e-23/C-type lectin 5 [Fenneropenaeus chinensis]
Unigene8626_1_1	429	0	110	0.001	65.5932	16.0013	Up	2.22e-16	8.76e-15	-	-	-	-
Unigene19598_1_1	356	0	91	0.001	65.3905	15.9968	Up	2.22e-16	9.28e-15	-	GO:0016798//hydrolase activity, acting on glycosyl bonds	GO:0005975//carbohydrate metabolic process	gi|89258153|gb|ABD65299.1|/2.46865e-17/ENSANGP00000021035-like [Litopenaeus vannamei]
Unigene19376_1_1	1163	0	297	0.001	65.3281	15.9954	Up	2.22e-16	9.61e-15	-	-	-	gi|10336557|dbj|BAB13775.1|/1.32321e-29/oxygenase [Oplophorus gracilorostris]
Unigene18226_1_1	281	0	71	0.001	64.6361	15.9801	Up	2.22e-16	9.07e-15	-	-	-	-
Unigene8671_1_1	441	0	111	0.001	64.3884	15.9745	Up	2.22e-16	1.04e-14	-	-	-	-
Unigene18140_1_1	1444	0	362	0.001	64.1305	15.9687	Up	2.22e-16	8.52e-15	-	-	-	gi|260828627|ref|XP_002609264.1|/3.27014e-07/hypothetical protein BRAFLDRAFT_124749 [Branchiostoma floridae]
Unigene7896_1_1	257	0	64	0.001	63.7045	15.9591	Up	2.22e-16	8.84e-15	-	-	-	-
Unigene14978_1_1	178	0	44	0.001	63.2348	15.9484	Up	3.4e-14	1.08e-12	-	-	-	-
Unigene44087_1_1	362	0	89	0.001	62.8933	15.9406	Up	2.22e-16	8.88e-15	-	-	-	-
Unigene19512_1_1	711	0	174	0.001	62.6041	15.934	Up	2.22e-16	8.5e-15	-	-	-	gi|194760137|ref|XP_001962298.1|/6.2792e-08/GF14512 [Drosophila ananassae]
Unigene7532_1_1	845	0	205	0.001	62.0612	15.9214	Up	2.22e-16	9.04e-15	-	-	-	gi|290561421|gb|ADD38111.1|/6.83765e-21/Beta-crystallin A1 [Lepeophtheirus salmonis]
Unigene19396_1_1	900	0	212	0.001	60.2583	15.8789	Up	2.22e-16	9.37e-15	-	-	-	-
Unigene20009_1_1	731	0	170	0.001	59.4915	15.8604	Up	2.22e-16	9.7e-15	-	-	-	gi|157129080|ref|XP_001661598.1|/7.53093e-12/hypothetical protein AaeL_AAEL011331 [Aedes aegypti]
Unigene20134_1_1	653	0	149	0.001	58.3709	15.833	Up	2.22e-16	1.09e-14	-	-	-	gi|195971120|gb|ACG60902.1|/1.82326e-101/cathepsin C [Fenneropenaeus chinensis]
Unigene22798_1_1	750	0	171	0.001	58.3254	15.8318	Up	2.22e-16	9.58e-15	-	-	-	-
Unigene22273_1_1	1146	0	259	0.001	57.8147	15.8191	Up	2.22e-16	1.04e-14	-	-	-	-
Unigene9050_1_1	447	0	101	0.001	57.8012	15.8188	Up	2.22e-16	8.11e-15	GO:0005768//endosome	GO:0004672//protein kinase activity;GO:0070011//peptidase activity, acting on L-amino acid peptides	GO:0035264//multicellular organism growth;GO:0006629//lipid metabolic process;GO:0019538//protein metabolic process;GO:0006775	gi|47221316|emb|CAG13252.1|/1.02327e-47/unnamed protein product [Tetraodon nigroviridis]
Unigene23611_1_1	1096	0	247	0.001	57.6514	15.8151	Up	2.22e-16	1.01e-14	-	-	-	-
Unigene18986_1_1	2322	0	523	0.001	57.6186	15.8142	Up	2.22e-16	9.34e-15	-	-	-	gi|167526313|ref|XP_001747490.1|/7.96429e-20/hypothetical protein [Monosiga brevicollis MX1]
Unigene19236_1_1	684	0	154	0.001	57.5954	15.8137	Up	2.22e-16	1.06e-14	GO:0044464//cell part;GO:0005576//extracellular region	GO:0005488//binding	GO:0048878//chemical homeostasis	gi|321478948|gb|EFX89904.1|/6.7633e-33/hypothetical protein DAPPUDRAFT_230075 [Daphnia pulex]
Unigene43094_1_1	214	0	48	0.001	57.3787	15.8082	Up	2.22e-15	7.78e-14	-	-	-	-
Unigene3123_1_1	418	0	93	0.001	56.9154	15.7965	Up	2.22e-16	8.5e-15	-	-	-	gi|210062957|gb|ACJ06429.1|/8.67036e-63/C-type lectin 5 [Fenneropenaeus chinensis]
Unigene44511_1_1	2590	0	571	0.001	56.3975	15.7833	Up	2.22e-16	8.22e-15	-	-	-	-
Unigene42789_1_1	150	0	33	0.001	56.2789	15.7803	Up	7.84e-11	1.63e-09	-	-	-	-
Unigene7682_1_1	914	0	201	0.001	56.2565	15.7797	Up	2.22e-16	9.62e-15	-	-	-	-
CL584.Contig1_1_1	187	0	41	0.001	56.0874	15.7754	Up	2.79e-13	7.7e-12	-	-	-	-
Unigene47647_1_1	256	0	56	0.001	55.9592	15.7721	Up	2.22e-16	8.82e-15	-	-	-	-
Unigene43293_1_1	157	0	34	0.001	55.3991	15.7576	Up	3.88e-11	8.25e-10	-	-	-	-
Unigene8607_1_1	1576	0	339	0.001	55.0258	15.7478	Up	2.22e-16	1.05e-14	-	-	-	-
Unigene43643_1_1	885	0	189	0.001	54.6313	15.7374	Up	2.22e-16	1.03e-14	-	-	-	-
Unigene41372_1_1	592	0	126	0.001	54.4468	15.7326	Up	2.22e-16	9.74e-15	-	-	-	gi|321479210|gb|EFX90166.1|/5.57768e-08/hypothetical protein DAPPUDRAFT_299971 [Daphnia pulex]
Unigene18077_1_1	1177	0	250	0.001	54.3359	15.7296	Up	2.22e-16	9.76e-15	-	-	-	-
Unigene43881_1_1	664	0	141	0.001	54.3218	15.7292	Up	2.22e-16	1.03e-14	-	-	-	-
Unigene43915_1_1	1474	0	313	0.001	54.3213	15.7292	Up	2.22e-16	8.43e-15	-	-	-	-
Unigene44001_1_1	941	0	196	0.001	53.2831	15.7014	Up	2.22e-16	9.36e-15	-	-	-	-
Unigene28660_1_1	228	0	47	0.001	52.7335	15.6864	Up	4.22e-15	1.45e-13	-	-	-	-
Unigene42885_1_1	1082	0	223	0.001	52.7231	15.6861	Up	2.22e-16	9.85e-15	-	-	-	gi|10336557|dbj|BAB13775.1|/1.45804e-27/oxygenase [Oplophorus gracilorostris]
Unigene8681_1_1	1339	0	273	0.001	52.1561	15.6705	Up	2.22e-16	9.35e-15	-	GO:0008235//metalloexopeptidase activity;GO:0046914//transition metal ion binding	GO:0019538//protein metabolic process	gi|321469652|gb|EFX80631.1|/9.61378e-99/hypothetical protein DAPPUDRAFT_303899 [Daphnia pulex]
Unigene9296_1_1	1396	0	284	0.001	52.0423	15.6674	Up	2.22e-16	1.07e-14	-	-	-	-
Unigene7915_1_1	222	0	45	0.001	51.8541	15.6622	Up	1.69e-14	5.56e-13	-	-	-	-
Unigene44118_1_1	286	0	56	0.001	50.0893	15.6122	Up	2.22e-16	8.4e-15	-	-	-	-
Unigene2988_1_1	491	0	95	0.001	49.4955	15.595	Up	2.22e-16	9.98e-15	-	-	-	-
Unigene8532_1_1	3561	0	683	0.001	49.065	15.5824	Up	2.22e-16	9.53e-15	-	-	-	-
Unigene50449_1_1	157	0	30	0.001	48.8815	15.577	Up	6.5e-10	1.23e-08	-	-	-	-
Unigene19791_1_1	3259	0	621	0.001	48.745	15.573	Up	2.22e-16	1.02e-14	-	-	-	gi|66800487|ref|XP_629169.1|/1.33695e-15/dUTP diphosphatase [Dictyostelium discoideum AX4]
Unigene12889_1_1	231	0	44	0.001	48.7264	15.5724	Up	3.4e-14	1.08e-12	-	-	-	-
Unigene17925_1_1	2380	0	452	0.001	48.583	15.5682	Up	2.22e-16	8.13e-15	-	-	-	gi|321461570|gb|EFX72601.1|/2.00015e-34/hypothetical protein DAPPUDRAFT_254259 [Daphnia pulex]
Unigene19181_1_1	654	0	124	0.001	48.5028	15.5658	Up	2.22e-16	8.33e-15	-	-	-	-
Unigene7311_1_1	661	0	125	0.001	48.3762	15.562	Up	2.22e-16	1.08e-14	-	-	-	gi|34576191|gb|AAQ75589.1|/2.73762e-76/PMAV [Penaeus monodon]
Unigene45591_1_1	291	0	55	0.001	48.3496	15.5612	Up	2.22e-16	8.3e-15	-	GO:0003824//catalytic activity	GO:0006006//glucose metabolic process	gi|296045879|gb|ADG86240.1|/9.68318e-14/triosephosphate isomerase [Penaeus monodon]
Unigene35910_1_1	1562	0	295	0.001	48.313	15.5601	Up	2.22e-16	8.71e-15	-	GO:0003824//catalytic activity	-	gi|291237698|ref|XP_002738769.1|/2.40774e-152/PREDICTED: hypothetical protein [Saccoglossus kowalevskii]
Unigene12676_1_1	175	0	33	0.001	48.2391	15.5579	Up	7.84e-11	1.63e-09	-	-	-	-
Unigene8178_1_1	361	0	68	0.001	48.1864	15.5563	Up	2.22e-16	1.09e-14	-	-	-	-
Unigene8311_1_1	186	0	35	0.001	48.1369	15.5549	Up	1.92e-11	4.19e-10	-	-	-	gi|89258153|gb|ABD65299.1|/9.54919e-06/ENSANGP00000021035-like [Litopenaeus vannamei]
Unigene46384_1_1	562	0	104	0.001	47.3391	15.5307	Up	2.22e-16	8.52e-15	-	-	GO:0044281;GO:0044237//cellular metabolic process;GO:0044238//primary metabolic process	gi|296045879|gb|ADG86240.1|/2.71744e-43/triosephosphate isomerase [Penaeus monodon]
Unigene35995_1_1	662	0	122	0.001	47.1439	15.5248	Up	2.22e-16	9.67e-15	-	-	-	-
Unigene44371_1_1	196	0	36	0.001	46.9861	15.5199	Up	9.47e-12	2.12e-10	-	GO:0004553//hydrolase activity, hydrolyzing O-glycosyl compounds;GO:0030247//polysaccharide binding;GO:0043167//ion binding	GO:0006026	gi|82618896|gb|ABB85237.1|/1.60421e-29/chitinase 1 [Fenneropenaeus chinensis]
Unigene51004_1_1	333	0	61	0.001	46.8607	15.5161	Up	2.22e-16	8.19e-15	-	-	-	-
Unigene9441_1_1	845	0	154	0.001	46.6216	15.5087	Up	2.22e-16	8.89e-15	-	-	-	gi|323387828|gb|ADX60057.1|/9.21995e-26/lectin [Procambarus clarkii]
Unigene26123_1_1	337	0	61	0.001	46.3045	15.4989	Up	2.22e-16	9.39e-15	-	-	-	-
Unigene18687_1_1	2089	0	377	0.001	46.1664	15.4946	Up	2.22e-16	1.06e-14	GO:0016020//membrane;GO:0043231//intracellular membrane-bounded organelle;GO:0005626//insoluble fraction;GO:0009986//cell surface;GO:0044421//extracellular region part	GO:0001664//G-protein-coupled receptor binding;GO:0046914//transition metal ion binding;GO:0008238//exopeptidase activity;GO:0008092//cytoskeletal protein binding;GO:0043168	GO:0003081//regulation of systemic arterial blood pressure by renin-angiotensin;GO:0015909//long-chain fatty acid transport;GO:0006518//peptide metabolic process;GO:0048513//organ development;GO:0010817//regulation of hormone levels;GO:0009056//catabolic process;GO:0050789//regulation of biological process;GO:0050880//regulation of blood vessel size;GO:0019538//protein metabolic process	gi|321475817|gb|EFX86779.1|/7.97974e-157/hypothetical protein DAPPUDRAFT_307838 [Daphnia pulex]
Unigene1493_1_1	222	0	40	0.001	46.0925	15.4922	Up	5.65e-13	1.45e-11	-	-	-	-
Unigene44539_1_1	161	0	29	0.001	46.0782	15.4918	Up	1.31e-09	2.41e-08	-	-	-	-
Unigene18087_1_1	426	0	76	0.001	45.6381	15.4779	Up	2.22e-16	9.5e-15	-	-	-	-
Unigene19173_1_1	6256	0	1115	0.001	45.5933	15.4765	Up	2.22e-16	8.27e-15	-	-	-	-
Unigene13835_1_1	176	0	31	0.001	45.058	15.4595	Up	3.21e-10	6.3e-09	-	-	-	-
Unigene44578_1_1	1100	0	193	0.001	44.8836	15.4539	Up	2.22e-16	8.18e-15	-	-	-	-
Unigene35329_1_1	948	0	166	0.001	44.7943	15.451	Up	2.22e-16	8.54e-15	-	-	-	-
Unigene38008_1_1	166	0	29	0.001	44.6903	15.4477	Up	1.31e-09	2.4e-08	-	-	-	-
Unigene8772_1_1	484	0	83	0.001	43.8688	15.4209	Up	2.22e-16	8.17e-15	-	-	-	-
Unigene30290_1_1	181	0	31	0.001	43.8133	15.4191	Up	3.21e-10	6.3e-09	-	-	-	-
Unigene36484_1_1	932	0	159	0.001	43.642	15.4134	Up	2.22e-16	1.1e-14	-	-	-	-
Unigene49979_1_1	630	0	107	0.001	43.4477	15.407	Up	2.22e-16	9.88e-15	-	-	-	gi|260789982|ref|XP_002590023.1|/5.97482e-06/hypothetical protein BRAFLDRAFT_224784 [Branchiostoma floridae]
Unigene698_1_1	177	0	30	0.001	43.3582	15.404	Up	6.5e-10	1.23e-08	-	-	-	-
Unigene42796_1_1	1666	0	279	0.001	42.8403	15.3867	Up	2.22e-16	8.26e-15	-	-	-	-
Unigene8467_1_1	1853	0	310	0.001	42.7966	15.3852	Up	2.22e-16	9.55e-15	-	-	-	gi|326579691|gb|ADZ96217.1|/6.48121e-139/JHE-like carboxylesterase 1 [Pandalopsis japonica]
Unigene18223_1_1	879	0	147	0.001	42.7811	15.3847	Up	2.22e-16	9.43e-15	-	-	-	gi|195493694|ref|XP_002094525.1|/1.74207e-14/GE21870 [Drosophila yakuba]
Unigene8085_1_1	293	0	49	0.001	42.7811	15.3847	Up	1.11e-15	3.93e-14	GO:0005768//endosome;GO:0000323//lytic vacuole	GO:0004175//endopeptidase activity	GO:0035264//multicellular organism growth;GO:0019538//protein metabolic process	gi|56388620|gb|AAH87708.1|/2.21533e-26/Legumain [Rattus norvegicus]
Unigene45454_1_1	355	0	59	0.001	42.5155	15.3757	Up	2.22e-16	8.31e-15	-	-	-	-
Unigene8238_1_1	677	0	112	0.001	42.3207	15.3691	Up	2.22e-16	1.02e-14	-	-	-	-
Unigene7435_1_1	916	0	151	0.001	42.1701	15.3639	Up	2.22e-16	1.05e-14	-	-	-	gi|334333588|ref|XP_001371942.2|/3.64863e-10/PREDICTED: receptor-type tyrosine-protein phosphatase delta [Monodelphis domestica]
Unigene14957_1_1	385	0	63	0.001	41.8604	15.3533	Up	2.22e-16	8.16e-15	-	-	-	-
Unigene18589_1_1	565	0	92	0.001	41.6546	15.3462	Up	2.22e-16	1.06e-14	-	GO:0004553//hydrolase activity, hydrolyzing O-glycosyl compounds;GO:0005488//binding	GO:0006022	gi|195969368|gb|ACG60513.1|/4.50132e-70/chitinase 1 precursor [Litopenaeus vannamei]
Unigene44387_1_1	1234	0	200	0.001	41.4608	15.3395	Up	2.22e-16	1.01e-14	-	-	-	-
Unigene3535_1_1	287	0	46	0.001	41.0014	15.3234	Up	8.44e-15	2.84e-13	-	GO:0003824//catalytic activity	-	gi|309366235|emb|CAP21885.2|/6.0693e-24/hypothetical protein CBG_00434 [Caenorhabditis briggsae AF16]
Unigene1670_1_1	694	0	111	0.001	40.9154	15.3204	Up	2.22e-16	9.68e-15	-	-	-	-
Unigene40876_1_1	726	0	116	0.001	40.8738	15.3189	Up	2.22e-16	9.43e-15	-	-	-	-
Unigene38854_1_1	158	0	25	0.001	40.4768	15.3048	Up	2.2e-08	3.54e-07	-	-	-	-
Unigene48444_1_1	597	0	94	0.001	40.2788	15.2977	Up	2.22e-16	8.74e-15	-	-	-	-
Unigene46408_1_1	1024	0	161	0.001	40.2207	15.2956	Up	2.22e-16	9.92e-15	-	-	-	gi|328704872|ref|XP_001946842.2|/7.97999e-65/PREDICTED: pancreatic lipase-related protein 2-like [Acyrthosiphon pisum]
Unigene9274_1_1	1204	0	189	0.001	40.1567	15.2934	Up	2.22e-16	8.94e-15	-	-	-	-
CL228.Contig1_1_1	236	0	37	0.001	40.1063	15.2915	Up	4.68e-12	1.08e-10	-	-	-	-
Unigene35719_1_1	587	0	92	0.001	40.0934	15.2911	Up	2.22e-16	9.3e-15	-	-	-	-
Unigene43522_1_1	243	0	38	0.001	40.0037	15.2878	Up	2.31e-12	5.52e-11	-	-	-	-
Unigene40146_1_1	729	0	114	0.001	40.0037	15.2878	Up	2.22e-16	9.53e-15	-	-	-	-
Unigene40218_1_1	435	0	68	0.001	39.9892	15.2873	Up	2.22e-16	8.91e-15	-	-	-	-
Unigene8191_1_1	361	0	56	0.001	39.683	15.2762	Up	2.22e-16	8.85e-15	GO:0031981//nuclear lumen;GO:0044444//cytoplasmic part	GO:0000166//nucleotide binding;GO:0019787//small conjugating protein ligase activity	GO:0043161//proteasomal ubiquitin-dependent protein catabolic process;GO:0051439;GO:0007178//transmembrane receptor protein serine/threonine kinase signaling pathway	gi|301087455|gb|ADK60919.1|/8.39135e-34/ubiquitin-conjugating enzyme E2 [Fenneropenaeus chinensis]
Unigene23737_1_1	396	0	60	0.001	38.7596	15.2423	Up	2.22e-16	8.86e-15	-	-	-	-
Unigene48485_1_1	198	0	30	0.001	38.7596	15.2423	Up	6.5e-10	1.23e-08	-	-	-	-
Unigene36618_1_1	518	0	78	0.001	38.5202	15.2333	Up	2.22e-16	1.04e-14	-	-	-	-
Unigene46341_1_1	492	0	74	0.001	38.476	15.2317	Up	2.22e-16	9.13e-15	-	-	-	-
Unigene17597_1_1	453	0	68	0.001	38.4002	15.2288	Up	2.22e-16	1.02e-14	-	-	-	-
Unigene3823_1_1	220	0	33	0.001	38.372	15.2278	Up	7.84e-11	1.63e-09	-	-	-	-
Unigene10257_1_1	276	0	41	0.001	38.0013	15.2138	Up	2.79e-13	7.7e-12	-	-	-	-
Unigene35007_1_1	156	0	23	0.001	37.7161	15.2029	Up	9.02e-08	1.34e-06	-	-	-	-
Unigene21190_1_1	307	0	45	0.001	37.4971	15.1945	Up	1.69e-14	5.55e-13	-	-	-	-
Unigene39913_1_1	534	0	78	0.001	37.366	15.1894	Up	2.22e-16	1.08e-14	-	-	-	-
Unigene46371_1_1	610	0	89	0.001	37.3236	15.1878	Up	2.22e-16	1.07e-14	-	-	-	-
Unigene32216_1_1	319	0	46	0.001	36.8884	15.1709	Up	8.44e-15	2.84e-13	-	-	-	-
Unigene43870_1_1	708	0	102	0.001	36.8545	15.1696	Up	2.22e-16	8.25e-15	-	-	-	-
Unigene36424_1_1	265	0	38	0.001	36.6827	15.1628	Up	2.31e-12	5.53e-11	-	-	-	-
CL666.Contig1_1_1	443	0	63	0.001	36.3798	15.1508	Up	2.22e-16	1.05e-14	-	-	-	-
Unigene14266_1_1	197	0	28	0.001	36.3593	15.15	Up	2.66e-09	4.71e-08	-	-	-	-
Unigene7310_1_1	1971	0	279	0.001	36.211	15.1441	Up	2.22e-16	8.66e-15	-	-	-	-
Unigene36764_1_1	1077	0	152	0.001	36.1036	15.1399	Up	2.22e-16	9.19e-15	-	-	-	-
Unigene46352_1_1	322	0	45	0.001	35.7503	15.1257	Up	1.69e-14	5.55e-13	-	-	-	-
Unigene10969_1_1	431	0	60	0.001	35.6121	15.1201	Up	2.22e-16	1.01e-14	-	-	-	-
Unigene35687_1_1	727	0	101	0.001	35.5394	15.1171	Up	2.22e-16	8.47e-15	-	-	-	-
Unigene46648_1_1	426	0	59	0.001	35.4295	15.1127	Up	2.22e-16	9.65e-15	-	-	-	-
Unigene22249_1_1	550	0	76	0.001	35.3488	15.1094	Up	2.22e-16	9.72e-15	-	-	-	-
Unigene43811_1_1	1351	0	186	0.001	35.2193	15.1041	Up	2.22e-16	9.58e-15	-	-	-	-
Unigene36511_1_1	3482	0	479	0.001	35.1909	15.1029	Up	2.22e-16	8.34e-15	-	-	-	-
Unigene14098_1_1	373	0	51	0.001	34.9772	15.0941	Up	4.44e-16	1.61e-14	-	-	-	-
Unigene44142_1_1	1820	0	248	0.001	34.8581	15.0892	Up	2.22e-16	9.2e-15	-	-	-	-
Unigene41866_1_1	2972	0	403	0.001	34.688	15.0821	Up	2.22e-16	1.03e-14	-	-	-	-
Unigene50524_1_1	459	0	62	0.001	34.5543	15.0766	Up	2.22e-16	9.48e-15	-	-	-	gi|313246089|emb|CBY35045.1|/7.09348e-09/unnamed protein product [Oikopleura dioica]
Unigene40571_1_1	689	0	93	0.001	34.5292	15.0755	Up	2.22e-16	1e-14	-	-	-	gi|94734135|emb|CAK04863.1|/2.91802e-07/novel protein [Danio rerio]
Unigene45602_1_1	267	0	36	0.001	34.4917	15.074	Up	9.47e-12	2.12e-10	-	-	-	-
Unigene40209_1_1	715	0	96	0.001	34.347	15.0679	Up	2.22e-16	1.02e-14	-	-	-	-
Unigene50725_1_1	179	0	24	0.001	34.299	15.0659	Up	4.46e-08	6.91e-07	-	-	-	-
Unigene7807_1_1	1629	0	218	0.001	34.2341	15.0631	Up	2.22e-16	9.17e-15	-	-	-	gi|260794509|ref|XP_002592251.1|/7.01244e-110/hypothetical protein BRAFLDRAFT_206907 [Branchiostoma floridae]
Unigene44607_1_1	248	0	33	0.001	34.0397	15.0549	Up	7.84e-11	1.63e-09	-	-	-	-
Unigene24562_1_1	233	0	31	0.001	34.0353	15.0547	Up	3.21e-10	6.32e-09	-	-	-	-
Unigene48505_1_1	301	0	40	0.001	33.9951	15.053	Up	5.65e-13	1.46e-11	-	-	-	gi|112443139|gb|ABI18973.1|/2.28927e-07/putative non-specific nuclease [Gammarus sp. EAB-2006]
Unigene8309_1_1	411	0	54	0.001	33.6105	15.0366	Up	2.22e-16	8.35e-15	-	-	-	-
Unigene40735_1_1	282	0	37	0.001	33.5642	15.0346	Up	4.68e-12	1.07e-10	-	-	-	-
Unigene13393_1_1	222	0	29	0.001	33.4171	15.0283	Up	1.31e-09	2.4e-08	-	-	-	-
Unigene41393_1_1	1226	0	160	0.001	33.3851	15.0269	Up	2.22e-16	9.19e-15	-	-	-	-
Unigene5195_1_1	257	0	33	0.001	32.8476	15.0035	Up	7.84e-11	1.63e-09	-	-	-	-
Unigene17881_1_1	1002	0	128	0.001	32.6788	14.9961	Up	2.22e-16	1.08e-14	-	-	-	-
Unigene9511_1_1	1718	0	217	0.001	32.3117	14.9798	Up	2.22e-16	1.03e-14	-	-	-	gi|321463770|gb|EFX74783.1|/2.09436e-128/putative triacylglycerol lipase [Daphnia pulex]
Unigene22266_1_1	159	0	20	0.001	32.1778	14.9738	Up	7.47e-07	9.79e-06	-	-	-	-
Unigene50310_1_1	343	0	43	0.001	32.0699	14.9689	Up	6.84e-14	2.09e-12	-	GO:0008238//exopeptidase activity	-	gi|118795036|ref|XP_321888.3|/5.21424e-20/AGAP001264-PA [Anopheles gambiae str. PEST]
Unigene12536_1_1	417	0	52	0.001	31.9	14.9613	Up	2.22e-16	9.54e-15	-	-	-	-
Unigene40769_1_1	250	0	31	0.001	31.7209	14.9531	Up	3.21e-10	6.31e-09	-	-	-	-
Unigene43024_1_1	2463	0	304	0.001	31.5742	14.9465	Up	2.22e-16	8.58e-15	-	-	-	-
Unigene18224_1_1	787	0	97	0.001	31.5297	14.9444	Up	2.22e-16	8.42e-15	-	-	-	gi|312375955|gb|EFR23189.1|/7.83942e-13/hypothetical protein AND_13358 [Anopheles darlingi]
Unigene28310_1_1	277	0	34	0.001	31.3995	14.9385	Up	3.88e-11	8.26e-10	-	-	-	-
Unigene29733_1_1	163	0	20	0.001	31.3881	14.9379	Up	7.47e-07	9.79e-06	-	-	-	-
Unigene50853_1_1	393	0	48	0.001	31.2444	14.9313	Up	2.22e-15	7.77e-14	-	-	-	-
Unigene8514_1_1	3491	0	424	0.001	31.0699	14.9232	Up	2.22e-16	9.8e-15	-	-	-	-
Unigene17654_1_1	1887	0	229	0.001	31.0447	14.9221	Up	2.22e-16	9.18e-15	-	-	-	-
Unigene43859_1_1	1174	0	141	0.001	30.7238	14.9071	Up	2.22e-16	1.06e-14	-	-	-	gi|10336557|dbj|BAB13775.1|/2.52482e-28/oxygenase [Oplophorus gracilorostris]
Unigene8647_1_1	150	0	18	0.001	30.6976	14.9058	Up	3.06e-06	3.67e-05	-	-	-	-
Unigene5784_1_1	526	0	63	0.001	30.6392	14.9031	Up	2.22e-16	1e-14	-	-	-	-
Unigene46490_1_1	313	0	37	0.001	30.2399	14.8842	Up	4.68e-12	1.08e-10	-	-	-	-
Unigene39689_1_1	178	0	21	0.001	30.1802	14.8813	Up	3.69e-07	5.06e-06	-	-	-	gi|223670745|dbj|BAH22617.1|/4.3018e-22/alanine racemase [Marsupenaeus japonicus]
Unigene40350_1_1	365	0	43	0.001	30.1369	14.8792	Up	6.84e-14	2.09e-12	-	-	-	-
Unigene13911_1_1	630	0	74	0.001	30.0479	14.875	Up	2.22e-16	8.23e-15	-	-	-	-
Unigene27088_1_1	291	0	34	0.001	29.8888	14.8673	Up	3.88e-11	8.26e-10	-	-	-	-
Unigene45287_1_1	406	0	47	0.001	29.6139	14.854	Up	4.22e-15	1.45e-13	-	-	-	-
Unigene44039_1_1	529	0	61	0.001	29.4983	14.8483	Up	2.22e-16	9.08e-15	-	-	-	-
Unigene7329_1_1	434	0	50	0.001	29.4716	14.847	Up	6.66e-16	2.39e-14	-	-	-	-
Unigene49882_1_1	418	0	48	0.001	29.3757	14.8423	Up	2.22e-15	7.77e-14	-	-	-	-
Unigene44820_1_1	784	0	90	0.001	29.3663	14.8419	Up	2.22e-16	1.02e-14	-	GO:0008233//peptidase activity	-	gi|195971120|gb|ACG60902.1|/1.20535e-114/cathepsin C [Fenneropenaeus chinensis]
Unigene43179_1_1	636	0	73	0.001	29.3622	14.8417	Up	2.22e-16	9.57e-15	-	-	-	gi|210062961|gb|ACJ06431.1|/4.9044e-24/C-type lectin 3 [Fenneropenaeus chinensis]
Unigene11601_1_1	334	0	38	0.001	29.1045	14.829	Up	2.31e-12	5.51e-11	-	-	-	-
Unigene42823_1_1	519	0	59	0.001	29.0809	14.8278	Up	2.22e-16	8.72e-15	-	-	-	-
Unigene40405_1_1	1244	0	141	0.001	28.9949	14.8235	Up	2.22e-16	8.62e-15	-	-	-	-
Unigene9003_1_1	372	0	42	0.001	28.8822	14.8179	Up	1.38e-13	4.03e-12	-	-	-	-
Unigene17205_1_1	249	0	28	0.001	28.7662	14.8121	Up	2.66e-09	4.7e-08	GO:0044421//extracellular region part	GO:0070011//peptidase activity, acting on L-amino acid peptides	GO:0009888//tissue development	gi|213515244|ref|NP_001133914.1|/8.77664e-23/Plasma glutamate carboxypeptidase [Salmo salar]
Unigene8003_1_1	1363	0	153	0.001	28.7157	14.8096	Up	2.22e-16	1e-14	-	-	-	-
Unigene23733_1_1	755	0	84	0.001	28.4614	14.7967	Up	2.22e-16	1.07e-14	-	-	-	-
Unigene8475_1_1	352	0	39	0.001	28.343	14.7907	Up	1.14e-12	2.82e-11	-	GO:0005488//binding	-	gi|307335684|gb|ADN43412.1|/5.70108e-30/hemocyte homeostasis-associated protein [Penaeus monodon]
Unigene8267_1_1	1243	0	137	0.001	28.195	14.7832	Up	2.22e-16	1.1e-14	-	GO:0046872//metal ion binding;GO:0016491//oxidoreductase activity	GO:0008152//metabolic process	gi|156544484|ref|XP_001602144.1|/2.50539e-106/PREDICTED: similar to myo-inositol oxygenase [Nasonia vitripennis]
Unigene43637_1_1	608	0	67	0.001	28.19	14.7829	Up	2.22e-16	8.63e-15	-	-	-	gi|157125596|ref|XP_001660706.1|/3.91104e-20/hypothetical protein AaeL_AAEL010260 [Aedes aegypti]
Unigene16390_1_1	184	0	20	0.001	27.8058	14.7631	Up	7.47e-07	9.78e-06	-	-	-	-
Unigene35235_1_1	359	0	39	0.001	27.7903	14.7623	Up	1.14e-12	2.82e-11	-	-	-	-
Unigene50880_1_1	304	0	33	0.001	27.7692	14.7612	Up	7.84e-11	1.64e-09	-	-	-	-
CL180.Contig1_1_1	1043	0	113	0.001	27.7152	14.7584	Up	2.22e-16	1.08e-14	-	-	-	gi|334854886|gb|AEH05998.1|/1.33515e-14/mitochondrial C type lectin containing domain protein [Litopenaeus vannamei]
Unigene9621_1_1	185	0	20	0.001	27.6555	14.7553	Up	7.47e-07	9.74e-06	-	-	-	-
Unigene43177_1_1	195	0	21	0.001	27.5491	14.7497	Up	3.69e-07	5.07e-06	-	-	-	-
Unigene37014_1_1	195	0	21	0.001	27.5491	14.7497	Up	3.69e-07	5.06e-06	-	-	-	-
Unigene9392_1_1	1841	0	198	0.001	27.5128	14.7478	Up	2.22e-16	9.29e-15	GO:0016020//membrane	-	-	gi|321460550|gb|EFX71591.1|/2.05438e-44/hypothetical protein DAPPUDRAFT_255495 [Daphnia pulex]
Unigene39963_1_1	1855	0	199	0.001	27.4431	14.7442	Up	2.22e-16	8.38e-15	-	-	-	-
Unigene12427_1_1	1059	0	113	0.001	27.2964	14.7364	Up	2.22e-16	1.02e-14	-	-	-	-
Unigene23688_1_1	835	0	89	0.001	27.2663	14.7348	Up	2.22e-16	8.44e-15	-	-	-	-
Unigene45628_1_1	216	0	23	0.001	27.2394	14.7334	Up	9.02e-08	1.35e-06	-	-	-	-
Unigene25008_1_1	255	0	27	0.001	27.0861	14.7253	Up	5.38e-09	9.27e-08	-	GO:0008238//exopeptidase activity	-	gi|118795036|ref|XP_321888.3|/2.14925e-21/AGAP001264-PA [Anopheles gambiae str. PEST]
Unigene12340_1_1	359	0	38	0.001	27.0777	14.7248	Up	2.31e-12	5.52e-11	GO:0016021//integral to membrane	GO:0016787//hydrolase activity	GO:0019538//protein metabolic process;GO:0006725//cellular aromatic compound metabolic process	gi|260831250|ref|XP_002610572.1|/1.22126e-16/hypothetical protein BRAFLDRAFT_202317 [Branchiostoma floridae]
Unigene47514_1_1	246	0	26	0.001	27.0372	14.7227	Up	1.09e-08	1.81e-07	-	-	-	-
Unigene8303_1_1	1869	0	197	0.001	26.9637	14.7187	Up	2.22e-16	9.16e-15	-	-	-	gi|45383412|ref|NP_989703.1|/2.7671e-97/arylsulfatase H [Gallus gallus]
Unigene9095_1_1	902	0	95	0.001	26.9426	14.7176	Up	2.22e-16	1e-14	GO:0043229//intracellular organelle	-	GO:0007010//cytoskeleton organization	gi|2642598|gb|AAB87068.1|/2.45497e-11/high molecular-weight neurofilament [Rattus norvegicus]
Unigene20899_1_1	200	0	21	0.001	26.8604	14.7132	Up	3.69e-07	5.08e-06	-	-	-	-
Unigene45249_1_1	286	0	30	0.001	26.8336	14.7118	Up	6.5e-10	1.23e-08	-	-	-	-
Unigene44538_1_1	2766	0	290	0.001	26.8206	14.7111	Up	2.22e-16	8.58e-15	-	-	-	gi|260818340|ref|XP_002604341.1|/2.7847e-67/hypothetical protein BRAFLDRAFT_85431 [Branchiostoma floridae]
Unigene41612_1_1	326	0	34	0.001	26.6799	14.7035	Up	3.88e-11	8.27e-10	-	-	-	-
Unigene31127_1_1	529	0	55	0.001	26.5969	14.699	Up	2.22e-16	9.91e-15	-	GO:0008233//peptidase activity	GO:0042133//neurotransmitter metabolic process	gi|156389430|ref|XP_001634994.1|/2.76858e-44/predicted protein [Nematostella vectensis]
Unigene7487_1_1	299	0	31	0.001	26.5225	14.6949	Up	3.21e-10	6.29e-09	-	-	-	-
Unigene46369_1_1	174	0	18	0.001	26.4635	14.6917	Up	3.06e-06	3.67e-05	-	-	-	-
Unigene9328_1_1	899	0	93	0.001	26.4635	14.6917	Up	2.22e-16	8.21e-15	-	GO:0070011//peptidase activity, acting on L-amino acid peptides	-	gi|193704753|ref|XP_001946740.1|/6.55459e-57/PREDICTED: zinc metalloproteinase nas-13-like [Acyrthosiphon pisum]
Unigene11293_1_1	408	0	42	0.001	26.3337	14.6846	Up	1.38e-13	4.02e-12	-	-	-	gi|210062957|gb|ACJ06429.1|/3.55961e-61/C-type lectin 5 [Fenneropenaeus chinensis]
Unigene43820_1_1	682	0	70	0.001	26.2565	14.6804	Up	2.22e-16	1.01e-14	-	-	-	-
Unigene44726_1_1	176	0	18	0.001	26.1627	14.6752	Up	3.06e-06	3.68e-05	-	-	-	-
Unigene40083_1_1	256	0	26	0.001	25.981	14.6652	Up	1.09e-08	1.81e-07	-	-	-	-
Unigene48374_1_1	1134	0	115	0.001	25.9423	14.663	Up	2.22e-16	8.15e-15	-	-	-	-
Unigene13904_1_1	454	0	46	0.001	25.9194	14.6617	Up	8.44e-15	2.84e-13	-	-	-	-
Unigene46685_1_1	1009	0	102	0.001	25.8602	14.6584	Up	2.22e-16	8.16e-15	-	-	-	-
Unigene2731_1_1	277	0	28	0.001	25.8584	14.6583	Up	2.66e-09	4.7e-08	-	-	-	-
Unigene20647_1_1	169	0	17	0.001	25.7327	14.6513	Up	6.19e-06	7.03e-05	-	-	-	-
Unigene9145_1_1	921	0	92	0.001	25.5536	14.6412	Up	2.22e-16	1.07e-14	-	-	-	-
Unigene27557_1_1	311	0	31	0.001	25.4991	14.6382	Up	3.21e-10	6.31e-09	-	-	-	-
Unigene23921_1_1	301	0	30	0.001	25.4963	14.638	Up	6.5e-10	1.23e-08	-	-	-	-
Unigene40368_1_1	272	0	27	0.001	25.3932	14.6322	Up	5.38e-09	9.23e-08	-	-	-	gi|33087166|gb|AAP92780.1|/9.43523e-38/hepatopancreas kazal-type proteinase inhibitor [Penaeus monodon]
Unigene23313_1_1	1391	0	138	0.001	25.379	14.6313	Up	2.22e-16	9.89e-15	-	-	-	-
Unigene36231_1_1	736	0	73	0.001	25.3728	14.631	Up	2.22e-16	8.56e-15	-	-	-	gi|328708865|ref|XP_003243820.1|/6.47021e-19/PREDICTED: ubiquitin carboxyl-terminal hydrolase 8-like [Acyrthosiphon pisum]
Unigene15573_1_1	363	0	36	0.001	25.3699	14.6308	Up	9.47e-12	2.12e-10	-	-	-	-
Unigene46253_1_1	464	0	46	0.001	25.3608	14.6303	Up	8.44e-15	2.85e-13	-	-	-	-
Unigene49527_1_1	505	0	50	0.001	25.3281	14.6284	Up	6.66e-16	2.39e-14	-	-	-	gi|156548676|ref|XP_001602367.1|/9.91377e-22/PREDICTED: similar to conserved hypothetical protein [Nasonia vitripennis]
Unigene42966_1_1	576	0	57	0.001	25.3149	14.6277	Up	2.22e-16	9.27e-15	-	-	-	-
Unigene29791_1_1	344	0	34	0.001	25.2839	14.6259	Up	3.88e-11	8.24e-10	-	-	-	gi|322784874|gb|EFZ11654.1|/3.59957e-21/hypothetical protein SINV_05379 [Solenopsis invicta]
Unigene8042_1_1	803	0	79	0.001	25.1672	14.6193	Up	2.22e-16	8.54e-15	-	GO:0042802//identical protein binding;GO:0008289//lipid binding	GO:0006790//sulfur metabolic process;GO:0001101//response to acid;GO:0010038//response to metal ion	gi|152125895|gb|AAT76663.2|/1.09847e-126/glutathione S-transferase [Litopenaeus vannamei]
Unigene8308_1_1	1532	0	150	0.001	25.047	14.6124	Up	2.22e-16	8.79e-15	-	-	-	-
Unigene44906_1_1	828	0	81	0.001	25.0252	14.6111	Up	2.22e-16	9.1e-15	-	-	-	gi|326579691|gb|ADZ96217.1|/5.01844e-29/JHE-like carboxylesterase 1 [Pandalopsis japonica]
Unigene23220_1_1	225	0	22	0.001	25.0129	14.6104	Up	1.83e-07	2.62e-06	-	-	-	-
Unigene51294_1_1	267	0	26	0.001	24.9107	14.6045	Up	1.09e-08	1.81e-07	-	-	-	-
Unigene8820_1_1	1093	0	106	0.001	24.809	14.5986	Up	2.22e-16	9.41e-15	-	-	-	gi|322789315|gb|EFZ14627.1|/4.92709e-31/hypothetical protein SINV_02012 [Solenopsis invicta]
Unigene1492_1_1	331	0	32	0.001	24.7312	14.594	Up	1.59e-10	3.2e-09	-	-	-	-
Unigene45011_1_1	559	0	54	0.001	24.7118	14.5929	Up	2.22e-16	1.03e-14	-	-	-	-
Unigene36198_1_1	580	0	56	0.001	24.6992	14.5922	Up	2.22e-16	1.08e-14	-	GO:0003824//catalytic activity	GO:0008152//metabolic process	gi|156548125|ref|XP_001606590.1|/1.16456e-39/PREDICTED: similar to glucocerebrosidase [Nasonia vitripennis]
Unigene42339_1_1	177	0	17	0.001	24.5696	14.5846	Up	6.19e-06	7.05e-05	-	-	-	-
Unigene19502_1_1	667	0	64	0.001	24.5458	14.5832	Up	2.22e-16	9.01e-15	GO:0044464//cell part	GO:0005529//sugar binding	-	gi|210062961|gb|ACJ06431.1|/2.27361e-62/C-type lectin 3 [Fenneropenaeus chinensis]
Unigene48962_1_1	449	0	43	0.001	24.4988	14.5804	Up	6.84e-14	2.09e-12	-	-	-	-
Unigene40500_1_1	670	0	64	0.001	24.4359	14.5767	Up	2.22e-16	8.45e-15	-	-	-	gi|157129800|ref|XP_001661771.1|/1.19639e-10/hypothetical protein AaeL_AAEL011588 [Aedes aegypti]
Unigene16187_1_1	262	0	25	0.001	24.4097	14.5752	Up	2.2e-08	3.56e-07	-	GO:0003824//catalytic activity	GO:0008152//metabolic process	gi|62751375|ref|NP_001015687.1|/7.61737e-11/sulfide quinone reductase-like [Xenopus (Silurana) tropicalis]
Unigene44064_1_1	420	0	40	0.001	24.3632	14.5724	Up	5.65e-13	1.46e-11	-	-	-	-
Unigene7642_1_1	2646	0	250	0.001	24.1698	14.5609	Up	2.22e-16	1.09e-14	-	-	-	gi|260818340|ref|XP_002604341.1|/2.16761e-77/hypothetical protein BRAFLDRAFT_85431 [Branchiostoma floridae]
Unigene11633_1_1	245	0	23	0.001	24.0151	14.5517	Up	9.02e-08	1.35e-06	-	-	-	-
Unigene42958_1_1	1427	0	133	0.001	23.8425	14.5412	Up	2.22e-16	9.48e-15	-	GO:0005488//binding	-	gi|145482899|ref|XP_001427472.1|/2.91498e-08/hypothetical protein [Paramecium tetraurelia strain d4-2]
Unigene257_1_1	172	0	16	0.001	23.7966	14.5385	Up	1.25e-05	0.000135136	-	-	-	-
Unigene47932_1_1	355	0	33	0.001	23.7798	14.5375	Up	7.84e-11	1.63e-09	-	-	-	gi|223670745|dbj|BAH22617.1|/7.84982e-56/alanine racemase [Marsupenaeus japonicus]
Unigene45073_1_1	592	0	55	0.001	23.7664	14.5366	Up	2.22e-16	8.3e-15	-	-	-	-
Unigene12532_1_1	732	0	68	0.001	23.7641	14.5365	Up	2.22e-16	1.09e-14	-	-	-	-
Unigene44004_1_1	508	0	47	0.001	23.6678	14.5306	Up	4.22e-15	1.45e-13	-	-	-	gi|296803399|gb|ADH53777.1|/5.01102e-29/C-type lectin receptor protein [Eriocheir sinensis]
Unigene23963_1_1	1081	0	100	0.001	23.6645	14.5304	Up	2.22e-16	8.78e-15	-	-	-	-
CL261.Contig1_1_1	184	0	17	0.001	23.6349	14.5286	Up	6.19e-06	7.02e-05	-	-	-	-
Unigene47864_1_1	218	0	20	0.001	23.4691	14.5185	Up	7.47e-07	9.74e-06	-	-	-	-
Unigene23950_1_1	799	0	73	0.001	23.3722	14.5125	Up	2.22e-16	8.49e-15	-	GO:0016813//hydrolase activity, acting on carbon-nitrogen (but not peptide) bonds, in linear amidines	GO:0006596//polyamine biosynthetic process	gi|198422293|ref|XP_002122881.1|/7.38327e-91/PREDICTED: similar to putative agmatinase [Ciona intestinalis]
Unigene2915_1_1	1848	0	168	0.001	23.2558	14.5053	Up	2.22e-16	9.81e-15	-	-	-	gi|328789677|ref|XP_394269.4|/1.28888e-62/PREDICTED: hypothetical protein LOC410793 [Apis mellifera]
Unigene49666_1_1	594	0	54	0.001	23.2558	14.5053	Up	2.22e-16	9.64e-15	-	-	-	-
Unigene46095_1_1	903	0	82	0.001	23.23	14.5037	Up	2.22e-16	8.6e-15	-	-	-	gi|148232876|ref|NP_001087004.1|/1.83129e-06/glycoprotein V (platelet) [Xenopus laevis]
Unigene18583_1_1	606	0	55	0.001	23.2174	14.5029	Up	2.22e-16	8.99e-15	-	-	-	gi|323149910|gb|ADX33319.1|/3.53738e-21/ecdysteroid-regulated protein [Litopenaeus vannamei]
CL854.Contig1_1_1	904	0	82	0.001	23.2043	14.5021	Up	2.22e-16	1.03e-14	GO:0043231//intracellular membrane-bounded organelle	GO:0046914//transition metal ion binding;GO:0016706//oxidoreductase activity, acting on paired donors, with incorporation or reduction of molecular oxygen, 2-oxoglutarate as one donor, and incorporation of one atom each of oxygen into both donors	GO:0008152//metabolic process	gi|187608401|ref|NP_001120574.1|/5.4503e-43/butyrobetaine (gamma), 2-oxoglutarate dioxygenase (gamma-butyrobetaine hydroxylase) 1 [Xenopus (Silurana) tropicalis]
Unigene43071_1_1	189	0	17	0.001	23.0097	14.49	Up	6.19e-06	7.02e-05	-	-	-	-
Unigene2332_1_1	267	0	24	0.001	22.9945	14.489	Up	4.46e-08	6.9e-07	-	-	-	-
Unigene5910_1_1	257	0	23	0.001	22.8938	14.4827	Up	9.02e-08	1.35e-06	-	-	-	-
Unigene46441_1_1	2466	0	220	0.001	22.822	14.4781	Up	2.22e-16	1e-14	-	-	-	-
Unigene9717_1_1	225	0	20	0.001	22.739	14.4729	Up	7.47e-07	9.8e-06	-	-	-	-
Unigene38810_1_1	169	0	15	0.001	22.7053	14.4707	Up	2.53e-05	0.000257307	-	-	-	-
Unigene7342_1_1	959	0	85	0.001	22.6738	14.4687	Up	2.22e-16	8.28e-15	-	-	-	-
Unigene43172_1_1	847	0	75	0.001	22.6517	14.4673	Up	2.22e-16	8.12e-15	-	-	-	gi|291235670|ref|XP_002737763.1|/1.86639e-10/PREDICTED: conserved hypothetical protein-like [Saccoglossus kowalevskii]
Unigene7979_1_1	418	0	37	0.001	22.6438	14.4668	Up	4.68e-12	1.07e-10	GO:0044464//cell part	-	-	gi|149634993|ref|XP_001505297.1|/4.20215e-17/PREDICTED: similar to Chain A, Fructose 1,6-Bisphosphate Aldolase From Rabbit Muscle [Ornithorhynchus anatinus]
Unigene18640_1_1	906	0	80	0.001	22.5884	14.4633	Up	2.22e-16	1.04e-14	-	-	-	gi|321461569|gb|EFX72600.1|/9.36171e-19/hypothetical protein DAPPUDRAFT_308200 [Daphnia pulex]
Unigene9592_1_1	227	0	20	0.001	22.5386	14.4601	Up	7.47e-07	9.79e-06	-	-	-	-
Unigene7710_1_1	1840	0	162	0.001	22.5227	14.4591	Up	2.22e-16	9.38e-15	-	-	-	gi|326674112|ref|XP_002664610.2|/1.38762e-16/PREDICTED: calcium-activated chloride channel regulator 4 [Danio rerio]
Unigene28027_1_1	307	0	27	0.001	22.4982	14.4575	Up	5.38e-09	9.26e-08	-	-	-	-
Unigene18619_1_1	307	0	27	0.001	22.4982	14.4575	Up	5.38e-09	9.26e-08	-	-	-	gi|222476500|gb|ACM61982.1|/1.95979e-51/hemocyanin [Fenneropenaeus chinensis]
CL614.Contig1_1_1	308	0	27	0.001	22.4252	14.4528	Up	5.38e-09	9.27e-08	-	-	-	-
Unigene13308_1_1	549	0	48	0.001	22.3662	14.449	Up	2.22e-15	7.76e-14	GO:0043231//intracellular membrane-bounded organelle	GO:0046914//transition metal ion binding;GO:0016714//oxidoreductase activity, acting on paired donors, with incorporation or reduction of molecular oxygen, reduced pteridine as one donor, and incorporation of one atom of oxygen	GO:0044255//cellular lipid metabolic process;GO:0006662//glycerol ether metabolic process	gi|328868798|gb|EGG17176.1|/3.87033e-39/SUR2-type hydroxylase/desaturase catalytic region-containing protein [Dictyostelium fasciculatum]
Unigene26219_1_1	229	0	20	0.001	22.3418	14.4475	Up	7.47e-07	9.76e-06	-	-	-	-
Unigene7281_1_1	378	0	33	0.001	22.3329	14.4469	Up	7.84e-11	1.64e-09	-	-	-	gi|89258153|gb|ABD65299.1|/1.08332e-17/ENSANGP00000021035-like [Litopenaeus vannamei]
Unigene49204_1_1	413	0	36	0.001	22.2985	14.4447	Up	9.47e-12	2.12e-10	-	-	-	-
Unigene38984_1_1	288	0	25	0.001	22.206	14.4387	Up	2.2e-08	3.55e-07	-	-	-	-
Unigene15645_1_1	300	0	26	0.001	22.1705	14.4364	Up	1.09e-08	1.81e-07	-	-	-	-
Unigene36738_1_1	972	0	84	0.001	22.1073	14.4322	Up	2.22e-16	9.78e-15	-	-	-	-
Unigene289_1_1	336	0	29	0.001	22.0791	14.4304	Up	1.31e-09	2.41e-08	GO:0031224//intrinsic to membrane	GO:0008238//exopeptidase activity	GO:0019538//protein metabolic process	gi|260791702|ref|XP_002590867.1|/4.74587e-21/hypothetical protein BRAFLDRAFT_285244 [Branchiostoma floridae]
CL459.Contig1_1_1	3330	0	286	0.001	21.9708	14.4233	Up	2.22e-16	8.86e-15	-	-	-	-
Unigene43451_1_1	862	0	74	0.001	21.9608	14.4226	Up	2.22e-16	8.46e-15	-	GO:0070011//peptidase activity, acting on L-amino acid peptides;GO:0005488//binding	GO:0009987//cellular process;GO:0003002;GO:0009888//tissue development;GO:0048598//embryonic morphogenesis	gi|221115115|ref|XP_002160099.1|/1.91138e-26/PREDICTED: similar to GI24368 [Hydra magnipapillata]
Unigene7942_1_1	1142	0	98	0.001	21.9525	14.4221	Up	2.22e-16	9.02e-15	-	-	-	-
Unigene13817_1_1	280	0	24	0.001	21.9269	14.4204	Up	4.46e-08	6.9e-07	-	-	-	-
Unigene11252_1_1	270	0	23	0.001	21.7915	14.4115	Up	9.02e-08	1.34e-06	GO:0005764//lysosome;GO:0016020//membrane	GO:0005488//binding	GO:0009987//cellular process	gi|156120953|ref|NP_001095623.1|/8.34803e-10/lysosome membrane protein 2 [Bos taurus]
Unigene45039_1_1	1564	0	133	0.001	21.7539	14.409	Up	2.22e-16	1.1e-14	-	-	-	-
Unigene18629_1_1	1541	0	131	0.001	21.7466	14.4085	Up	2.22e-16	1.1e-14	GO:0016020//membrane	GO:0022891//substrate-specific transmembrane transporter activity	GO:0051234//establishment of localization	gi|208609314|dbj|BAG72254.1|/4.42974e-58/aquaporin [Coptotermes formosanus]
Unigene12915_1_1	318	0	27	0.001	21.72	14.4067	Up	5.38e-09	9.23e-08	-	-	-	-
Unigene1766_1_1	177	0	15	0.001	21.6791	14.404	Up	2.53e-05	0.0002572	-	-	-	-
Unigene6229_1_1	177	0	15	0.001	21.6791	14.404	Up	2.53e-05	0.000256137	-	-	-	gi|157136461|ref|XP_001656838.1|/1.59133e-08/failed axon connections protein, putative [Aedes aegypti]
Unigene50638_1_1	392	0	33	0.001	21.5353	14.3944	Up	7.84e-11	1.63e-09	-	-	-	-
Unigene34167_1_1	155	0	13	0.001	21.4553	14.389	Up	0.000103757	0.000912306	-	-	-	gi|223670745|dbj|BAH22617.1|/2.66676e-19/alanine racemase [Marsupenaeus japonicus]
Unigene49277_1_1	239	0	20	0.001	21.407	14.3858	Up	7.47e-07	9.82e-06	-	-	-	-
Unigene12911_1_1	239	0	20	0.001	21.407	14.3858	Up	7.47e-07	9.75e-06	-	-	-	-
Unigene7721_1_1	682	0	57	0.001	21.3803	14.384	Up	2.22e-16	9.95e-15	-	-	-	-
Unigene8214_1_1	778	0	65	0.001	21.3726	14.3835	Up	2.22e-16	8.65e-15	-	-	-	-
Unigene43339_1_1	843	0	70	0.001	21.2419	14.3746	Up	2.22e-16	9.85e-15	GO:0008328//ionotropic glutamate receptor complex	-	-	gi|195154102|ref|XP_002017961.1|/4.96814e-64/GL17450 [Drosophila persimilis]
Unigene3712_1_1	241	0	20	0.001	21.2293	14.3738	Up	7.47e-07	9.8e-06	-	-	-	-
Unigene18988_1_1	954	0	79	0.001	21.1837	14.3707	Up	2.22e-16	9.84e-15	GO:0044421//extracellular region part	GO:0004175//endopeptidase activity	GO:0032963//collagen metabolic process;GO:0019538//protein metabolic process	gi|461857|sp|Q00871.1|CTRB1_PENVA/8.87858e-132/RecName: Full=Chymotrypsin BI; Flags: Precursor
Unigene3968_1_1	206	0	17	0.001	21.1108	14.3657	Up	6.19e-06	7.02e-05	-	-	-	-
Unigene1930_1_1	437	0	36	0.001	21.0739	14.3632	Up	9.47e-12	2.11e-10	-	-	-	-
Unigene35846_1_1	1202	0	99	0.001	21.0695	14.3629	Up	2.22e-16	8.2e-15	-	-	-	gi|260796125|ref|XP_002593055.1|/8.24346e-107/hypothetical protein BRAFLDRAFT_74382 [Branchiostoma floridae]
Unigene30887_1_1	170	0	14	0.001	21.067	14.3627	Up	5.13e-05	0.000484326	-	-	-	-
Unigene30842_1_1	158	0	13	0.001	21.0479	14.3614	Up	0.000103757	0.000915268	-	-	-	-
Unigene48283_1_1	599	0	49	0.001	20.9263	14.353	Up	1.11e-15	3.94e-14	-	-	-	gi|291225364|ref|XP_002732668.1|/1.13492e-08/PREDICTED: gamma-butyrobetaine dioxygenase-like [Saccoglossus kowalevskii]
Unigene50561_1_1	404	0	33	0.001	20.8956	14.3509	Up	7.84e-11	1.63e-09	-	GO:0003824//catalytic activity	-	gi|291222963|ref|XP_002731499.1|/1.24475e-13/PREDICTED: prostaglandin D2 synthase, hematopoietic-like [Saccoglossus kowalevskii]
CL683.Contig1_1_1	502	0	41	0.001	20.8931	14.3507	Up	2.79e-13	7.68e-12	-	GO:0003824//catalytic activity	-	gi|82618896|gb|ABB85237.1|/1.49932e-59/chitinase 1 [Fenneropenaeus chinensis]
Unigene9733_1_1	418	0	34	0.001	20.8078	14.3448	Up	3.88e-11	8.25e-10	-	-	-	-
Unigene28989_1_1	185	0	15	0.001	20.7416	14.3402	Up	2.53e-05	0.00025704	-	-	-	-
Unigene4702_1_1	235	0	19	0.001	20.6828	14.3361	Up	1.51e-06	1.9e-05	GO:0044464//cell part	GO:0015291//secondary active transmembrane transporter activity;GO:0016597//amino acid binding	GO:0051234//establishment of localization	gi|321461431|gb|EFX72463.1|/4.87882e-10/hypothetical protein DAPPUDRAFT_59074 [Daphnia pulex]
Unigene43883_1_1	1872	0	151	0.001	20.6345	14.3328	Up	2.22e-16	9.12e-15	-	-	-	-
CL860.Contig1_1_1	1488	0	120	0.001	20.6301	14.3325	Up	2.22e-16	8.96e-15	-	-	GO:0009987//cellular process;GO:0043170;GO:0032501//multicellular organismal process	gi|326429536|gb|EGD75106.1|/8.67645e-11/lipoprotein [Salpingoeca sp. ATCC 50818]
Unigene40224_1_1	1092	0	88	0.001	20.615	14.3314	Up	2.22e-16	8.73e-15	-	GO:0016787//hydrolase activity	-	gi|321463549|gb|EFX74564.1|/3.37278e-72/Endoribonuclease-like protein [Daphnia pulex]
Unigene15046_1_1	199	0	16	0.001	20.5679	14.3281	Up	1.25e-05	0.000134808	-	-	-	-
Unigene14046_1_1	311	0	25	0.001	20.5638	14.3278	Up	2.2e-08	3.54e-07	-	-	-	-
CL638.Contig1_1_1	786	0	63	0.001	20.5041	14.3236	Up	2.22e-16	8.8e-15	-	-	-	-
Unigene131_1_1	287	0	23	0.001	20.5007	14.3234	Up	9.02e-08	1.35e-06	-	-	-	-
Unigene19310_1_1	362	0	29	0.001	20.4933	14.3229	Up	1.31e-09	2.41e-08	-	-	-	-
Unigene29427_1_1	225	0	18	0.001	20.4651	14.3209	Up	3.06e-06	3.68e-05	-	-	-	-
CL5.Contig1_1_1	2867	0	229	0.001	20.4329	14.3186	Up	2.22e-16	8.51e-15	-	-	-	-
Unigene45243_1_1	238	0	19	0.001	20.4221	14.3178	Up	1.51e-06	1.9e-05	-	-	-	-
Unigene39347_1_1	328	0	26	0.001	20.2779	14.3076	Up	1.09e-08	1.82e-07	-	-	-	-
Unigene46426_1_1	631	0	50	0.001	20.2705	14.3071	Up	6.66e-16	2.39e-14	-	-	-	-
Unigene43898_1_1	1086	0	86	0.001	20.2578	14.3062	Up	2.22e-16	9.47e-15	-	-	-	gi|194869569|ref|XP_001972476.1|/1.57869e-13/GG16646 [Drosophila erecta]
Unigene42922_1_1	480	0	38	0.001	20.2519	14.3058	Up	2.31e-12	5.52e-11	-	-	-	-
Unigene49298_1_1	696	0	55	0.001	20.2151	14.3031	Up	2.22e-16	8.26e-15	-	-	-	-
Unigene4988_1_1	203	0	16	0.001	20.1626	14.2994	Up	1.25e-05	0.000135315	-	GO:0003824//catalytic activity;GO:0046914//transition metal ion binding	GO:0008152//metabolic process	gi|301621952|ref|XP_002940312.1|/6.33354e-13/PREDICTED: prostaglandin reductase 1-like [Xenopus (Silurana) tropicalis]
Unigene40007_1_1	1742	0	137	0.001	20.1185	14.2962	Up	2.22e-16	9.39e-15	-	-	-	gi|260810430|ref|XP_002599967.1|/3.03179e-66/hypothetical protein BRAFLDRAFT_120622 [Branchiostoma floridae]
Unigene7540_1_1	987	0	77	0.001	19.9571	14.2846	Up	2.22e-16	8.76e-15	-	-	-	gi|217418241|gb|ACK44247.1|/3.43136e-57/vitelline membrane outer layer 1-like protein [Scylla paramamosain]
Unigene18516_1_1	991	0	77	0.001	19.8765	14.2788	Up	2.22e-16	8.81e-15	-	-	-	-
Unigene32649_1_1	309	0	24	0.001	19.869	14.2782	Up	4.46e-08	6.9e-07	-	-	-	gi|156402947|ref|XP_001639851.1|/3.83967e-23/predicted protein [Nematostella vectensis]
Unigene23892_1_1	696	0	54	0.001	19.8476	14.2767	Up	2.22e-16	8.21e-15	-	-	-	-
Unigene40789_1_1	632	0	49	0.001	19.8336	14.2757	Up	1.11e-15	3.93e-14	-	-	-	gi|115689644|ref|XP_798557.2|/5.64494e-12/PREDICTED: similar to ubiquitin [Strongylocentrotus purpuratus]
Unigene43988_1_1	400	0	31	0.001	19.8255	14.2751	Up	3.21e-10	6.27e-09	-	-	-	-
Unigene48033_1_1	401	0	31	0.001	19.7761	14.2715	Up	3.21e-10	6.32e-09	-	-	-	-
CL439.Contig1_1_1	169	0	13	0.001	19.678	14.2643	Up	0.000103757	0.000909852	-	-	-	-
Unigene12170_1_1	313	0	24	0.001	19.6151	14.2597	Up	4.46e-08	6.91e-07	-	-	-	-
Unigene25830_1_1	314	0	24	0.001	19.5526	14.2551	Up	4.46e-08	6.93e-07	-	-	-	-
Unigene23927_1_1	1165	0	89	0.001	19.5428	14.2544	Up	2.22e-16	8.92e-15	-	-	-	gi|167387341|ref|XP_001738121.1|/8.93108e-18/trichohyalin [Entamoeba dispar SAW760]
Unigene14183_1_1	262	0	20	0.001	19.5277	14.2532	Up	7.47e-07	9.74e-06	-	-	-	-
Unigene40592_1_1	726	0	55	0.001	19.3798	14.2423	Up	2.22e-16	1.05e-14	-	-	-	gi|326579691|gb|ADZ96217.1|/1.38857e-58/JHE-like carboxylesterase 1 [Pandalopsis japonica]
Unigene48872_1_1	264	0	20	0.001	19.3798	14.2423	Up	7.47e-07	9.77e-06	-	-	-	gi|291235680|ref|XP_002737772.1|/2.43608e-09/PREDICTED: gamma-butyrobetaine dioxygenase-like [Saccoglossus kowalevskii]
Unigene41850_1_1	344	0	26	0.001	19.3347	14.2389	Up	1.09e-08	1.81e-07	-	GO:0003824//catalytic activity	-	gi|195969366|gb|ACG60512.1|/4.25204e-22/chitinase 1 precursor [Scylla serrata]
Unigene29349_1_1	212	0	16	0.001	19.3067	14.2368	Up	1.25e-05	0.000135106	-	-	-	-
Unigene37_1_1	265	0	20	0.001	19.3067	14.2368	Up	7.47e-07	9.78e-06	-	-	-	-
Unigene29211_1_1	292	0	22	0.001	19.2736	14.2343	Up	1.83e-07	2.62e-06	-	-	-	-
Unigene23706_1_1	571	0	43	0.001	19.2644	14.2336	Up	6.84e-14	2.1e-12	-	-	-	-
Unigene47490_1_1	226	0	17	0.001	19.2426	14.232	Up	6.19e-06	7.05e-05	-	-	-	-
Unigene4009_1_1	293	0	22	0.001	19.2078	14.2294	Up	1.83e-07	2.61e-06	-	-	-	-
Unigene37190_1_1	267	0	20	0.001	19.162	14.226	Up	7.47e-07	9.76e-06	-	-	-	-
Unigene8720_1_1	1322	0	99	0.001	19.157	14.2256	Up	2.22e-16	1.03e-14	-	-	-	gi|156355953|ref|XP_001623698.1|/2.66971e-77/predicted protein [Nematostella vectensis]
Unigene7565_1_1	616	0	46	0.001	19.1029	14.2215	Up	8.44e-15	2.85e-13	-	-	-	-
Unigene36227_1_1	536	0	40	0.001	19.0905	14.2206	Up	5.65e-13	1.46e-11	-	-	-	-
Unigene13985_1_1	175	0	13	0.001	19.0033	14.214	Up	0.000103757	0.000914773	-	GO:0046914//transition metal ion binding;GO:0004175//endopeptidase activity	GO:0019538//protein metabolic process	gi|4902487|emb|CAB43519.1|/6.22874e-21/zinc proteinase [Astacus astacus]
Unigene8400_1_1	2990	0	222	0.001	18.9935	14.2132	Up	2.22e-16	8.2e-15	-	-	-	gi|333466933|gb|EAA06260.5|/2.18729e-65/AGAP000535-PA [Anopheles gambiae str. PEST]
Unigene23859_1_1	1295	0	96	0.001	18.9638	14.211	Up	2.22e-16	8.28e-15	-	-	-	gi|149065299|gb|EDM15375.1|/1.89193e-11/poly (ADP-ribose) polymerase family, member 12 (predicted), isoform CRA_b [Rattus norvegicus]
Unigene43483_1_1	447	0	33	0.001	18.8855	14.205	Up	7.84e-11	1.62e-09	-	-	-	gi|296042343|gb|ADG85661.1|/5.85106e-19/lectin B isoform 2 [Marsupenaeus japonicus]
Unigene40513_1_1	434	0	32	0.001	18.8618	14.2032	Up	1.59e-10	3.2e-09	-	-	-	gi|296042353|gb|ADG85666.1|/5.95074e-24/lectin A isoform 1 [Marsupenaeus japonicus]
Unigene845_1_1	204	0	15	0.001	18.8098	14.1992	Up	2.53e-05	0.000256934	-	-	-	-
Unigene7940_1_1	2293	0	168	0.001	18.7425	14.194	Up	2.22e-16	1.02e-14	-	GO:0016787//hydrolase activity	-	gi|321455300|gb|EFX66437.1|/0/hypothetical protein DAPPUDRAFT_64687 [Daphnia pulex]
Unigene48490_1_1	273	0	20	0.001	18.7409	14.1939	Up	7.47e-07	9.8e-06	-	-	-	-
Unigene23569_1_1	551	0	40	0.001	18.5708	14.1808	Up	5.65e-13	1.45e-11	-	-	-	-
Unigene18008_1_1	193	0	14	0.001	18.5564	14.1796	Up	5.13e-05	0.000481536	-	GO:0004553//hydrolase activity, hydrolyzing O-glycosyl compounds;GO:0030247//polysaccharide binding;GO:0043167//ion binding	GO:0006026	gi|1256180|dbj|BAA12287.1|/2.74395e-29/chitinase [Marsupenaeus japonicus]
Unigene48968_1_1	1011	0	73	0.001	18.4712	14.173	Up	2.22e-16	1.06e-14	-	-	-	-
Unigene50691_1_1	430	0	31	0.001	18.4424	14.1707	Up	3.21e-10	6.31e-09	-	-	-	gi|296042357|gb|ADG85668.1|/7.53629e-27/lectin B isoform 1 [Marsupenaeus japonicus]
Unigene23234_1_1	181	0	13	0.001	18.3733	14.1653	Up	0.000103757	0.000917088	-	-	-	-
Unigene44651_1_1	362	0	26	0.001	18.3733	14.1653	Up	1.09e-08	1.81e-07	-	-	-	-
Unigene35904_1_1	657	0	47	0.001	18.3002	14.1596	Up	4.22e-15	1.45e-13	-	-	-	-
Unigene42257_1_1	183	0	13	0.001	18.1725	14.1495	Up	0.000103757	0.000914114	-	-	-	-
Unigene17783_1_1	338	0	24	0.001	18.1643	14.1488	Up	4.46e-08	6.89e-07	-	-	-	gi|219809646|gb|ACL36281.1|/3.04527e-44/Kazal-type serine proteinase inhibitor 2 [Fenneropenaeus chinensis]
Unigene42909_1_1	761	0	54	0.001	18.1523	14.1479	Up	2.22e-16	1.1e-14	-	-	-	gi|217418241|gb|ACK44247.1|/4.45747e-34/vitelline membrane outer layer 1-like protein [Scylla paramamosain]
Unigene3067_1_1	2664	0	189	0.001	18.1489	14.1476	Up	2.22e-16	8.68e-15	-	-	-	-
Unigene30772_1_1	240	0	17	0.001	18.1201	14.1453	Up	6.19e-06	7.06e-05	-	-	-	-
Unigene9016_1_1	1638	0	116	0.001	18.1162	14.145	Up	2.22e-16	8.32e-15	-	-	-	-
Unigene19772_1_1	664	0	47	0.001	18.1073	14.1443	Up	4.22e-15	1.46e-13	-	-	-	-
Unigene10207_1_1	283	0	20	0.001	18.0787	14.142	Up	7.47e-07	9.76e-06	-	-	-	-
Unigene24451_1_1	623	0	44	0.001	18.0671	14.1411	Up	3.4e-14	1.08e-12	-	-	-	gi|320165725|gb|EFW42624.1|/4.76165e-16/hypothetical protein CAOG_07756 [Capsaspora owczarzaki ATCC 30864]
Unigene33117_1_1	241	0	17	0.001	18.0449	14.1393	Up	6.19e-06	7.04e-05	-	-	-	-
Unigene15624_1_1	357	0	25	0.001	17.9141	14.1288	Up	2.2e-08	3.56e-07	-	-	-	-
Unigene47444_1_1	215	0	15	0.001	17.8474	14.1234	Up	2.53e-05	0.000257094	-	-	-	-
Unigene45096_1_1	301	0	21	0.001	17.8474	14.1234	Up	3.69e-07	5.06e-06	-	-	-	-
Unigene24458_1_1	503	0	35	0.001	17.8001	14.1196	Up	1.92e-11	4.19e-10	-	-	-	-
Unigene16432_1_1	489	0	34	0.001	17.7866	14.1185	Up	3.88e-11	8.25e-10	-	-	-	-
Unigene9818_1_1	475	0	33	0.001	17.7723	14.1173	Up	7.84e-11	1.62e-09	-	-	-	-
Unigene12139_1_1	622	0	43	0.001	17.6848	14.1102	Up	6.84e-14	2.1e-12	-	-	-	-
Unigene23660_1_1	1737	0	120	0.001	17.6728	14.1092	Up	2.22e-16	1.05e-14	-	-	-	gi|260792265|ref|XP_002591136.1|/1.97911e-25/hypothetical protein BRAFLDRAFT_131134 [Branchiostoma floridae]
Unigene40356_1_1	681	0	47	0.001	17.6553	14.1078	Up	4.22e-15	1.45e-13	-	-	-	gi|170068057|ref|XP_001868719.1|/7.49507e-24/conserved hypothetical protein [Culex quinquefasciatus]
Unigene33721_1_1	204	0	14	0.001	17.5558	14.0997	Up	5.13e-05	0.000483672	-	-	-	-
Unigene26924_1_1	395	0	27	0.001	17.486	14.0939	Up	5.38e-09	9.24e-08	-	-	-	-
Unigene9978_1_1	454	0	31	0.001	17.4674	14.0924	Up	3.21e-10	6.29e-09	-	-	-	-
Unigene35888_1_1	454	0	31	0.001	17.4674	14.0924	Up	3.21e-10	6.27e-09	-	-	-	-
Unigene48592_1_1	425	0	29	0.001	17.4555	14.0914	Up	1.31e-09	2.4e-08	-	-	-	-
Unigene36631_1_1	338	0	23	0.001	17.4074	14.0874	Up	9.02e-08	1.34e-06	GO:0044424//intracellular part	GO:0005515//protein binding;GO:0032559//adenyl ribonucleotide binding	GO:0023014;GO:0043065//positive regulation of apoptosis;GO:0043066//negative regulation of apoptosis;GO:0006464//protein modification process	gi|123507540|ref|XP_001329437.1|/8.37035e-10/ankyrin repeat protein [Trichomonas vaginalis G3]
Unigene666_1_1	265	0	18	0.001	17.376	14.0848	Up	3.06e-06	3.67e-05	-	-	-	-
Unigene23392_1_1	2256	0	153	0.001	17.349	14.0826	Up	2.22e-16	9.15e-15	-	-	-	-
Unigene50282_1_1	797	0	54	0.001	17.3324	14.0812	Up	2.22e-16	1.01e-14	-	-	-	gi|260790925|ref|XP_002590491.1|/5.03189e-07/hypothetical protein BRAFLDRAFT_124498 [Branchiostoma floridae]
Unigene16625_1_1	251	0	17	0.001	17.326	14.0807	Up	6.19e-06	7.05e-05	-	-	-	-
Unigene30940_1_1	266	0	18	0.001	17.3107	14.0794	Up	3.06e-06	3.67e-05	-	-	-	-
Unigene35567_1_1	1331	0	90	0.001	17.2977	14.0783	Up	2.22e-16	1.07e-14	-	-	-	gi|7414464|emb|CAB85963.1|/0/alpha glucosidase [Litopenaeus vannamei]
Unigene45931_1_1	237	0	16	0.001	17.2701	14.076	Up	1.25e-05	0.000135345	-	-	-	-
Unigene7888_1_1	4964	0	335	0.001	17.2638	14.0755	Up	2.22e-16	1.01e-14	-	-	-	gi|321454785|gb|EFX65941.1|/4.97284e-57/hypothetical protein DAPPUDRAFT_332703 [Daphnia pulex]
Unigene50760_1_1	193	0	13	0.001	17.231	14.0727	Up	0.000103757	0.000912142	-	-	-	-
Unigene37800_1_1	223	0	15	0.001	17.2072	14.0707	Up	2.53e-05	0.000256827	-	-	-	gi|253744262|gb|EET00491.1|/4.30074e-14/Hypothetical protein GL50581_2285 [Giardia intestinalis ATCC 50581]
Unigene2669_1_1	1086	0	73	0.001	17.1956	14.0697	Up	2.22e-16	8.93e-15	GO:0005764//lysosome;GO:0016021//integral to membrane	GO:0005488//binding	-	gi|326677488|ref|XP_003200850.1|/3.82698e-52/PREDICTED: lysosome membrane protein 2 [Danio rerio]
Unigene41741_1_1	1400	0	94	0.001	17.176	14.0681	Up	2.22e-16	8.42e-15	-	-	-	gi|10336557|dbj|BAB13775.1|/5.33992e-15/oxygenase [Oplophorus gracilorostris]
Unigene27327_1_1	269	0	18	0.001	17.1176	14.0632	Up	3.06e-06	3.66e-05	GO:0045120//pronucleus	-	GO:0007049//cell cycle;GO:0050794//regulation of cellular process	gi|197700142|gb|ACH72071.1|/2.24718e-47/cyclin A [Penaeus monodon]
Unigene9077_1_1	1479	0	98	0.001	16.9504	14.049	Up	2.22e-16	8.46e-15	GO:0044464//cell part	GO:0016491//oxidoreductase activity;GO:0005506//iron ion binding	-	gi|290792623|gb|ADD63783.1|/1.26729e-171/cytochrome P450 [Litopenaeus vannamei]
Unigene42943_1_1	408	0	27	0.001	16.9288	14.0472	Up	5.38e-09	9.24e-08	-	-	-	gi|186696079|gb|ACC86854.1|/1.36382e-20/C-type lectin-like domain-containing protein PtLP [Portunus trituberculatus]
Unigene18165_1_1	655	0	43	0.001	16.7939	14.0356	Up	6.84e-14	2.09e-12	-	-	-	gi|256861069|gb|ACV32380.1|/5.14888e-11/thrombospondin [Fenneropenaeus merguiensis]
Unigene41396_1_1	2606	0	171	0.001	16.7859	14.035	Up	2.22e-16	8.39e-15	-	-	-	gi|157106769|ref|XP_001649474.1|/1.43512e-57/ankyrin 2,3/unc44 [Aedes aegypti]
Unigene9741_1_1	1114	0	73	0.001	16.7634	14.033	Up	2.22e-16	8.59e-15	-	-	-	gi|321477259|gb|EFX88218.1|/1.47521e-06/hypothetical protein DAPPUDRAFT_311786 [Daphnia pulex]
Unigene28153_1_1	336	0	22	0.001	16.7497	14.0318	Up	1.83e-07	2.61e-06	-	-	-	gi|196011459|ref|XP_002115593.1|/6.42913e-10/hypothetical protein TRIADDRAFT_59472 [Trichoplax adhaerens]
Unigene36354_1_1	994	0	65	0.001	16.7282	14.03	Up	2.22e-16	8.14e-15	-	-	-	gi|10336557|dbj|BAB13775.1|/3.98387e-37/oxygenase [Oplophorus gracilorostris]
Unigene26489_1_1	245	0	16	0.001	16.7062	14.0281	Up	1.25e-05	0.000135195	-	-	-	-
Unigene6688_1_1	613	0	40	0.001	16.6926	14.0269	Up	5.65e-13	1.46e-11	-	-	-	-
Unigene7067_1_1	430	0	28	0.001	16.6576	14.0239	Up	2.66e-09	4.71e-08	-	-	-	gi|242021917|ref|XP_002431389.1|/1.0115e-47/conserved hypothetical protein [Pediculus humanus corporis]
Unigene42528_1_1	262	0	17	0.001	16.5986	14.0188	Up	6.19e-06	7.06e-05	-	-	-	-
Unigene25159_1_1	293	0	19	0.001	16.5886	14.0179	Up	1.51e-06	1.91e-05	-	-	-	-
Unigene40189_1_1	2102	0	136	0.001	16.5512	14.0146	Up	2.22e-16	1.1e-14	GO:0032991//macromolecular complex;GO:0043231//intracellular membrane-bounded organelle;GO:0070161;GO:0015629//actin cytoskeleton;GO:0015630//microtubule cytoskeleton;GO:0044444//cytoplasmic part	GO:0008092//cytoskeletal protein binding	GO:0033036;GO:0048729//tissue morphogenesis;GO:0007315//pole plasm assembly;GO:0016056//rhodopsin mediated signaling pathway;GO:0009855//determination of bilateral symmetry;GO:0007635//chemosensory behavior;GO:0030036//actin cytoskeleton organization;GO:0035088//establishment or maintenance of apical/basal cell polarity;GO:0044091//membrane biogenesis;GO:0042051//compound eye photoreceptor develo…	gi|328697842|ref|XP_001942978.2|/0/PREDICTED: moesin/ezrin/radixin homolog 1-like [Acyrthosiphon pisum]
Unigene24969_1_1	201	0	13	0.001	16.5451	14.0141	Up	0.000103757	0.000916094	-	-	-	-
Unigene6700_1_1	650	0	42	0.001	16.5295	14.0128	Up	1.38e-13	4.03e-12	-	-	-	-
Unigene43248_1_1	1332	0	86	0.001	16.5165	14.0116	Up	2.22e-16	9.31e-15	-	-	-	gi|332222104|ref|XP_003260204.1|/1.96812e-11/PREDICTED: lipid phosphate phosphatase-related protein type 5-like [Nomascus leucogenys]
Unigene10739_1_1	279	0	18	0.001	16.5041	14.0105	Up	3.06e-06	3.67e-05	-	-	-	-
Unigene21640_1_1	295	0	19	0.001	16.4761	14.0081	Up	1.51e-06	1.9e-05	-	-	-	-
Unigene36419_1_1	373	0	24	0.001	16.4598	14.0067	Up	4.46e-08	6.92e-07	-	-	-	-
Unigene32955_1_1	249	0	16	0.001	16.4378	14.0047	Up	1.25e-05	0.000135165	-	-	-	-
Unigene25533_1_1	577	0	37	0.001	16.404	14.0018	Up	4.68e-12	1.07e-10	-	GO:0003824//catalytic activity	-	gi|171189511|gb|ACB42236.1|/3.77474e-27/glutathione peroxidase [Metapenaeus ensis]
Unigene36819_1_1	390	0	25	0.001	16.3983	14.0013	Up	2.2e-08	3.55e-07	-	-	-	gi|149539580|ref|XP_001515872.1|/1.95717e-06/PREDICTED: similar to sodium-dependent organic anion transporter [Ornithorhynchus anatinus]
Unigene46318_1_1	453	0	29	0.001	16.3766	13.9993	Up	1.31e-09	2.41e-08	GO:0044464//cell part	GO:0005488//binding;GO:0016798//hydrolase activity, acting on glycosyl bonds	GO:0009987//cellular process;GO:0044238//primary metabolic process;GO:0003008;GO:0048513//organ development	gi|321460171|gb|EFX71216.1|/3.40234e-35/hypothetical protein DAPPUDRAFT_309187 [Daphnia pulex]
Unigene48873_1_1	250	0	16	0.001	16.3721	13.9989	Up	1.25e-05	0.000135285	GO:0043231//intracellular membrane-bounded organelle	GO:0046914//transition metal ion binding;GO:0016706//oxidoreductase activity, acting on paired donors, with incorporation or reduction of molecular oxygen, 2-oxoglutarate as one donor, and incorporation of one atom each of oxygen into both donors	GO:0009437//carnitine metabolic process	gi|196016846|ref|XP_002118273.1|/1.22681e-08/hypothetical protein TRIADDRAFT_38529 [Trichoplax adhaerens]
Unigene13833_1_1	503	0	32	0.001	16.2744	13.9903	Up	1.59e-10	3.2e-09	-	-	-	gi|321468729|gb|EFX79713.1|/4.96242e-34/hypothetical protein DAPPUDRAFT_304421 [Daphnia pulex]
Unigene43320_1_1	2348	0	149	0.001	16.2335	13.9867	Up	2.22e-16	8.31e-15	GO:0044421//extracellular region part;GO:0016020//membrane	GO:0016791//phosphatase activity	GO:0002237//response to molecule of bacterial origin;GO:0031960//response to corticosteroid stimulus;GO:0034505//tooth mineralization;GO:0006796//phosphate metabolic process	gi|321474141|gb|EFX85107.1|/9.54319e-130/salivary alkaline phosphatase [Daphnia pulex]
Unigene45086_1_1	410	0	26	0.001	16.2223	13.9857	Up	1.09e-08	1.82e-07	-	-	-	gi|321459636|gb|EFX70687.1|/5.72992e-19/hypothetical protein DAPPUDRAFT_3267 [Daphnia pulex]
Unigene41418_1_1	237	0	15	0.001	16.1907	13.9829	Up	2.53e-05	0.000256987	-	-	-	-
Unigene27735_1_1	413	0	26	0.001	16.1045	13.9752	Up	1.09e-08	1.81e-07	-	-	-	-
Unigene10542_1_1	287	0	18	0.001	16.044	13.9698	Up	3.06e-06	3.67e-05	-	-	-	-
Unigene33142_1_1	319	0	20	0.001	16.0385	13.9692	Up	7.47e-07	9.8e-06	GO:0012505//endomembrane system;GO:0043231//intracellular membrane-bounded organelle;GO:0044444//cytoplasmic part;GO:0016021//integral to membrane	-	GO:0055092//sterol homeostasis;GO:0008202//steroid metabolic process;GO:0007034//vacuolar transport	gi|72076342|ref|XP_780036.1|/8.52846e-10/PREDICTED: similar to Niemann-Pick C disease protein isoform 1 [Strongylocentrotus purpuratus]
Unigene7049_1_1	703	0	44	0.001	16.0111	13.9668	Up	3.4e-14	1.08e-12	GO:0043296//apical junction complex;GO:0031224//intrinsic to membrane	-	GO:0010669//epithelial structure maintenance;GO:0060541//respiratory system development;GO:0035150//regulation of tube size;GO:0016337//cell-cell adhesion;GO:0002009//morphogenesis of an epithelium	gi|156554623|ref|XP_001604968.1|/1.33883e-95/PREDICTED: similar to lachesin [Nasonia vitripennis]
Unigene41142_1_1	240	0	15	0.001	15.9883	13.9647	Up	2.53e-05	0.000256455	-	-	-	-
Unigene15372_1_1	481	0	30	0.001	15.9551	13.9617	Up	6.5e-10	1.23e-08	-	-	-	-
Unigene41367_1_1	385	0	24	0.001	15.9468	13.961	Up	4.46e-08	6.89e-07	-	-	-	-
Unigene50151_1_1	257	0	16	0.001	15.9261	13.9591	Up	1.25e-05	0.000134838	-	GO:0016787//hydrolase activity	-	gi|330794819|ref|XP_003285474.1|/6.02526e-24/protein phosphatase 2A catalytic subunit [Dictyostelium purpureum]
Unigene46046_1_1	1205	0	75	0.001	15.922	13.9587	Up	2.22e-16	1.1e-14	-	-	-	-
Unigene1715_1_1	402	0	25	0.001	15.9088	13.9575	Up	2.2e-08	3.55e-07	-	-	-	-
Unigene32249_1_1	275	0	17	0.001	15.8139	13.9489	Up	6.19e-06	7.05e-05	-	-	-	-
Unigene29757_1_1	243	0	15	0.001	15.7909	13.9468	Up	2.53e-05	0.000256243	-	-	-	-
Unigene7785_1_1	2107	0	130	0.001	15.7835	13.9461	Up	2.22e-16	9.09e-15	-	-	-	gi|321453757|gb|EFX64963.1|/2.6116e-95/hypothetical protein DAPPUDRAFT_304160 [Daphnia pulex]
Unigene3923_1_1	341	0	21	0.001	15.7539	13.9434	Up	3.69e-07	5.07e-06	-	-	-	-
Unigene41581_1_1	2523	0	155	0.001	15.7158	13.9399	Up	2.22e-16	9.31e-15	-	-	-	gi|321460457|gb|EFX71499.1|/4.91961e-47/hypothetical protein DAPPUDRAFT_327169 [Daphnia pulex]
Unigene40728_1_1	407	0	25	0.001	15.7134	13.9397	Up	2.2e-08	3.54e-07	-	-	-	-
Unigene35448_1_1	2549	0	156	0.001	15.6559	13.9344	Up	2.22e-16	1.03e-14	-	-	-	gi|23194338|gb|AAN15115.1|/6.31786e-34/antigen B membrane protein [Rhipicephalus microplus]
Unigene17803_1_1	229	0	14	0.001	15.6392	13.9329	Up	5.13e-05	0.000482462	-	-	-	-
Unigene38822_1_1	311	0	19	0.001	15.6285	13.9319	Up	1.51e-06	1.9e-05	-	-	-	-
Unigene16124_1_1	361	0	22	0.001	15.5897	13.9283	Up	1.83e-07	2.61e-06	-	-	-	-
Unigene40814_1_1	872	0	53	0.001	15.5483	13.9245	Up	2.22e-16	9.14e-15	-	-	-	gi|321471064|gb|EFX82038.1|/1.17887e-31/hypothetical protein DAPPUDRAFT_317034 [Daphnia pulex]
Unigene9586_1_1	494	0	30	0.001	15.5352	13.9233	Up	6.5e-10	1.23e-08	-	-	-	-
Unigene44924_1_1	676	0	41	0.001	15.5153	13.9214	Up	2.79e-13	7.69e-12	-	-	-	gi|212276144|ref|NP_001131027.1|/6.70533e-41/glutathione peroxidase 3 (plasma) [Danio rerio]
Unigene1535_1_1	812	0	49	0.001	15.437	13.9141	Up	1.11e-15	3.94e-14	-	-	-	gi|260821666|ref|XP_002606153.1|/8.04642e-08/hypothetical protein BRAFLDRAFT_92020 [Branchiostoma floridae]
Unigene41681_1_1	1430	0	86	0.001	15.3846	13.9092	Up	2.22e-16	8.56e-15	-	-	-	gi|321461668|gb|EFX72698.1|/1.12068e-92/hypothetical protein DAPPUDRAFT_200882 [Daphnia pulex]
Unigene23167_1_1	401	0	24	0.001	15.3105	13.9022	Up	4.46e-08	6.92e-07	-	-	-	-
Unigene46349_1_1	234	0	14	0.001	15.3051	13.9017	Up	5.13e-05	0.000479969	-	GO:0016491//oxidoreductase activity;GO:0005506//iron ion binding	-	gi|18032259|gb|AAL56662.1|AF263607_1/5.04878e-07/cytochrome P450 CYP4 [Cherax quadricarinatus]
Unigene26971_1_1	557	0	33	0.001	15.1559	13.8876	Up	7.84e-11	1.63e-09	-	-	-	gi|321471617|gb|EFX82589.1|/8.92557e-31/hypothetical protein DAPPUDRAFT_223641 [Daphnia pulex]
Unigene23990_1_1	254	0	15	0.001	15.1071	13.8829	Up	2.53e-05	0.000256561	-	-	-	gi|323149910|gb|ADX33319.1|/6.89789e-28/ecdysteroid-regulated protein [Litopenaeus vannamei]
Unigene5291_1_1	305	0	18	0.001	15.0972	13.882	Up	3.06e-06	3.68e-05	-	-	-	-
Unigene13678_1_1	595	0	35	0.001	15.0478	13.8773	Up	1.92e-11	4.19e-10	-	-	-	-
CL558.Contig1_1_1	289	0	17	0.001	15.0478	13.8773	Up	6.19e-06	7.03e-05	-	-	-	-
Unigene9228_1_1	1413	0	83	0.001	15.0265	13.8752	Up	2.22e-16	8.7e-15	-	-	-	gi|194869565|ref|XP_001972475.1|/1.74366e-13/GG15548 [Drosophila erecta]
Unigene30180_1_1	256	0	15	0.001	14.9891	13.8716	Up	2.53e-05	0.000255767	-	-	-	-
Unigene3141_1_1	565	0	33	0.001	14.9413	13.867	Up	7.84e-11	1.63e-09	-	-	-	-
Unigene7770_1_1	808	0	47	0.001	14.8802	13.8611	Up	4.22e-15	1.46e-13	-	-	-	gi|217418241|gb|ACK44247.1|/8.41701e-34/vitelline membrane outer layer 1-like protein [Scylla paramamosain]
CL408.Contig1_1_1	379	0	22	0.001	14.8493	13.8581	Up	1.83e-07	2.62e-06	-	-	-	-
Unigene13374_1_1	259	0	15	0.001	14.8154	13.8548	Up	2.53e-05	0.000256508	-	-	-	-
Unigene1657_1_1	674	0	39	0.001	14.8023	13.8535	Up	1.14e-12	2.82e-11	-	-	-	-
Unigene45153_1_1	540	0	31	0.001	14.6856	13.8421	Up	3.21e-10	6.3e-09	-	-	-	gi|320100073|gb|ADW10719.1|/9.21818e-35/K9 [Fenneropenaeus chinensis]
Unigene41283_1_1	1292	0	74	0.001	14.6518	13.8388	Up	2.22e-16	8.83e-15	GO:0030054//cell junction	-	GO:0009653//anatomical structure morphogenesis	gi|195398609|ref|XP_002057913.1|/5.42296e-51/GJ15793 [Drosophila virilis]
Unigene28053_1_1	454	0	26	0.001	14.6501	13.8386	Up	1.09e-08	1.82e-07	-	-	-	-
Unigene2496_1_1	367	0	21	0.001	14.6378	13.8374	Up	3.69e-07	5.08e-06	-	-	-	-
Unigene44522_1_1	963	0	55	0.001	14.6103	13.8347	Up	2.22e-16	1.1e-14	-	-	-	-
Unigene51123_1_1	1107	0	63	0.001	14.5585	13.8296	Up	2.22e-16	1.01e-14	-	-	-	-
Unigene18575_1_1	1356	0	77	0.001	14.5263	13.8264	Up	2.22e-16	1.05e-14	-	-	-	gi|16612121|gb|AAL27460.1|/0/hemocyanin [Penaeus monodon]
Unigene11734_1_1	458	0	26	0.001	14.5222	13.826	Up	1.09e-08	1.81e-07	-	-	-	gi|156555690|ref|XP_001602735.1|/2.13084e-13/PREDICTED: similar to conserved hypothetical protein [Nasonia vitripennis]
Unigene24643_1_1	247	0	14	0.001	14.4995	13.8237	Up	5.13e-05	0.000483206	-	-	-	-
Unigene7699_1_1	653	0	37	0.001	14.4948	13.8232	Up	4.68e-12	1.08e-10	-	-	-	gi|212283656|gb|ACJ23247.1|/1.73445e-43/gamma-interferon-inducible lysosomal thiol reductase [Penaeus monodon]
Unigene50750_1_1	940	0	53	0.001	14.4235	13.8161	Up	2.22e-16	9.26e-15	-	-	-	gi|328791343|ref|XP_393395.4|/5.65801e-115/PREDICTED: hypothetical protein LOC409904 [Apis mellifera]
Unigene40716_1_1	552	0	31	0.001	14.3663	13.8104	Up	3.21e-10	6.29e-09	-	-	-	gi|297461532|ref|XP_001251963.2|/1.13659e-06/PREDICTED: ubiquitin B-like, partial [Bos taurus]
Unigene33874_1_1	232	0	13	0.001	14.3344	13.8072	Up	0.000103757	0.00091247	-	-	-	-
Unigene16450_1_1	358	0	20	0.001	14.2912	13.8028	Up	7.47e-07	9.81e-06	-	-	-	-
Unigene15704_1_1	539	0	30	0.001	14.2382	13.7975	Up	6.5e-10	1.23e-08	-	-	-	gi|321478948|gb|EFX89904.1|/8.35685e-28/hypothetical protein DAPPUDRAFT_230075 [Daphnia pulex]
Unigene29461_1_1	451	0	25	0.001	14.1803	13.7916	Up	2.2e-08	3.55e-07	GO:0044424//intracellular part	GO:0016831//carboxy-lyase activity;GO:0048037//cofactor binding	GO:0043436	gi|170030815|ref|XP_001843283.1|/1.01731e-55/glutamate decarboxylase [Culex quinquefasciatus]
Unigene49422_1_1	451	0	25	0.001	14.1803	13.7916	Up	2.2e-08	3.53e-07	-	-	-	-
Unigene10691_1_1	506	0	28	0.001	14.1557	13.7891	Up	2.66e-09	4.71e-08	-	-	-	-
Unigene6478_1_1	235	0	13	0.001	14.1514	13.7887	Up	0.000103757	0.0009092	-	-	-	-
Unigene47783_1_1	579	0	32	0.001	14.1382	13.7873	Up	1.59e-10	3.21e-09	GO:0043296//apical junction complex	-	GO:0009954//proximal/distal pattern formation;GO:0007043//cell-cell junction assembly;GO:0001885//endothelial cell development;GO:0007143//female meiosis;GO:0035150//regulation of tube size	gi|156538325|ref|XP_001604190.1|/2.56324e-31/PREDICTED: similar to gliotactin [Nasonia vitripennis]
Unigene15244_1_1	579	0	32	0.001	14.1382	13.7873	Up	1.59e-10	3.2e-09	-	-	-	-
Unigene34433_1_1	254	0	14	0.001	14.0999	13.7834	Up	5.13e-05	0.000480521	-	-	-	-
Unigene11189_1_1	254	0	14	0.001	14.0999	13.7834	Up	5.13e-05	0.000480153	-	-	-	-
Unigene9820_1_1	455	0	25	0.001	14.0557	13.7789	Up	2.2e-08	3.54e-07	-	-	-	-
Unigene36047_1_1	2040	0	112	0.001	14.0447	13.7777	Up	2.22e-16	8.9e-15	GO:0044464//cell part	GO:0016787//hydrolase activity	GO:0007166//cell surface receptor linked signaling pathway;GO:0007154//cell communication;GO:0048523//negative regulation of cellular process	gi|260828627|ref|XP_002609264.1|/5.38593e-25/hypothetical protein BRAFLDRAFT_124749 [Branchiostoma floridae]
Unigene35213_1_1	419	0	23	0.001	14.0423	13.7775	Up	9.02e-08	1.34e-06	-	-	-	-
Unigene50921_1_1	695	0	38	0.001	13.9869	13.7718	Up	2.31e-12	5.53e-11	-	-	-	gi|321471178|gb|EFX82151.1|/8.28641e-42/hypothetical protein DAPPUDRAFT_49070 [Daphnia pulex]
Unigene35787_1_1	695	0	38	0.001	13.9869	13.7718	Up	2.31e-12	5.51e-11	-	-	-	-
Unigene16279_1_1	570	0	31	0.001	13.9127	13.7641	Up	3.21e-10	6.29e-09	-	-	-	-
Unigene49439_1_1	515	0	28	0.001	13.9083	13.7637	Up	2.66e-09	4.69e-08	-	GO:0017111//nucleoside-triphosphatase activity;GO:0000166//nucleotide binding;GO:0005215//transporter activity	-	gi|322789827|gb|EFZ14974.1|/4.57622e-54/hypothetical protein SINV_01380 [Solenopsis invicta]
Unigene47024_1_1	313	0	17	0.001	13.894	13.7622	Up	6.19e-06	7.04e-05	-	-	-	-
Unigene2151_1_1	258	0	14	0.001	13.8813	13.7609	Up	5.13e-05	0.000483579	-	-	-	-
Unigene312_1_1	314	0	17	0.001	13.8498	13.7576	Up	6.19e-06	7.07e-05	-	-	-	-
Unigene43093_1_1	573	0	31	0.001	13.8398	13.7565	Up	3.21e-10	6.28e-09	-	-	-	gi|291244677|ref|XP_002742221.1|/2.75823e-22/PREDICTED: proteoliaisin-like [Saccoglossus kowalevskii]
Unigene47573_1_1	278	0	15	0.001	13.8029	13.7527	Up	2.53e-05	0.000256031	-	-	-	-
Unigene50369_1_1	1340	0	72	0.001	13.7452	13.7466	Up	2.22e-16	1.11e-14	-	-	-	gi|326667580|ref|XP_002661987.2|/9.20936e-17/PREDICTED: hypothetical protein LOC100333420 [Danio rerio]
Unigene49617_1_1	616	0	33	0.001	13.7043	13.7423	Up	7.84e-11	1.63e-09	-	-	-	gi|195383518|ref|XP_002050473.1|/1.14457e-14/GJ20186 [Drosophila virilis]
Unigene3471_1_1	300	0	16	0.001	13.6434	13.7359	Up	1.25e-05	0.000135404	-	-	-	-
Unigene40573_1_1	586	0	31	0.001	13.5328	13.7242	Up	3.21e-10	6.27e-09	-	-	-	-
Unigene10036_1_1	587	0	31	0.001	13.5097	13.7217	Up	3.21e-10	6.28e-09	-	-	-	gi|320544812|ref|NP_995670.2|/1.57899e-07/CG15828 [Drosophila melanogaster]
Unigene27197_1_1	929	0	49	0.001	13.4928	13.7199	Up	1.11e-15	3.93e-14	-	-	-	-
Unigene42102_1_1	285	0	15	0.001	13.4639	13.7168	Up	2.53e-05	0.000257361	-	-	-	-
Unigene23919_1_1	876	0	46	0.001	13.4331	13.7135	Up	8.44e-15	2.85e-13	-	-	-	gi|334322628|ref|XP_003340280.1|/2.74734e-12/PREDICTED: LOW QUALITY PROTEIN: progestin and adipoQ receptor family member 6-like [Monodelphis domestica]
Unigene41731_1_1	1222	0	64	0.001	13.3978	13.7097	Up	2.22e-16	1.09e-14	-	-	-	gi|189528894|ref|XP_686922.3|/1.35433e-56/PREDICTED: peroxisomal sarcosine oxidase [Danio rerio]
Unigene28289_1_1	421	0	22	0.001	13.3679	13.7065	Up	1.83e-07	2.61e-06	-	-	-	-
Unigene13414_1_1	383	0	20	0.001	13.3584	13.7055	Up	7.47e-07	9.76e-06	-	-	-	-
Unigene32258_1_1	307	0	16	0.001	13.3323	13.7026	Up	1.25e-05	0.000134927	-	-	-	gi|321466003|gb|EFX77001.1|/5.58736e-06/hypothetical protein DAPPUDRAFT_305989 [Daphnia pulex]
Unigene37082_1_1	577	0	30	0.001	13.3005	13.6992	Up	6.5e-10	1.23e-08	-	-	-	-
Unigene36585_1_1	1023	0	53	0.001	13.2533	13.6941	Up	2.22e-16	9.45e-15	-	-	-	gi|321469621|gb|EFX80600.1|/4.09895e-77/hypothetical protein DAPPUDRAFT_196566 [Daphnia pulex]
Unigene16343_1_1	444	0	23	0.001	13.2516	13.6939	Up	9.02e-08	1.35e-06	-	-	-	gi|221130409|ref|XP_002167217.1|/5.13187e-23/PREDICTED: similar to predicted protein [Hydra magnipapillata]
Unigene49003_1_1	309	0	16	0.001	13.246	13.6933	Up	1.25e-05	0.000134424	-	-	-	-
Unigene10045_1_1	271	0	14	0.001	13.2155	13.6899	Up	5.13e-05	0.000480613	-	-	-	-
Unigene48589_1_1	892	0	46	0.001	13.1922	13.6874	Up	8.44e-15	2.85e-13	-	-	-	gi|34576241|emb|CAE46724.1|/1.75349e-54/prophenoloxidase [Homarus gammarus]
Unigene50977_1_1	331	0	17	0.001	13.1385	13.6815	Up	6.19e-06	7.03e-05	-	-	-	-
Unigene12492_1_1	1169	0	60	0.001	13.1299	13.6806	Up	2.22e-16	9.4e-15	-	-	-	gi|307197193|gb|EFN78515.1|/2.47453e-84/Sphingomyelin phosphodiesterase [Harpegnathos saltator]
Unigene40712_1_1	1132	0	58	0.001	13.107	13.6781	Up	2.22e-16	1.08e-14	-	-	-	-
Unigene32483_1_1	567	0	29	0.001	13.0839	13.6755	Up	1.31e-09	2.4e-08	-	-	-	-
Unigene41765_1_1	548	0	28	0.001	13.0708	13.6741	Up	2.66e-09	4.71e-08	-	-	-	-
Unigene40711_1_1	549	0	28	0.001	13.0469	13.6714	Up	2.66e-09	4.69e-08	GO:0044464//cell part;GO:0005576//extracellular region	GO:0005488//binding	-	gi|321478948|gb|EFX89904.1|/1.20872e-24/hypothetical protein DAPPUDRAFT_230075 [Daphnia pulex]
Unigene48196_1_1	295	0	15	0.001	13.0075	13.6671	Up	2.53e-05	0.000256774	-	-	-	-
Unigene35239_1_1	335	0	17	0.001	12.9816	13.6642	Up	6.19e-06	7.07e-05	-	-	-	gi|193673850|ref|XP_001942714.1|/2.97953e-15/PREDICTED: glutathione S-transferase 1-1-like [Acyrthosiphon pisum]
CL40.Contig2_1_1	356	0	18	0.001	12.9344	13.6589	Up	3.06e-06	3.67e-05	-	-	-	-
Unigene40142_1_1	4655	0	235	0.001	12.9143	13.6567	Up	2.22e-16	9.69e-15	-	GO:0016758//transferase activity, transferring hexosyl groups	GO:0016331//morphogenesis of embryonic epithelium;GO:0040003//chitin-based cuticle development;GO:0035151//regulation of tube size, open tracheal system;GO:0006031//chitin biosynthetic process	gi|321465953|gb|EFX76951.1|/0/hypothetical protein DAPPUDRAFT_306008 [Daphnia pulex]
Unigene47219_1_1	853	0	43	0.001	12.8956	13.6546	Up	6.84e-14	2.1e-12	-	-	-	-
Unigene44356_1_1	318	0	16	0.001	12.8711	13.6518	Up	1.25e-05	0.000134957	-	-	-	-
Unigene36783_1_1	398	0	20	0.001	12.8549	13.65	Up	7.47e-07	9.81e-06	-	-	-	-
Unigene23559_1_1	1056	0	53	0.001	12.8391	13.6483	Up	2.22e-16	9.23e-15	-	-	-	-
Unigene35334_1_1	340	0	17	0.001	12.7907	13.6428	Up	6.19e-06	7.06e-05	-	-	-	-
Unigene9539_1_1	500	0	25	0.001	12.7907	13.6428	Up	2.2e-08	3.55e-07	-	-	-	-
Unigene13545_1_1	721	0	36	0.001	12.7729	13.6408	Up	9.47e-12	2.12e-10	-	-	-	gi|321474375|gb|EFX85340.1|/1.5888e-06/hypothetical protein DAPPUDRAFT_314112 [Daphnia pulex]
Unigene50475_1_1	261	0	13	0.001	12.7417	13.6373	Up	0.000103757	0.000910832	-	-	-	-
Unigene36108_1_1	804	0	40	0.001	12.727	13.6356	Up	5.65e-13	1.46e-11	-	-	-	-
Unigene24626_1_1	363	0	18	0.001	12.685	13.6308	Up	3.06e-06	3.68e-05	-	-	-	-
Unigene43278_1_1	909	0	45	0.001	12.664	13.6284	Up	1.69e-14	5.55e-13	-	-	-	gi|91090210|ref|XP_967762.1|/1.49983e-24/PREDICTED: similar to glucosyl/glucuronosyl transferases [Tribolium castaneum]
Unigene41055_1_1	972	0	48	0.001	12.6328	13.6249	Up	2.22e-15	7.76e-14	-	-	-	gi|195022338|ref|XP_001985554.1|/3.85202e-13/GH17131 [Drosophila grimshawi]
Unigene29318_1_1	264	0	13	0.001	12.5969	13.6208	Up	0.000103757	0.000915433	-	-	-	-
CL49.Contig1_1_1	427	0	21	0.001	12.581	13.619	Up	3.69e-07	5.06e-06	-	GO:0016740//transferase activity	-	gi|189236608|ref|XP_001816444.1|/1.02445e-15/PREDICTED: similar to CG30438 CG30438-PB [Tribolium castaneum]
Unigene13668_1_1	550	0	27	0.001	12.5581	13.6163	Up	5.38e-09	9.22e-08	-	-	-	gi|119569527|gb|EAW49142.1|/7.36716e-06/hCG2023177 [Homo sapiens]
Unigene25261_1_1	286	0	14	0.001	12.5223	13.6122	Up	5.13e-05	0.000482184	-	-	-	-
Unigene51065_1_1	676	0	33	0.001	12.4879	13.6082	Up	7.84e-11	1.64e-09	-	-	-	gi|115725185|ref|XP_784786.2|/4.05542e-14/PREDICTED: similar to LOC553453 protein [Strongylocentrotus purpuratus]
Unigene40731_1_1	328	0	16	0.001	12.4787	13.6072	Up	1.25e-05	0.000134571	-	-	-	-
Unigene11982_1_1	595	0	29	0.001	12.4682	13.606	Up	1.31e-09	2.41e-08	-	-	-	-
Unigene48308_1_1	699	0	34	0.001	12.443	13.603	Up	3.88e-11	8.27e-10	-	-	-	gi|260790925|ref|XP_002590491.1|/4.33634e-06/hypothetical protein BRAFLDRAFT_124498 [Branchiostoma floridae]
Unigene6806_1_1	350	0	17	0.001	12.4252	13.601	Up	6.19e-06	7.06e-05	-	-	-	-
Unigene36281_1_1	268	0	13	0.001	12.4089	13.5991	Up	0.000103757	0.000908386	-	-	-	-
Unigene47101_1_1	413	0	20	0.001	12.3881	13.5967	Up	7.47e-07	9.79e-06	-	-	-	-
Unigene2613_1_1	539	0	26	0.001	12.3398	13.591	Up	1.09e-08	1.82e-07	-	-	-	gi|195449924|ref|XP_002072286.1|/2.44278e-11/GK22412 [Drosophila willistoni]
Unigene49271_1_1	519	0	25	0.001	12.3224	13.589	Up	2.2e-08	3.54e-07	-	-	-	-
Unigene10690_1_1	625	0	30	0.001	12.279	13.5839	Up	6.5e-10	1.23e-08	-	-	-	-
Unigene36524_1_1	292	0	14	0.001	12.265	13.5823	Up	5.13e-05	0.000482555	-	-	-	gi|309272546|ref|XP_003085559.1|/1.5961e-16/PREDICTED: hypothetical protein LOC100504165 [Mus musculus]
Unigene36620_1_1	2045	0	98	0.001	12.259	13.5816	Up	2.22e-16	1.04e-14	-	-	-	gi|148681621|gb|EDL13568.1|/1.00774e-63/mCG142196 [Mus musculus]
Unigene13590_1_1	752	0	36	0.001	12.2464	13.5801	Up	9.47e-12	2.12e-10	-	-	-	gi|296042339|gb|ADG85659.1|/7.37081e-58/lectin D [Marsupenaeus japonicus]
Unigene15557_1_1	983	0	47	0.001	12.2312	13.5783	Up	4.22e-15	1.45e-13	-	-	-	-
Unigene23252_1_1	797	0	38	0.001	12.1969	13.5742	Up	2.31e-12	5.52e-11	-	GO:0003824//catalytic activity	-	gi|195040541|ref|XP_001991088.1|/2.54268e-59/GH12482 [Drosophila grimshawi]
Unigene49545_1_1	462	0	22	0.001	12.1816	13.5724	Up	1.83e-07	2.62e-06	-	-	-	gi|262400957|gb|ACY66381.1|/6.29561e-45/alcohol dehydrogenase [Scylla paramamosain]
Unigene33106_1_1	336	0	16	0.001	12.1816	13.5724	Up	1.25e-05	0.00013466	-	-	-	-
Unigene36980_1_1	990	0	47	0.001	12.1447	13.568	Up	4.22e-15	1.45e-13	-	-	-	gi|195379114|ref|XP_002048326.1|/1.6687e-11/GJ11411 [Drosophila virilis]
Unigene50053_1_1	316	0	15	0.001	12.143	13.5678	Up	2.53e-05	0.000256296	-	-	-	-
Unigene15997_1_1	548	0	26	0.001	12.1371	13.5671	Up	1.09e-08	1.82e-07	-	-	-	-
Unigene15309_1_1	274	0	13	0.001	12.1371	13.5671	Up	0.000103757	0.000908061	-	GO:0017111//nucleoside-triphosphatase activity;GO:0000166//nucleotide binding;GO:0005215//transporter activity	-	gi|225714618|gb|ACO13155.1|/2.17377e-26/Inner membrane transport permease ybhR [Lepeophtheirus salmonis]
Unigene15366_1_1	464	0	22	0.001	12.1291	13.5662	Up	1.83e-07	2.61e-06	-	-	-	-
Unigene7360_1_1	1037	0	49	0.001	12.0876	13.5612	Up	1.11e-15	3.93e-14	-	-	-	-
Unigene32684_1_1	786	0	37	0.001	12.0421	13.5558	Up	4.68e-12	1.08e-10	-	-	-	-
Unigene32772_1_1	319	0	15	0.001	12.0288	13.5542	Up	2.53e-05	0.000256349	-	-	-	-
Unigene25646_1_1	277	0	13	0.001	12.0057	13.5514	Up	0.000103757	0.000916425	-	-	-	-
Unigene26607_1_1	277	0	13	0.001	12.0057	13.5514	Up	0.000103757	0.000908712	-	-	-	-
Unigene15896_1_1	341	0	16	0.001	12.003	13.5511	Up	1.25e-05	0.000134335	-	-	-	-
Unigene12442_1_1	597	0	28	0.001	11.9979	13.5505	Up	2.66e-09	4.7e-08	-	-	-	-
Unigene50422_1_1	321	0	15	0.001	11.9539	13.5452	Up	2.53e-05	0.00025688	-	-	-	-
Unigene9916_1_1	535	0	25	0.001	11.9539	13.5452	Up	2.2e-08	3.54e-07	-	-	-	-
Unigene27737_1_1	471	0	22	0.001	11.9488	13.5446	Up	1.83e-07	2.62e-06	-	-	-	gi|307186264|gb|EFN71927.1|/1.8934e-12/Monocarboxylate transporter 3 [Camponotus floridanus]
Unigene43280_1_1	472	0	22	0.001	11.9235	13.5415	Up	1.83e-07	2.61e-06	-	-	-	gi|262401147|gb|ACY66476.1|/3.56252e-19/glucosyl/glucuronosyl transferase [Scylla paramamosain]
Unigene12035_1_1	495	0	23	0.001	11.8863	13.537	Up	9.02e-08	1.35e-06	-	GO:0003824//catalytic activity	-	gi|170595123|ref|XP_001902255.1|/1.15226e-08/U88 [Brugia malayi]
Unigene10170_1_1	302	0	14	0.001	11.8589	13.5337	Up	5.13e-05	0.000480429	-	-	-	-
CL179.Contig1_1_1	541	0	25	0.001	11.8213	13.5291	Up	2.2e-08	3.55e-07	-	-	-	gi|82618896|gb|ABB85237.1|/2.25477e-57/chitinase 1 [Fenneropenaeus chinensis]
Unigene12040_1_1	303	0	14	0.001	11.8198	13.5289	Up	5.13e-05	0.000482648	GO:0043231//intracellular membrane-bounded organelle;GO:0044444//cytoplasmic part;GO:0016020//membrane	GO:0005488//binding;GO:0004672//protein kinase activity	GO:0006468//protein amino acid phosphorylation;GO:0007369//gastrulation;GO:0042742//defense response to bacterium;GO:0006874//cellular calcium ion homeostasis	gi|198428056|ref|XP_002125218.1|/4.90195e-18/PREDICTED: similar to AGAP006270-PA [Ciona intestinalis]
Unigene43482_1_1	456	0	21	0.001	11.7809	13.5242	Up	3.69e-07	5.07e-06	-	-	-	gi|186696079|gb|ACC86854.1|/1.28974e-18/C-type lectin-like domain-containing protein PtLP [Portunus trituberculatus]
Unigene47224_1_1	326	0	15	0.001	11.7706	13.5229	Up	2.53e-05	0.000257521	-	-	-	-
Unigene4267_1_1	305	0	14	0.001	11.7423	13.5194	Up	5.13e-05	0.000483113	-	-	-	-
Unigene35729_1_1	305	0	14	0.001	11.7423	13.5194	Up	5.13e-05	0.000481721	-	-	-	-
Unigene31653_1_1	284	0	13	0.001	11.7098	13.5154	Up	0.000103757	0.000912634	-	-	-	-
Unigene10005_1_1	284	0	13	0.001	11.7098	13.5154	Up	0.000103757	0.000911487	-	-	-	-
Unigene24474_1_1	721	0	33	0.001	11.7085	13.5153	Up	7.84e-11	1.63e-09	-	-	-	-
Unigene23849_1_1	460	0	21	0.001	11.6784	13.5116	Up	3.69e-07	5.06e-06	-	-	-	-
Unigene16961_1_1	329	0	15	0.001	11.6632	13.5097	Up	2.53e-05	0.000257467	-	-	-	-
Unigene11992_1_1	286	0	13	0.001	11.6279	13.5053	Up	0.000103757	0.000916591	-	-	-	-
Unigene24249_1_1	309	0	14	0.001	11.5902	13.5006	Up	5.13e-05	0.000483859	-	-	-	-
Unigene24794_1_1	309	0	14	0.001	11.5902	13.5006	Up	5.13e-05	0.000481074	-	-	-	gi|149242815|pdb|2P2C|P/1.23805e-13/Chain P, Inhibition Of Caspase-2 By A Designed Ankyrin Repeat Protein (Darpin)
Unigene35909_1_1	574	0	26	0.001	11.5874	13.5003	Up	1.09e-08	1.82e-07	-	-	-	gi|195493694|ref|XP_002094525.1|/5.76462e-12/GE21870 [Drosophila yakuba]
Unigene24881_1_1	443	0	20	0.001	11.5491	13.4955	Up	7.47e-07	9.81e-06	-	-	-	-
Unigene47570_1_1	289	0	13	0.001	11.5072	13.4902	Up	0.000103757	0.000911159	-	-	-	-
Unigene1604_1_1	1379	0	62	0.001	11.5014	13.4895	Up	2.22e-16	9.51e-15	-	-	-	-
Unigene36303_1_1	712	0	32	0.001	11.4972	13.489	Up	1.59e-10	3.21e-09	-	-	-	-
Unigene16698_1_1	646	0	29	0.001	11.4839	13.4873	Up	1.31e-09	2.4e-08	GO:0043231//intracellular membrane-bounded organelle	-	-	gi|241574826|ref|XP_002403141.1|/6.43269e-51/conserved hypothetical protein [Ixodes scapularis]
Unigene27694_1_1	290	0	13	0.001	11.4675	13.4853	Up	0.000103757	0.000912963	-	-	-	-
Unigene46051_1_1	290	0	13	0.001	11.4675	13.4853	Up	0.000103757	0.000910669	-	-	-	-
Unigene2216_1_1	1227	0	55	0.001	11.4668	13.4852	Up	2.22e-16	1.06e-14	-	-	-	-
Unigene43468_1_1	357	0	16	0.001	11.465	13.485	Up	1.25e-05	0.000135434	-	-	-	-
Unigene10383_1_1	871	0	39	0.001	11.4543	13.4836	Up	1.14e-12	2.82e-11	-	-	-	-
Unigene15887_1_1	447	0	20	0.001	11.4458	13.4825	Up	7.47e-07	9.77e-06	GO:0044459//plasma membrane part	GO:0015631//tubulin binding	GO:0007043//cell-cell junction assembly;GO:0016044//cellular membrane organization;GO:0016192//vesicle-mediated transport;GO:0051301//cell division	gi|307173781|gb|EFN64568.1|/4.91887e-42/Spectrin beta chain, brain 4 [Camponotus floridanus]
Unigene21206_1_1	291	0	13	0.001	11.4281	13.4803	Up	0.000103757	0.000911814	-	-	-	-
Unigene5783_1_1	336	0	15	0.001	11.4202	13.4793	Up	2.53e-05	0.000256721	-	-	-	-
Unigene10970_1_1	829	0	37	0.001	11.4175	13.479	Up	4.68e-12	1.08e-10	-	-	-	gi|321477259|gb|EFX88218.1|/1.27915e-24/hypothetical protein DAPPUDRAFT_311786 [Daphnia pulex]
Unigene9950_1_1	314	0	14	0.001	11.4057	13.4775	Up	5.13e-05	0.000484419	-	-	-	-
Unigene2957_1_1	696	0	31	0.001	11.394	13.476	Up	3.21e-10	6.27e-09	GO:0016020//membrane	GO:0016798//hydrolase activity, acting on glycosyl bonds	GO:0010033//response to organic substance	gi|7414464|emb|CAB85963.1|/2.86632e-135/alpha glucosidase [Litopenaeus vannamei]
Unigene47598_1_1	292	0	13	0.001	11.389	13.4753	Up	0.000103757	0.000914608	-	-	-	-
Unigene14075_1_1	788	0	35	0.001	11.3623	13.472	Up	1.92e-11	4.19e-10	-	-	-	-
Unigene1705_1_1	926	0	41	0.001	11.3265	13.4674	Up	2.79e-13	7.69e-12	-	GO:0016787//hydrolase activity	-	gi|321461520|gb|EFX72551.1|/1.04515e-89/hypothetical protein DAPPUDRAFT_326098 [Daphnia pulex]
Unigene27226_1_1	317	0	14	0.001	11.2978	13.4637	Up	5.13e-05	0.000484045	-	-	-	-
Unigene2085_1_1	431	0	19	0.001	11.2772	13.4611	Up	1.51e-06	1.9e-05	-	GO:0046872//metal ion binding;GO:0070011//peptidase activity, acting on L-amino acid peptides	-	gi|289526958|pdb|3LQ0|A/5.38836e-33/Chain A, Zymogen Structure Of Crayfish Astacin Metallopeptidase
Unigene23838_1_1	1865	0	82	0.001	11.2476	13.4573	Up	2.22e-16	8.77e-15	-	-	-	-
Unigene2406_1_1	455	0	20	0.001	11.2445	13.4569	Up	7.47e-07	9.75e-06	-	-	-	gi|242020108|ref|XP_002430498.1|/2.11375e-53/Spectrin beta chain, putative [Pediculus humanus corporis]
Unigene34702_1_1	319	0	14	0.001	11.2269	13.4547	Up	5.13e-05	0.00048302	-	GO:0016301//kinase activity	GO:0006643//membrane lipid metabolic process;GO:0006796//phosphate metabolic process	gi|242012251|ref|XP_002426847.1|/2.3243e-15/sphingosine kinase A, B, putative [Pediculus humanus corporis]
Unigene6762_1_1	593	0	26	0.001	11.2161	13.4533	Up	1.09e-08	1.81e-07	-	-	-	-
Unigene35695_1_1	388	0	17	0.001	11.2083	13.4523	Up	6.19e-06	7.04e-05	-	-	-	-
Unigene5473_1_1	411	0	18	0.001	11.2035	13.4517	Up	3.06e-06	3.68e-05	-	-	-	-
Unigene15895_1_1	393	0	17	0.001	11.0657	13.4338	Up	6.19e-06	7.04e-05	-	-	-	-
Unigene41567_1_1	1090	0	47	0.001	11.0305	13.4292	Up	4.22e-15	1.45e-13	-	-	-	gi|166014131|gb|ABY77968.1|/9.37675e-99/tetraspanin-like protein CD9 [Fenneropenaeus chinensis]
Unigene24178_1_1	1253	0	54	0.001	11.0247	13.4284	Up	2.22e-16	1.09e-14	-	-	-	gi|170068057|ref|XP_001868719.1|/1.28319e-33/conserved hypothetical protein [Culex quinquefasciatus]
Unigene48696_1_1	302	0	13	0.001	11.0118	13.4268	Up	0.000103757	0.00091165	-	-	-	-
Unigene43343_1_1	372	0	16	0.001	11.0027	13.4256	Up	1.25e-05	0.000134631	-	-	-	-
Unigene15294_1_1	1000	0	43	0.001	11	13.4252	Up	6.84e-14	2.09e-12	-	-	-	gi|55603109|gb|AAV54061.1|/4.94128e-19/latrophilin-like protein BD variant [Musca domestica]
Unigene14143_1_1	1049	0	45	0.001	10.9739	13.4218	Up	1.69e-14	5.56e-13	GO:0044464//cell part	GO:0003824//catalytic activity	GO:0042221//response to chemical stimulus	gi|321469366|gb|EFX80346.1|/1.48985e-13/hypothetical protein DAPPUDRAFT_318471 [Daphnia pulex]
Unigene23353_1_1	866	0	37	0.001	10.9297	13.416	Up	4.68e-12	1.07e-10	-	-	-	gi|321472985|gb|EFX83953.1|/8.67424e-11/hypothetical protein DAPPUDRAFT_223037 [Daphnia pulex]
CL40.Contig1_1_1	749	0	32	0.001	10.9293	13.4159	Up	1.59e-10	3.2e-09	-	-	-	gi|157106769|ref|XP_001649474.1|/2.15195e-17/ankyrin 2,3/unc44 [Aedes aegypti]
Unigene48423_1_1	610	0	26	0.001	10.9035	13.4125	Up	1.09e-08	1.81e-07	-	-	-	-
Unigene46230_1_1	1573	0	67	0.001	10.8961	13.4115	Up	2.22e-16	8.37e-15	GO:0044464//cell part	GO:0046872//metal ion binding;GO:0016705//oxidoreductase activity, acting on paired donors, with incorporation or reduction of molecular oxygen;GO:0004497//monooxygenase activity	GO:0000038//very-long-chain fatty acid metabolic process	gi|3913352|sp|Q27712.1|CP2L1_PANAR/1.43581e-120/RecName: Full=Cytochrome P450 2L1; AltName: Full=CYPIIL1
Unigene48253_1_1	332	0	14	0.001	10.7873	13.397	Up	5.13e-05	0.000483299	-	-	-	-
Unigene48929_1_1	861	0	36	0.001	10.696	13.3848	Up	9.47e-12	2.12e-10	-	-	-	gi|156402947|ref|XP_001639851.1|/1.01115e-35/predicted protein [Nematostella vectensis]
Unigene10079_1_1	335	0	14	0.001	10.6907	13.3841	Up	5.13e-05	0.000482091	-	-	-	gi|307168544|gb|EFN61602.1|/2.51648e-22/Protein charybde [Camponotus floridanus]
Unigene36540_1_1	503	0	21	0.001	10.6801	13.3826	Up	3.69e-07	5.08e-06	-	-	-	-
Unigene45782_1_1	1391	0	58	0.001	10.6666	13.3808	Up	2.22e-16	1.06e-14	-	-	-	gi|260792265|ref|XP_002591136.1|/3.00479e-10/hypothetical protein BRAFLDRAFT_131134 [Branchiostoma floridae]
CL24.Contig1_1_1	312	0	13	0.001	10.6589	13.3798	Up	0.000103757	0.000912798	-	-	-	-
Unigene13475_1_1	432	0	18	0.001	10.6589	13.3798	Up	3.06e-06	3.66e-05	GO:0044464//cell part	GO:0003824//catalytic activity	GO:0048878//chemical homeostasis;GO:0043170;GO:0006006//glucose metabolic process	gi|321471617|gb|EFX82589.1|/3.75761e-10/hypothetical protein DAPPUDRAFT_223641 [Daphnia pulex]
Unigene49347_1_1	411	0	17	0.001	10.5811	13.3692	Up	6.19e-06	7.06e-05	-	-	-	-
Unigene9589_1_1	774	0	32	0.001	10.5763	13.3685	Up	1.59e-10	3.21e-09	-	-	-	-
Unigene42738_1_1	461	0	19	0.001	10.5433	13.364	Up	1.51e-06	1.9e-05	-	GO:0016740//transferase activity	-	gi|22218855|pdb|1JLV|A/7.00302e-41/Chain A, Anopheles Dirus Species B Glutathione S-Transferases 1-3
Unigene35671_1_1	1359	0	56	0.001	10.5412	13.3638	Up	2.22e-16	9.73e-15	-	-	-	gi|260787715|ref|XP_002588897.1|/1.14568e-06/hypothetical protein BRAFLDRAFT_89085 [Branchiostoma floridae]
Unigene12417_1_1	414	0	17	0.001	10.5044	13.3587	Up	6.19e-06	7.06e-05	-	-	-	-
Unigene5296_1_1	341	0	14	0.001	10.5026	13.3585	Up	5.13e-05	0.000482834	-	-	-	gi|115432415|gb|ABI97374.1|/3.49751e-16/C-type lectin [Litopenaeus vannamei]
Unigene39208_1_1	317	0	13	0.001	10.4908	13.3568	Up	0.000103757	0.000911323	-	-	-	-
Unigene19729_1_1	2220	0	91	0.001	10.486	13.3562	Up	2.22e-16	8.55e-15	-	-	-	gi|321470898|gb|EFX81872.1|/2.17337e-160/hypothetical protein DAPPUDRAFT_49503 [Daphnia pulex]
Unigene5165_1_1	319	0	13	0.001	10.425	13.3478	Up	0.000103757	0.000915598	-	-	-	-
Unigene46749_1_1	1404	0	57	0.001	10.3856	13.3423	Up	2.22e-16	9.23e-15	-	-	-	gi|115754958|ref|XP_001184164.1|/4.96677e-45/PREDICTED: similar to ankyrin 2,3/unc44 [Strongylocentrotus purpuratus]
Unigene42973_1_1	740	0	30	0.001	10.3708	13.3402	Up	6.5e-10	1.23e-08	-	-	-	gi|296434281|ref|NP_001171807.1|/4.33634e-47/HD phosphohydrolase-like [Saccoglossus kowalevskii]
Unigene14335_1_1	470	0	19	0.001	10.3414	13.3361	Up	1.51e-06	1.9e-05	-	-	-	-
Unigene32381_1_1	324	0	13	0.001	10.2641	13.3253	Up	0.000103757	0.000908874	-	-	-	-
Unigene33023_1_1	351	0	14	0.001	10.2034	13.3168	Up	5.13e-05	0.000482741	-	GO:0016776//phosphotransferase activity, phosphate group as acceptor;GO:0005488//binding	-	gi|328697738|ref|XP_001942812.2|/1.44642e-41/PREDICTED: MAGUK p55 subfamily member 5-like [Acyrthosiphon pisum]
Unigene28275_1_1	327	0	13	0.001	10.17	13.312	Up	0.000103757	0.000910996	-	-	-	-
Unigene29778_1_1	353	0	14	0.001	10.1456	13.3086	Up	5.13e-05	0.000481259	-	-	-	-
Unigene23482_1_1	328	0	13	0.001	10.1389	13.3076	Up	0.000103757	0.000916756	-	-	-	gi|157105219|ref|XP_001648769.1|/3.8046e-10/hypothetical protein AaeL_AAEL014436 [Aedes aegypti]
Unigene42679_1_1	328	0	13	0.001	10.1389	13.3076	Up	0.000103757	0.000909363	-	-	-	-
Unigene36928_1_1	455	0	18	0.001	10.1201	13.3049	Up	3.06e-06	3.66e-05	-	-	-	gi|115733161|ref|XP_001184634.1|/9.57663e-22/PREDICTED: similar to ankyrin 2,3/unc44 [Strongylocentrotus purpuratus]
Unigene49493_1_1	1113	0	44	0.001	10.113	13.3039	Up	3.4e-14	1.08e-12	-	-	-	gi|156402947|ref|XP_001639851.1|/1.11184e-46/predicted protein [Nematostella vectensis]
Unigene3183_1_1	687	0	27	0.001	10.0538	13.2955	Up	5.38e-09	9.22e-08	-	GO:0042802//identical protein binding;GO:0048037//cofactor binding;GO:0016857//racemase and epimerase activity, acting on carbohydrates and derivatives	GO:0006012//galactose metabolic process	gi|91086129|ref|XP_968616.1|/2.39019e-86/PREDICTED: similar to UDP-glucose 4-epimerase [Tribolium castaneum]
Unigene13189_1_1	1147	0	45	0.001	10.0363	13.2929	Up	1.69e-14	5.54e-13	-	-	-	gi|209418836|gb|ACI46633.1|/4.26154e-57/prophenoloxidase [Portunus trituberculatus]
Unigene36527_1_1	1791	0	70	0.001	9.99829	13.2875	Up	2.22e-16	9.59e-15	-	-	-	-
Unigene48451_1_1	359	0	14	0.001	9.97601	13.2842	Up	5.13e-05	0.000481443	-	-	-	-
Unigene11942_1_1	616	0	24	0.001	9.96675	13.2829	Up	4.46e-08	6.91e-07	-	-	-	-
Unigene12235_1_1	616	0	24	0.001	9.96675	13.2829	Up	4.46e-08	6.91e-07	-	-	-	-
Unigene8925_1_1	847	0	33	0.001	9.96675	13.2829	Up	7.84e-11	1.63e-09	GO:0015630//microtubule cytoskeleton	GO:0000166//nucleotide binding;GO:0019787//small conjugating protein ligase activity	GO:0043161//proteasomal ubiquitin-dependent protein catabolic process;GO:0046532;GO:0001745//compound eye morphogenesis;GO:0042078//germ-line stem cell division;GO:0042551//neuron maturation;GO:0019827//stem cell maintenance;GO:0006996//organelle organization;GO:0016567//protein ubiquitination;GO:0007126//meiosis;GO:0007292//female gamete generation;GO:0010608//posttranscriptional regulation of g…	gi|301087455|gb|ADK60919.1|/9.3875e-79/ubiquitin-conjugating enzyme E2 [Fenneropenaeus chinensis]
Unigene43788_1_1	617	0	24	0.001	9.9506	13.2806	Up	4.46e-08	6.92e-07	GO:0031981//nuclear lumen;GO:0016020//membrane;GO:0005815//microtubule organizing center;GO:0005819//spindle	GO:0047485//protein N-terminus binding;GO:0008092//cytoskeletal protein binding;GO:0046872//metal ion binding;GO:0003824//catalytic activity;GO:0019900//kinase binding	GO:0007166//cell surface receptor linked signaling pathway;GO:0003012//muscle system process;GO:0032414;GO:0014808//release of sequestered calcium ion into cytosol by sarcoplasmic reticulum;GO:0010038//response to metal ion;GO:0032413;GO:0000910//cytokinesis	gi|327286763|ref|XP_003228099.1|/6.67907e-31/PREDICTED: calmodulin-like [Anolis carolinensis]
Unigene16552_1_1	541	0	21	0.001	9.92991	13.2776	Up	3.69e-07	5.08e-06	GO:0044464//cell part	GO:0000166//nucleotide binding;GO:0004713//protein tyrosine kinase activity	GO:0006909//phagocytosis;GO:0007173//epidermal growth factor receptor signaling pathway;GO:0007391//dorsal closure;GO:0006468//protein amino acid phosphorylation;GO:0007015//actin filament organization;GO:0001654//eye development;GO:0009060//aerobic respiration;GO:0007431//salivary gland development;GO:0060541//respiratory system development;GO:0007472//wing disc morphogenesis;GO:0000165//MAPKKK …	gi|49617830|gb|AAT67598.1|/9.66175e-48/Src tyrosine kinase 3 [Suberites domuncula]
Unigene40046_1_1	699	0	27	0.001	9.8812	13.2705	Up	5.38e-09	9.25e-08	-	-	-	gi|217418241|gb|ACK44247.1|/6.92387e-36/vitelline membrane outer layer 1-like protein [Scylla paramamosain]
Unigene46084_1_1	725	0	28	0.001	9.87969	13.2702	Up	2.66e-09	4.69e-08	-	-	-	-
Unigene49418_1_1	492	0	19	0.001	9.87897	13.2701	Up	1.51e-06	1.91e-05	-	-	-	gi|46561848|gb|AAT01141.1|/1.36698e-30/proteoliaisin [Strongylocentrotus purpuratus]
Unigene24090_1_1	1592	0	61	0.001	9.80189	13.2588	Up	2.22e-16	9.32e-15	-	-	-	gi|328722737|ref|XP_001943013.2|/1.07211e-38/PREDICTED: SET and MYND domain-containing protein 4-like [Acyrthosiphon pisum]
Unigene7566_1_1	392	0	15	0.001	9.78878	13.2569	Up	2.53e-05	0.000257254	-	-	-	-
Unigene36028_1_1	1179	0	45	0.001	9.76387	13.2532	Up	1.69e-14	5.54e-13	GO:0042598//vesicular fraction	GO:0046872//metal ion binding;GO:0016491//oxidoreductase activity	GO:0019748//secondary metabolic process;GO:0042221//response to chemical stimulus;GO:0022414;GO:0044237//cellular metabolic process	gi|60729679|pir||JC8025/1.45747e-108/cytochrome P450 enzyme, CYP330A1 enzyme - green crab, common shore crab
Unigene32311_1_1	577	0	22	0.001	9.75372	13.2517	Up	1.83e-07	2.61e-06	-	GO:0004713//protein tyrosine kinase activity	GO:0006909//phagocytosis;GO:0007173//epidermal growth factor receptor signaling pathway;GO:0007391//dorsal closure;GO:0006468//protein amino acid phosphorylation;GO:0007015//actin filament organization;GO:0001654//eye development;GO:0009060//aerobic respiration;GO:0007431//salivary gland development;GO:0060541//respiratory system development;GO:0007472//wing disc morphogenesis;GO:0000165//MAPKKK …	gi|49617826|gb|AAT67596.1|/1.04066e-32/Src tyrosine kinase 1 [Suberites domuncula]
Unigene32600_1_1	420	0	16	0.001	9.74527	13.2505	Up	1.25e-05	0.000135374	-	-	-	-
Unigene23326_1_1	342	0	13	0.001	9.7239	13.2473	Up	0.000103757	0.000909526	-	-	-	-
Unigene1617_1_1	580	0	22	0.001	9.70327	13.2443	Up	1.83e-07	2.62e-06	-	GO:0003824//catalytic activity	GO:0008152//metabolic process	gi|156407190|ref|XP_001641427.1|/4.73902e-33/predicted protein [Nematostella vectensis]
Unigene46445_1_1	502	0	19	0.001	9.68218	13.2411	Up	1.51e-06	1.91e-05	-	-	-	-
Unigene9742_1_1	687	0	26	0.001	9.68144	13.241	Up	1.09e-08	1.82e-07	-	-	-	-
CL817.Contig1_1_1	663	0	25	0.001	9.64605	13.2357	Up	2.2e-08	3.55e-07	-	-	-	gi|262401023|gb|ACY66414.1|/4.60764e-07/cytochrome c oxidase subunit VIIA putative [Scylla paramamosain]
Unigene22483_1_1	346	0	13	0.001	9.61148	13.2305	Up	0.000103757	0.000909689	-	-	-	-
Unigene39965_1_1	1571	0	59	0.001	9.60725	13.2299	Up	2.22e-16	9.22e-15	-	-	-	gi|115730915|ref|XP_001190749.1|/7.52964e-45/PREDICTED: similar to ankyrin 2,3/unc44 [Strongylocentrotus purpuratus]
Unigene45915_1_1	666	0	25	0.001	9.6026	13.2292	Up	2.2e-08	3.54e-07	-	-	-	-
Unigene49149_1_1	374	0	14	0.001	9.5759	13.2252	Up	5.13e-05	0.000481906	-	-	-	-
Unigene44146_1_1	775	0	29	0.001	9.57237	13.2247	Up	1.31e-09	2.41e-08	-	-	-	-
Unigene36800_1_1	535	0	20	0.001	9.56312	13.2233	Up	7.47e-07	9.81e-06	-	-	-	gi|122003881|gb|ABM65757.1|/2.40302e-19/C-type lectin receptor [Portunus pelagicus]
Unigene6423_1_1	456	0	17	0.001	9.5369	13.2193	Up	6.19e-06	7.03e-05	-	-	-	gi|321464489|gb|EFX75496.1|/4.14895e-17/hypothetical protein DAPPUDRAFT_306706 [Daphnia pulex]
Unigene42901_1_1	1772	0	66	0.001	9.52804	13.218	Up	2.22e-16	8.13e-15	-	-	-	gi|260792265|ref|XP_002591136.1|/3.46751e-25/hypothetical protein BRAFLDRAFT_131134 [Branchiostoma floridae]
Unigene49170_1_1	591	0	22	0.001	9.52266	13.2171	Up	1.83e-07	2.61e-06	-	-	-	-
CL816.Contig1_1_1	511	0	19	0.001	9.51165	13.2155	Up	1.51e-06	1.9e-05	-	-	-	-
Unigene15496_1_1	433	0	16	0.001	9.45269	13.2065	Up	1.25e-05	0.000135255	-	-	-	gi|289169085|emb|CAX46429.1|/9.43464e-46/hemocyanin subunit 2 precursor [Odontodactylus scyllarus]
Unigene27661_1_1	624	0	23	0.001	9.42902	13.2029	Up	9.02e-08	1.34e-06	-	-	-	-
Unigene12705_1_1	1601	0	59	0.001	9.42723	13.2026	Up	2.22e-16	9e-15	-	-	GO:0009987//cellular process;GO:0032501//multicellular organismal process	gi|321468749|gb|EFX79732.1|/3.99447e-17/hypothetical protein DAPPUDRAFT_304328 [Daphnia pulex]
Unigene11708_1_1	598	0	22	0.001	9.41119	13.2002	Up	1.83e-07	2.62e-06	-	-	-	-
Unigene25492_1_1	682	0	25	0.001	9.37732	13.195	Up	2.2e-08	3.54e-07	-	-	-	gi|189233864|ref|XP_972774.2|/5.02741e-20/PREDICTED: similar to CG31534 CG31534-PA [Tribolium castaneum]
Unigene25665_1_1	382	0	14	0.001	9.37536	13.1947	Up	5.13e-05	0.000481999	-	-	-	-
Unigene27884_1_1	988	0	36	0.001	9.32113	13.1863	Up	9.47e-12	2.12e-10	GO:0043231//intracellular membrane-bounded organelle	GO:0046914//transition metal ion binding;GO:0016706//oxidoreductase activity, acting on paired donors, with incorporation or reduction of molecular oxygen, 2-oxoglutarate as one donor, and incorporation of one atom each of oxygen into both donors	GO:0009437//carnitine metabolic process	gi|260810424|ref|XP_002599964.1|/2.00699e-65/hypothetical protein BRAFLDRAFT_212201 [Branchiostoma floridae]
Unigene11380_1_1	359	0	13	0.001	9.26344	13.1773	Up	0.000103757	0.000914443	-	-	-	-
Unigene45799_1_1	443	0	16	0.001	9.23931	13.1736	Up	1.25e-05	0.000135016	-	-	-	-
Unigene33278_1_1	389	0	14	0.001	9.20665	13.1685	Up	5.13e-05	0.000480337	-	-	-	-
Unigene22735_1_1	390	0	14	0.001	9.18304	13.1648	Up	5.13e-05	0.000480797	-	-	-	-
Unigene13836_1_1	418	0	15	0.001	9.17991	13.1643	Up	2.53e-05	0.000255873	-	-	-	gi|321460200|gb|EFX71245.1|/5.66621e-22/hypothetical protein DAPPUDRAFT_93396 [Daphnia pulex]
Unigene35689_1_1	1672	0	60	0.001	9.17991	13.1643	Up	2.22e-16	8.72e-15	-	-	-	gi|328716357|ref|XP_003245908.1|/2.37782e-145/PREDICTED: hypothetical protein LOC100164358 [Acyrthosiphon pisum]
Unigene14121_1_1	391	0	14	0.001	9.15956	13.1611	Up	5.13e-05	0.000480061	GO:0043234//protein complex;GO:0044424//intracellular part	GO:0042802//identical protein binding;GO:0016616//oxidoreductase activity, acting on the CH-OH group of donors, NAD or NADP as acceptor;GO:0048037//cofactor binding;GO:0000166//nucleotide binding	GO:0006072//glycerol-3-phosphate metabolic process	gi|38194439|gb|AAR13229.1|/5.07424e-47/glycerol-3-phosphate dehydrogenase [Ctenolepisma longicaudata]
Unigene40338_1_1	1592	0	57	0.001	9.15915	13.161	Up	2.22e-16	9.09e-15	-	-	-	gi|321458887|gb|EFX69947.1|/2.4488e-67/hypothetical protein DAPPUDRAFT_328579 [Daphnia pulex]
Unigene3363_1_1	392	0	14	0.001	9.13619	13.1574	Up	5.13e-05	0.000482369	-	-	-	-
Unigene17893_1_1	2884	0	103	0.001	9.13619	13.1574	Up	2.22e-16	9.52e-15	-	-	-	-
Unigene48707_1_1	901	0	32	0.001	9.08549	13.1493	Up	1.59e-10	3.2e-09	-	-	-	-
Unigene44492_1_1	423	0	15	0.001	9.0714	13.1471	Up	2.53e-05	0.000256615	-	-	-	-
Unigene10692_1_1	677	0	24	0.001	9.06872	13.1467	Up	4.46e-08	6.9e-07	-	-	-	-
Unigene7650_1_1	2406	0	85	0.001	9.03746	13.1417	Up	2.22e-16	9.56e-15	-	-	-	gi|260794884|ref|XP_002592437.1|/1.60793e-23/hypothetical protein BRAFLDRAFT_118423 [Branchiostoma floridae]
Unigene48344_1_1	454	0	16	0.001	9.01545	13.1382	Up	1.25e-05	0.000135046	-	-	-	-
Unigene49291_1_1	1281	0	45	0.001	8.98642	13.1335	Up	1.69e-14	5.57e-13	-	-	-	gi|91077722|ref|XP_975027.1|/3.35876e-45/PREDICTED: similar to inhibitor of apoptosis 2 protein [Tribolium castaneum]
Unigene35961_1_1	941	0	33	0.001	8.97114	13.1311	Up	7.84e-11	1.63e-09	-	GO:0016787//hydrolase activity	-	gi|259166841|gb|ACV97157.1|/1.92221e-155/collagenolytic serine protease [Fenneropenaeus chinensis]
Unigene35916_1_1	1229	0	43	0.001	8.95035	13.1277	Up	6.84e-14	2.09e-12	-	-	-	gi|326664295|ref|XP_002660608.2|/2.53026e-10/PREDICTED: protocadherin Fat 1 [Danio rerio]
Unigene49908_1_1	689	0	24	0.001	8.91077	13.1213	Up	4.46e-08	6.91e-07	-	-	-	gi|321460800|gb|EFX71838.1|/1.03305e-20/hypothetical protein DAPPUDRAFT_308636 [Daphnia pulex]
Unigene22937_1_1	834	0	29	0.001	8.89519	13.1188	Up	1.31e-09	2.4e-08	-	-	-	gi|217418241|gb|ACK44247.1|/3.18612e-31/vitelline membrane outer layer 1-like protein [Scylla paramamosain]
Unigene9544_1_1	461	0	16	0.001	8.87855	13.1161	Up	1.25e-05	0.000135225	-	-	-	gi|328720096|ref|XP_001942615.2|/1.57465e-08/PREDICTED: hypothetical protein LOC100165697 [Acyrthosiphon pisum]
Unigene3013_1_1	728	0	25	0.001	8.7848	13.1008	Up	2.2e-08	3.55e-07	-	-	-	gi|195493694|ref|XP_002094525.1|/4.99632e-16/GE21870 [Drosophila yakuba]
Unigene10805_1_1	496	0	17	0.001	8.7678	13.098	Up	6.19e-06	7.02e-05	-	-	-	-
Unigene30389_1_1	411	0	14	0.001	8.71384	13.0891	Up	5.13e-05	0.000483485	-	-	-	-
Unigene13814_1_1	382	0	13	0.001	8.70569	13.0877	Up	0.000103757	0.000908549	-	-	-	gi|332216926|ref|XP_003257601.1|/3.58205e-16/PREDICTED: MAM and LDL-receptor class A domain-containing protein C10orf112-like [Nomascus leucogenys]
Unigene46620_1_1	503	0	17	0.001	8.64578	13.0778	Up	6.19e-06	7.05e-05	-	-	-	-
Unigene47916_1_1	830	0	28	0.001	8.62985	13.0751	Up	2.66e-09	4.7e-08	-	-	-	-
Unigene2572_1_1	623	0	21	0.001	8.62292	13.074	Up	3.69e-07	5.07e-06	-	-	-	gi|189236506|ref|XP_001816009.1|/2.79154e-16/PREDICTED: similar to AGAP002006-PA [Tribolium castaneum]
Unigene36467_1_1	912	0	30	0.001	8.41491	13.0387	Up	6.5e-10	1.23e-08	GO:0043231//intracellular membrane-bounded organelle;GO:0044425//membrane part;GO:0044444//cytoplasmic part	GO:0005488//binding	GO:0009987//cellular process;GO:0006810//transport	gi|46561850|gb|AAT01142.1|/3.25855e-35/proteoliaisin [Lytechinus variegatus]
Unigene23976_1_1	822	0	27	0.001	8.40263	13.0366	Up	5.38e-09	9.26e-08	-	-	-	-
Unigene45387_1_1	609	0	20	0.001	8.4011	13.0364	Up	7.47e-07	9.77e-06	GO:0016020//membrane	-	GO:0007155//cell adhesion;GO:0007424//open tracheal system development;GO:0065008;GO:0048468//cell development;GO:0007560//imaginal disc morphogenesis;GO:0016477//cell migration	gi|267850640|gb|ACY82398.1|/2.55568e-35/integrin [Litopenaeus vannamei]
Unigene2633_1_1	610	0	20	0.001	8.38732	13.034	Up	7.47e-07	9.75e-06	-	-	-	-
Unigene23765_1_1	885	0	29	0.001	8.38258	13.0332	Up	1.31e-09	2.41e-08	-	-	-	-
Unigene11651_1_1	397	0	13	0.001	8.37676	13.0322	Up	0.000103757	0.000917253	-	-	-	-
Unigene49712_1_1	397	0	13	0.001	8.37676	13.0322	Up	0.000103757	0.000916922	-	-	-	-
Unigene49806_1_1	399	0	13	0.001	8.33477	13.0249	Up	0.000103757	0.000914938	-	-	-	gi|321468729|gb|EFX79713.1|/2.13035e-13/hypothetical protein DAPPUDRAFT_304421 [Daphnia pulex]
Unigene45521_1_1	830	0	27	0.001	8.32164	13.0227	Up	5.38e-09	9.25e-08	-	GO:0042802//identical protein binding;GO:0008483//transaminase activity	GO:0009064//glutamine family amino acid metabolic process;GO:0043648//dicarboxylic acid metabolic process	gi|321479278|gb|EFX90234.1|/3.45067e-78/hypothetical protein DAPPUDRAFT_299942 [Daphnia pulex]
Unigene36833_1_1	830	0	27	0.001	8.32164	13.0227	Up	5.38e-09	9.23e-08	-	-	-	gi|290561783|gb|ADD38289.1|/3.51529e-14/Gamma-crystallin A [Lepeophtheirus salmonis]
Unigene12147_1_1	892	0	29	0.001	8.3168	13.0218	Up	1.31e-09	2.4e-08	-	-	-	-
Unigene18390_1_1	709	0	23	0.001	8.2986	13.0187	Up	9.02e-08	1.35e-06	-	-	-	gi|260824545|ref|XP_002607228.1|/3.68122e-08/hypothetical protein BRAFLDRAFT_130810 [Branchiostoma floridae]
Unigene27599_1_1	711	0	23	0.001	8.27526	13.0146	Up	9.02e-08	1.35e-06	-	-	-	gi|221481491|gb|EEE19877.1|/8.76191e-10/chloride channel, putative [Toxoplasma gondii GT1]
Unigene13639_1_1	651	0	21	0.001	8.25204	13.0105	Up	3.69e-07	5.07e-06	-	-	-	gi|157105147|ref|XP_001648737.1|/1.15611e-23/Juvenile hormone-inducible protein, putative [Aedes aegypti]
Unigene27911_1_1	870	0	28	0.001	8.23307	13.0072	Up	2.66e-09	4.7e-08	-	-	-	-
CL134.Contig1_1_1	436	0	14	0.001	8.21419	13.0039	Up	5.13e-05	0.000480889	-	-	-	gi|156550685|ref|XP_001605579.1|/3.85272e-15/PREDICTED: similar to glucosyl/glucuronosyl transferases [Nasonia vitripennis]
Unigene10445_1_1	468	0	15	0.001	8.19915	13.0013	Up	2.53e-05	0.000257414	-	-	-	gi|115938054|ref|XP_785807.2|/4.21805e-12/PREDICTED: similar to apical endosomal glycoprotein [Strongylocentrotus purpuratus]
Unigene1880_1_1	980	0	31	0.001	8.09206	12.9823	Up	3.21e-10	6.31e-09	-	-	-	-
Unigene47136_1_1	509	0	16	0.001	8.04128	12.9732	Up	1.25e-05	0.000134453	-	-	-	gi|170045572|ref|XP_001850378.1|/1.45461e-36/sodium-dependent phosphate transporter [Culex quinquefasciatus]
Unigene4361_1_1	447	0	14	0.001	8.01205	12.968	Up	5.13e-05	0.000481813	GO:0043231//intracellular membrane-bounded organelle	GO:0003676//nucleic acid binding;GO:0001071	GO:0010468//regulation of gene expression;GO:0006351//transcription, DNA-dependent	gi|260834027|ref|XP_002612013.1|/3.51296e-64/hypothetical protein BRAFLDRAFT_124787 [Branchiostoma floridae]
Unigene50973_1_1	544	0	17	0.001	7.99417	12.9647	Up	6.19e-06	7.03e-05	-	-	-	-
Unigene2838_1_1	902	0	28	0.001	7.94099	12.9551	Up	2.66e-09	4.7e-08	-	-	-	-
Unigene40222_1_1	1198	0	37	0.001	7.90075	12.9478	Up	4.68e-12	1.08e-10	GO:0005626//insoluble fraction;GO:0044421//extracellular region part	GO:0046914//transition metal ion binding;GO:0016616//oxidoreductase activity, acting on the CH-OH group of donors, NAD or NADP as acceptor;GO:0000166//nucleotide binding	GO:0019527;GO:0006060//sorbitol metabolic process;GO:0006000//fructose metabolic process	gi|321478301|gb|EFX89258.1|/5.70068e-100/hypothetical protein DAPPUDRAFT_303131 [Daphnia pulex]
CL116.Contig1_1_1	940	0	29	0.001	7.89211	12.9462	Up	1.31e-09	2.41e-08	-	-	-	gi|270013218|gb|EFA09666.1|/2.41046e-65/hypothetical protein TcasGA2_TC011792 [Tribolium castaneum]
Unigene23267_1_1	523	0	16	0.001	7.82603	12.9341	Up	1.25e-05	0.000134365	-	-	-	-
Unigene29699_1_1	462	0	14	0.001	7.75192	12.9203	Up	5.13e-05	0.000483952	-	-	-	-
Unigene12739_1_1	533	0	16	0.001	7.6792	12.9067	Up	1.25e-05	0.000134779	-	-	-	-
Unigene10795_1_1	634	0	19	0.001	7.66633	12.9043	Up	1.51e-06	1.9e-05	-	-	-	-
Unigene36147_1_1	1170	0	35	0.001	7.65254	12.9017	Up	1.92e-11	4.19e-10	-	-	-	-
Unigene2946_1_1	472	0	14	0.001	7.58768	12.8894	Up	5.13e-05	0.000480982	-	GO:0016860//intramolecular oxidoreductase activity	GO:0006692	gi|45384344|ref|NP_990342.1|/5.4547e-23/hematopoietic prostaglandin D synthase [Gallus gallus]
Unigene8963_1_1	1083	0	32	0.001	7.55866	12.8839	Up	1.59e-10	3.2e-09	-	-	-	-
Unigene45990_1_1	440	0	13	0.001	7.55812	12.8838	Up	0.000103757	0.000915103	-	-	-	-
Unigene11383_1_1	677	0	20	0.001	7.55726	12.8836	Up	7.47e-07	9.74e-06	-	-	-	-
Unigene45959_1_1	1389	0	41	0.001	7.55101	12.8825	Up	2.79e-13	7.7e-12	-	-	-	-
Unigene45582_1_1	513	0	15	0.001	7.47992	12.8688	Up	2.53e-05	0.000255609	-	-	-	gi|321465606|gb|EFX76606.1|/1.15644e-09/hypothetical protein DAPPUDRAFT_248773 [Daphnia pulex]
Unigene16284_1_1	993	0	29	0.001	7.47088	12.8671	Up	1.31e-09	2.41e-08	-	-	-	gi|242012059|ref|XP_002426758.1|/2.77818e-14/protein singed wings 2 precursor, putative [Pediculus humanus corporis]
Unigene13130_1_1	482	0	14	0.001	7.43026	12.8592	Up	5.13e-05	0.000483392	-	-	-	gi|270015400|gb|EFA11848.1|/9.05874e-32/hypothetical protein TcasGA2_TC005088 [Tribolium castaneum]
Unigene36120_1_1	813	0	23	0.001	7.23703	12.8212	Up	9.02e-08	1.34e-06	-	-	-	-
Unigene44202_1_1	605	0	17	0.001	7.18814	12.8114	Up	6.19e-06	7.02e-05	-	-	-	-
Unigene36346_1_1	1856	0	52	0.001	7.16718	12.8072	Up	2.22e-16	8.48e-15	-	-	-	gi|296933306|gb|ADH93765.1|/2.38066e-32/caspase [Marsupenaeus japonicus]
Unigene12039_1_1	646	0	18	0.001	7.12793	12.7993	Up	3.06e-06	3.67e-05	-	-	-	-
Unigene23231_1_1	503	0	14	0.001	7.12005	12.7977	Up	5.13e-05	0.000484139	-	-	-	-
Unigene15243_1_1	650	0	18	0.001	7.08406	12.7904	Up	3.06e-06	3.68e-05	GO:0044464//cell part	GO:0017111//nucleoside-triphosphatase activity;GO:0000166//nucleotide binding	-	gi|223954134|gb|ACN30234.1|/7.5419e-116/ATP binding cassette transmembrane transporter [Litopenaeus vannamei]
Unigene46714_1_1	470	0	13	0.001	7.07569	12.7887	Up	0.000103757	0.000913949	-	-	-	-
Unigene25784_1_1	653	0	18	0.001	7.05152	12.7837	Up	3.06e-06	3.67e-05	-	-	-	-
Unigene8547_1_1	583	0	16	0.001	7.02061	12.7774	Up	1.25e-05	0.000134483	-	-	-	-
Unigene46059_1_1	1203	0	33	0.001	7.01732	12.7767	Up	7.84e-11	1.64e-09	-	-	-	-
Unigene1502_1_1	547	0	15	0.001	7.01499	12.7762	Up	2.53e-05	0.00025619	-	-	-	gi|89258151|gb|ABD65298.1|/2.4096e-62/destabilase I [Litopenaeus vannamei]
Unigene45928_1_1	516	0	14	0.001	6.94067	12.7609	Up	5.13e-05	0.000481351	GO:0044464//cell part	GO:0003824//catalytic activity	GO:0010033//response to organic substance;GO:0044237//cellular metabolic process	gi|76365069|sp|Q8MZR6.3|HYEP1_CTEFE/1.15773e-28/RecName: Full=Juvenile hormone epoxide hydrolase 1; AltName: Full=CfEH1; AltName: Full=Juvenile hormone epoxide hydrolase I; Short=JHEH I; AltName: Full=Juvenile hormone-specific epoxide hydrolase I
Unigene45403_1_1	518	0	14	0.001	6.91387	12.7553	Up	5.13e-05	0.000482277	GO:0005739//mitochondrion;GO:0032155//cell division site part;GO:0005635//nuclear envelope;GO:0016020//membrane	GO:0005543//phospholipid binding;GO:0005319//lipid transporter activity	GO:0000912//assembly of actomyosin apparatus involved in cell cycle cytokinesis;GO:0000212//meiotic spindle organization;GO:0048610;GO:0033206//cytokinesis after meiosis	gi|91087863|ref|XP_968982.1|/3.1237e-58/PREDICTED: similar to AGAP001957-PA [Tribolium castaneum]
Unigene33804_1_1	518	0	14	0.001	6.91387	12.7553	Up	5.13e-05	0.000479877	-	-	-	-
Unigene5232_1_1	485	0	13	0.001	6.85685	12.7433	Up	0.000103757	0.000910179	-	-	-	-
Unigene24527_1_1	859	0	23	0.001	6.84948	12.7418	Up	9.02e-08	1.35e-06	-	-	-	gi|110760114|ref|XP_624526.2|/2.47479e-34/PREDICTED: major facilitator superfamily domain-containing protein 8-like [Apis mellifera]
Unigene41541_1_1	1161	0	31	0.001	6.8305	12.7378	Up	3.21e-10	6.26e-09	-	-	-	gi|321455300|gb|EFX66437.1|/6.59396e-130/hypothetical protein DAPPUDRAFT_64687 [Daphnia pulex]
Unigene41286_1_1	1354	0	36	0.001	6.80154	12.7316	Up	9.47e-12	2.12e-10	-	-	-	gi|321467616|gb|EFX78605.1|/4.15166e-33/hypothetical protein DAPPUDRAFT_320238 [Daphnia pulex]
Unigene45664_1_1	1174	0	31	0.001	6.75487	12.7217	Up	3.21e-10	6.3e-09	GO:0044448//cell cortex part;GO:0005856//cytoskeleton;GO:0042995//cell projection	GO:0042623//ATPase activity, coupled;GO:0017022//myosin binding;GO:0032559//adenyl ribonucleotide binding	GO:0050954//sensory perception of mechanical stimulus;GO:0007476//imaginal disc-derived wing morphogenesis;GO:0030029//actin filament-based process	gi|157115857|ref|XP_001658316.1|/0/myosin vii [Aedes aegypti]
Unigene6808_1_1	493	0	13	0.001	6.74559	12.7197	Up	0.000103757	0.00091626	-	GO:0008238//exopeptidase activity	-	gi|321469791|gb|EFX80770.1|/4.77418e-55/hypothetical protein DAPPUDRAFT_196706 [Daphnia pulex]
Unigene48949_1_1	607	0	16	0.001	6.74302	12.7192	Up	1.25e-05	0.000134542	-	-	-	gi|242003056|ref|XP_002422594.1|/1.81675e-17/DNA double-strand break repair Rad50 ATPase, putative [Pediculus humanus corporis]
Unigene43622_1_1	951	0	25	0.001	6.72485	12.7153	Up	2.2e-08	3.55e-07	-	-	-	gi|210062955|gb|ACJ06428.1|/2.33233e-23/C-type lectin 5 [Fenneropenaeus chinensis]
Unigene8709_1_1	767	0	20	0.001	6.67049	12.7036	Up	7.47e-07	9.75e-06	-	-	-	-
Unigene48274_1_1	581	0	15	0.001	6.60448	12.6892	Up	2.53e-05	0.000255715	-	-	-	-
Unigene3018_1_1	1513	0	39	0.001	6.594	12.6869	Up	1.14e-12	2.82e-11	-	-	-	gi|111610626|gb|ABH11711.1|/6.41697e-78/nuclear transcription factor Tfp1 [Locusta migratoria]
Unigene41276_1_1	583	0	15	0.001	6.58182	12.6843	Up	2.53e-05	0.000256084	-	-	-	-
Unigene13340_1_1	778	0	20	0.001	6.57618	12.683	Up	7.47e-07	9.77e-06	-	-	-	gi|195379128|ref|XP_002048333.1|/4.86616e-07/GJ11407 [Drosophila virilis]
Unigene25266_1_1	702	0	18	0.001	6.55932	12.6793	Up	3.06e-06	3.68e-05	-	-	-	-
Unigene23807_1_1	821	0	21	0.001	6.54334	12.6758	Up	3.69e-07	5.07e-06	-	-	-	gi|326579691|gb|ADZ96217.1|/5.06356e-66/JHE-like carboxylesterase 1 [Pandalopsis japonica]
Unigene35670_1_1	589	0	15	0.001	6.51477	12.6695	Up	2.53e-05	0.000256402	-	-	-	-
Unigene12700_1_1	630	0	16	0.001	6.49685	12.6655	Up	1.25e-05	0.000134394	-	-	-	gi|196012178|ref|XP_002115952.1|/2.56181e-49/expressed hypothetical protein [Trichoplax adhaerens]
Unigene9699_1_1	1068	0	27	0.001	6.46719	12.6589	Up	5.38e-09	9.25e-08	-	-	-	-
Unigene40020_1_1	1349	0	34	0.001	6.44748	12.6545	Up	3.88e-11	8.27e-10	GO:0016020//membrane	-	-	gi|157954021|ref|NP_001103247.1|/7.48358e-51/nicotinic acetylcholine receptor alpha 10 subunit [Tribolium castaneum]
Unigene18987_1_1	954	0	24	0.001	6.43556	12.6518	Up	4.46e-08	6.92e-07	GO:0044421//extracellular region part	GO:0004175//endopeptidase activity	GO:0032963//collagen metabolic process;GO:0019538//protein metabolic process	gi|461857|sp|Q00871.1|CTRB1_PENVA/3.98542e-132/RecName: Full=Chymotrypsin BI; Flags: Precursor
Unigene23060_1_1	757	0	19	0.001	6.42068	12.6485	Up	1.51e-06	1.9e-05	-	GO:0016787//hydrolase activity	-	gi|321461557|gb|EFX72588.1|/3.15442e-48/hypothetical protein DAPPUDRAFT_58801 [Daphnia pulex]
Unigene15582_1_1	837	0	21	0.001	6.41826	12.648	Up	3.69e-07	5.07e-06	-	-	-	gi|321477337|gb|EFX88296.1|/1.34447e-37/hypothetical protein DAPPUDRAFT_305682 [Daphnia pulex]
Unigene49450_1_1	521	0	13	0.001	6.38306	12.64	Up	0.000103757	0.000913291	-	-	-	gi|170042277|ref|XP_001848858.1|/5.49606e-18/Juvenile hormone-inducible protein [Culex quinquefasciatus]
Unigene45882_1_1	771	0	19	0.001	6.30409	12.6221	Up	1.51e-06	1.9e-05	-	-	-	gi|321467616|gb|EFX78605.1|/3.73326e-36/hypothetical protein DAPPUDRAFT_320238 [Daphnia pulex]
Unigene8926_1_1	776	0	19	0.001	6.26347	12.6127	Up	1.51e-06	1.91e-05	GO:0015630//microtubule cytoskeleton	GO:0019787//small conjugating protein ligase activity;GO:0005488//binding	GO:0043161//proteasomal ubiquitin-dependent protein catabolic process;GO:0046532;GO:0001745//compound eye morphogenesis;GO:0042078//germ-line stem cell division;GO:0042551//neuron maturation;GO:0019827//stem cell maintenance;GO:0006996//organelle organization;GO:0007126//meiosis;GO:0007292//female gamete generation;GO:0032446//protein modification by small protein conjugation;GO:0010608//posttran…	gi|301087455|gb|ADK60919.1|/6.39216e-76/ubiquitin-conjugating enzyme E2 [Fenneropenaeus chinensis]
Unigene22565_1_1	531	0	13	0.001	6.26285	12.6126	Up	0.000103757	0.000913456	-	-	-	-
Unigene46922_1_1	695	0	17	0.001	6.25731	12.6113	Up	6.19e-06	7.03e-05	-	-	-	gi|321474322|gb|EFX85287.1|/1.16165e-27/hypothetical protein DAPPUDRAFT_237802 [Daphnia pulex]
Unigene26096_1_1	534	0	13	0.001	6.22767	12.6045	Up	0.000103757	0.00091362	-	-	-	-
Unigene10115_1_1	783	0	19	0.001	6.20748	12.5998	Up	1.51e-06	1.9e-05	-	-	-	gi|321464766|gb|EFX75772.1|/1.42326e-14/hypothetical protein DAPPUDRAFT_323032 [Daphnia pulex]
Unigene12638_1_1	536	0	13	0.001	6.20443	12.5991	Up	0.000103757	0.000910342	-	GO:0046872//metal ion binding;GO:0016491//oxidoreductase activity	GO:0008152//metabolic process	gi|321478301|gb|EFX89258.1|/3.78736e-49/hypothetical protein DAPPUDRAFT_303131 [Daphnia pulex]
Unigene2292_1_1	661	0	16	0.001	6.19215	12.5962	Up	1.25e-05	0.000134897	-	-	-	-
Unigene8492_1_1	1208	0	29	0.001	6.14121	12.5843	Up	1.31e-09	2.41e-08	-	-	-	-
Unigene49742_1_1	668	0	16	0.001	6.12727	12.581	Up	1.25e-05	0.000135076	-	-	-	gi|260817398|ref|XP_002603574.1|/8.85202e-14/hypothetical protein BRAFLDRAFT_93219 [Branchiostoma floridae]
Unigene15298_1_1	752	0	18	0.001	6.12319	12.5801	Up	3.06e-06	3.68e-05	-	GO:0004553//hydrolase activity, hydrolyzing O-glycosyl compounds;GO:0005488//binding	-	gi|328721513|ref|XP_001946578.2|/5.09262e-67/PREDICTED: lysosomal alpha-mannosidase-like [Acyrthosiphon pisum]
Unigene39885_1_1	1808	0	43	0.001	6.08406	12.5708	Up	6.84e-14	2.1e-12	-	-	-	gi|326579691|gb|ADZ96217.1|/1.11352e-119/JHE-like carboxylesterase 1 [Pandalopsis japonica]
Unigene2474_1_1	883	0	21	0.001	6.0839	12.5708	Up	3.69e-07	5.08e-06	-	GO:0003824//catalytic activity	-	gi|194887647|ref|XP_001976772.1|/7.51498e-58/GG18643 [Drosophila erecta]
Unigene44354_1_1	673	0	16	0.001	6.08174	12.5703	Up	1.25e-05	0.000134987	-	-	-	gi|260835988|ref|XP_002612989.1|/3.28691e-48/hypothetical protein BRAFLDRAFT_74779 [Branchiostoma floridae]
Unigene49370_1_1	589	0	14	0.001	6.08045	12.57	Up	5.13e-05	0.000481166	GO:0043231//intracellular membrane-bounded organelle	-	GO:0031347//regulation of defense response;GO:0002252	gi|297707030|ref|XP_002830321.1|/8.27602e-49/PREDICTED: SAM domain and HD domain-containing protein 1-like isoform 2 [Pongo abelii]
Unigene7644_1_1	932	0	22	0.001	6.03851	12.56	Up	1.83e-07	2.61e-06	-	-	-	gi|334323706|ref|XP_003340426.1|/6.08549e-37/PREDICTED: protein G7c-like [Monodelphis domestica]
CL545.Contig1_1_1	1040	0	24	0.001	5.90339	12.5273	Up	4.46e-08	6.92e-07	-	-	-	-
Unigene1900_1_1	998	0	23	0.001	5.8955	12.5254	Up	9.02e-08	1.35e-06	-	-	-	gi|326579691|gb|ADZ96217.1|/3.15764e-50/JHE-like carboxylesterase 1 [Pandalopsis japonica]
Unigene18655_1_1	651	0	15	0.001	5.89432	12.5251	Up	2.53e-05	0.000255662	-	-	-	-
Unigene1795_1_1	615	0	14	0.001	5.82339	12.5076	Up	5.13e-05	0.000481628	GO:0032991//macromolecular complex;GO:0015630//microtubule cytoskeleton	GO:0017111//nucleoside-triphosphatase activity;GO:0008135//translation factor activity, nucleic acid binding;GO:0032561//guanyl ribonucleotide binding	GO:0006412//translation;GO:0043623//cellular protein complex assembly;GO:0007017//microtubule-based process	gi|325297052|ref|NP_001191530.1|/3.62267e-69/beta tubulin [Aplysia californica]
Unigene35345_1_1	704	0	16	0.001	5.81394	12.5053	Up	1.25e-05	0.000134719	-	-	-	-
Unigene10668_1_1	1367	0	31	0.001	5.80118	12.5021	Up	3.21e-10	6.28e-09	-	-	-	-
Unigene35723_1_1	937	0	21	0.001	5.73328	12.4851	Up	3.69e-07	5.06e-06	-	-	-	gi|332240104|ref|XP_003269230.1|/2.52141e-06/PREDICTED: serine/arginine repetitive matrix protein 2 [Nomascus leucogenys]
Unigene50623_1_1	735	0	16	0.001	5.56873	12.4431	Up	1.25e-05	0.00013469	-	-	-	gi|321460371|gb|EFX71414.1|/1.19872e-49/hypothetical protein DAPPUDRAFT_129710 [Daphnia pulex]
Unigene12630_1_1	743	0	16	0.001	5.50877	12.4275	Up	1.25e-05	0.000134868	-	GO:0003824//catalytic activity	-	gi|321466164|gb|EFX77161.1|/1.50639e-39/trypsin [Daphnia pulex]
Unigene36886_1_1	618	0	13	0.001	5.38119	12.3937	Up	0.000103757	0.000909037	-	-	-	gi|61741283|gb|AAX54597.1|/1.25962e-29/vitelline membrane outer layer protein I-like protein [Pacifastacus leniusculus]
Unigene24379_1_1	621	0	13	0.001	5.35519	12.3867	Up	0.000103757	0.000913127	-	-	-	-
Unigene12672_1_1	867	0	18	0.001	5.311	12.3748	Up	3.06e-06	3.68e-05	GO:0044464//cell part	GO:0046872//metal ion binding;GO:0030246//carbohydrate binding;GO:0015923//mannosidase activity	GO:0005975//carbohydrate metabolic process;GO:0006464//protein modification process	gi|321463091|gb|EFX74109.1|/3.12453e-101/hypothetical protein DAPPUDRAFT_324591 [Daphnia pulex]
Unigene48799_1_1	1388	0	28	0.001	5.1605	12.3333	Up	2.66e-09	4.69e-08	-	-	-	gi|157127749|ref|XP_001661162.1|/2.43361e-36/hypothetical protein AaeL_AAEL002257 [Aedes aegypti]
Unigene45146_1_1	650	0	13	0.001	5.11627	12.3209	Up	0.000103757	0.000915764	GO:0016020//membrane	GO:0015075//ion transmembrane transporter activity	GO:0006811//ion transport;GO:0009987//cellular process	gi|242012339|ref|XP_002426890.1|/1.36251e-32/predicted protein [Pediculus humanus corporis]
Unigene41985_1_1	1468	0	29	0.001	5.05353	12.3031	Up	1.31e-09	2.41e-08	GO:0044424//intracellular part	GO:0046872//metal ion binding;GO:0016861//intramolecular oxidoreductase activity, interconverting aldoses and ketoses	GO:0019321//pentose metabolic process;GO:0006007//glucose catabolic process	gi|198431818|ref|XP_002125575.1|/7.60631e-177/PREDICTED: similar to predicted protein [Ciona intestinalis]
Unigene20084_1_1	2335	0	46	0.001	5.03958	12.2991	Up	8.44e-15	2.84e-13	-	-	-	-
Unigene35299_1_1	866	0	17	0.001	5.02174	12.294	Up	6.19e-06	7.02e-05	-	-	-	gi|229258302|gb|ACQ45454.1|/7.47663e-63/trypsin-like serine proteinase 1 [Fenneropenaeus chinensis]
Unigene10024_1_1	665	0	13	0.001	5.00086	12.288	Up	0.000103757	0.000911978	-	-	-	-
Unigene6575_1_1	768	0	15	0.001	4.99635	12.2867	Up	2.53e-05	0.000255926	-	-	-	-
Unigene1531_1_1	669	0	13	0.001	4.97096	12.2793	Up	0.000103757	0.000908224	-	GO:0003824//catalytic activity	-	gi|91082723|ref|XP_972524.1|/1.64635e-60/PREDICTED: similar to dimeric dihydrodiol dehydrogenase [Tribolium castaneum]
Unigene23782_1_1	877	0	17	0.001	4.95875	12.2758	Up	6.19e-06	7.05e-05	-	GO:0005488//binding	-	gi|25990819|gb|AAN76709.1|AF443827_1/3.13356e-40/acheron [Manduca sexta]
Unigene12780_1_1	930	0	18	0.001	4.95123	12.2736	Up	3.06e-06	3.67e-05	-	-	-	gi|124075960|sp|Q7ZVH1.2|MPRGA_DANRE/7.41485e-27/RecName: Full=Membrane progestin receptor gamma-A; Short=mPR gamma-A; AltName: Full=Progestin and adipoQ receptor family member V-A
Unigene26962_1_1	725	0	14	0.001	4.93984	12.2702	Up	5.13e-05	0.000480705	-	GO:0003824//catalytic activity;GO:0005488//binding	-	gi|260781890|ref|XP_002586029.1|/6.44395e-72/hypothetical protein BRAFLDRAFT_255626 [Branchiostoma floridae]
Unigene18167_1_1	10891	0	210	0.001	4.93259	12.2681	Up	2.22e-16	8.6e-15	-	-	GO:0006952//defense response	gi|320100075|gb|ADW10720.1|/0/beta-1,3-glucan-binding protein [Fenneropenaeus chinensis]
Unigene23900_1_1	1193	0	23	0.001	4.93186	12.2679	Up	9.02e-08	1.35e-06	-	-	-	gi|238663701|emb|CAZ34570.1|/4.15956e-10/expressed protein [Schistosoma mansoni]
Unigene41698_1_1	996	0	19	0.001	4.87997	12.2527	Up	1.51e-06	1.9e-05	-	-	-	gi|321466647|gb|EFX77641.1|/3.56999e-70/hypothetical protein DAPPUDRAFT_105878 [Daphnia pulex]
Unigene51050_1_1	897	0	17	0.001	4.84819	12.2432	Up	6.19e-06	7.04e-05	-	-	-	-
Unigene41966_1_1	956	0	18	0.001	4.81657	12.2338	Up	3.06e-06	3.67e-05	-	-	-	gi|260806545|ref|XP_002598144.1|/2.93879e-50/hypothetical protein BRAFLDRAFT_82927 [Branchiostoma floridae]
Unigene44542_1_1	1076	0	20	0.001	4.7549	12.2152	Up	7.47e-07	9.78e-06	-	-	-	-
Unigene32240_1_1	703	0	13	0.001	4.73055	12.2078	Up	0.000103757	0.000915929	GO:0043231//intracellular membrane-bounded organelle;GO:0044425//membrane part	GO:0046914//transition metal ion binding;GO:0016714//oxidoreductase activity, acting on paired donors, with incorporation or reduction of molecular oxygen, reduced pteridine as one donor, and incorporation of one atom of oxygen	GO:0044255//cellular lipid metabolic process;GO:0006662//glycerol ether metabolic process	gi|91093353|ref|XP_969001.1|/5.79383e-75/PREDICTED: similar to Transmembrane protein 195 [Tribolium castaneum]
Unigene2297_1_1	1590	0	29	0.001	4.66578	12.1879	Up	1.31e-09	2.4e-08	-	-	-	gi|270001197|gb|EEZ97644.1|/4.43087e-85/hypothetical protein TcasGA2_TC016092 [Tribolium castaneum]
Unigene50455_1_1	1275	0	23	0.001	4.61467	12.172	Up	9.02e-08	1.35e-06	-	GO:0016491//oxidoreductase activity	-	gi|321453628|gb|EFX64845.1|/2.45948e-72/hypothetical protein DAPPUDRAFT_333779 [Daphnia pulex]
Unigene48828_1_1	1000	0	18	0.001	4.60464	12.1689	Up	3.06e-06	3.68e-05	-	-	-	-
Unigene44560_1_1	779	0	14	0.001	4.59742	12.1666	Up	5.13e-05	0.000480245	-	-	-	-
Unigene24822_1_1	724	0	13	0.001	4.59333	12.1653	Up	0.000103757	0.000913785	-	-	-	gi|241655337|ref|XP_002411377.1|/1.26933e-35/transmembrane protein, putative [Ixodes scapularis]
Unigene1917_1_1	845	0	15	0.001	4.54107	12.1488	Up	2.53e-05	0.000257574	-	-	-	gi|321465487|gb|EFX76488.1|/1.60871e-62/hypothetical protein DAPPUDRAFT_306142 [Daphnia pulex]
Unigene49141_1_1	1243	0	22	0.001	4.52767	12.1446	Up	1.83e-07	2.62e-06	-	-	-	gi|267850640|gb|ACY82398.1|/1.45342e-130/integrin [Litopenaeus vannamei]
Unigene46569_1_1	974	0	17	0.001	4.46491	12.1244	Up	6.19e-06	7.07e-05	-	-	-	gi|241149554|ref|XP_002406138.1|/2.77485e-11/membrane glycoprotein LIG-1, putative [Ixodes scapularis]
Unigene48211_1_1	769	0	13	0.001	4.32454	12.0783	Up	0.000103757	0.000914279	GO:0043231//intracellular membrane-bounded organelle	GO:0030528//transcription regulator activity;GO:0000981;GO:0043565//sequence-specific DNA binding	GO:0014706//striated muscle tissue development;GO:0010557//positive regulation of macromolecule biosynthetic process;GO:0010551//regulation of gene-specific transcription from RNA polymerase II promoter	gi|307198085|gb|EFN79138.1|/4.52823e-34/GATA-binding factor A [Harpegnathos saltator]
Unigene27328_1_1	900	0	15	0.001	4.26356	12.0578	Up	2.53e-05	0.00025582	-	GO:0048037//cofactor binding;GO:0016642	GO:0006546//glycine catabolic process	gi|91092464|ref|XP_970082.1|/1.32233e-73/PREDICTED: similar to CG3999 CG3999-PA [Tribolium castaneum]
Unigene15398_1_1	905	0	15	0.001	4.24	12.0498	Up	2.53e-05	0.000255979	-	-	-	gi|321468032|gb|EFX79019.1|/2.61996e-37/hypothetical protein DAPPUDRAFT_319971 [Daphnia pulex]
Unigene13435_1_1	886	0	14	0.001	4.0422	11.9809	Up	5.13e-05	0.000482927	-	-	-	gi|301176643|gb|ADK66338.1|/1.10447e-16/C-type lectin [Eriocheir sinensis]
Unigene7117_1_1	906	0	14	0.001	3.95297	11.9487	Up	5.13e-05	0.000484232	GO:0043231//intracellular membrane-bounded organelle;GO:0042598//vesicular fraction;GO:0016020//membrane	GO:0016628//oxidoreductase activity, acting on the CH-CH group of donors, NAD or NADP as acceptor	GO:0030323//respiratory tube development;GO:0048869//cellular developmental process;GO:0050810//regulation of steroid biosynthetic process;GO:0040007//growth;GO:0001944//vasculature development;GO:0008283//cell proliferation;GO:0008203//cholesterol metabolic process	gi|242005174|ref|XP_002423447.1|/1.01839e-73/7-dehydrocholesterol reductase, putative [Pediculus humanus corporis]
Unigene8657_1_1	1740	0	26	0.001	3.8225	11.9003	Up	1.09e-08	1.81e-07	-	-	-	-
Unigene44440_1_1	1825	0	27	0.001	3.78464	11.8859	Up	5.38e-09	9.24e-08	-	-	-	gi|326579691|gb|ADZ96217.1|/4.23727e-151/JHE-like carboxylesterase 1 [Pandalopsis japonica]
Unigene7976_1_1	1123	0	16	0.001	3.64471	11.8316	Up	1.25e-05	0.000134512	-	-	-	gi|195581615|ref|XP_002080629.1|/9.14163e-89/GD10588 [Drosophila simulans]
Unigene2602_1_1	935	0	13	0.001	3.55676	11.7963	Up	0.000103757	0.000910505	-	-	-	-
Unigene36905_1_1	2179	0	30	0.001	3.52198	11.7822	Up	6.5e-10	1.23e-08	-	-	-	-
Unigene46631_1_1	1217	0	16	0.001	3.3632	11.7156	Up	1.25e-05	0.000134601	-	-	-	-
Unigene50224_1_1	1121	0	13	0.001	2.96661	11.5346	Up	0.000103757	0.000910015	-	-	-	gi|85677252|emb|CAJ58681.1|/5.03033e-63/innexin inx1 [Homarus gammarus]
Unigene48942_1_1	1573	0	17	0.001	2.76467	11.4329	Up	6.19e-06	7.04e-05	GO:0044448//cell cortex part;GO:0042995//cell projection;GO:0015629//actin cytoskeleton	GO:0042623//ATPase activity, coupled;GO:0017022//myosin binding;GO:0032559//adenyl ribonucleotide binding	GO:0050954//sensory perception of mechanical stimulus;GO:0007476//imaginal disc-derived wing morphogenesis;GO:0030029//actin filament-based process	gi|322795218|gb|EFZ18040.1|/0/hypothetical protein SINV_15990 [Solenopsis invicta]
Unigene43906_1_1	1531	0	15	0.001	2.50634	11.2914	Up	2.53e-05	0.000256668	GO:0016020//membrane	-	-	gi|321470984|gb|EFX81958.1|/1.03153e-107/hypothetical protein DAPPUDRAFT_302828 [Daphnia pulex]
Unigene7711_1_1	1534	0	15	0.001	2.50143	11.2885	Up	2.53e-05	0.000257147	-	-	-	gi|326674112|ref|XP_002664610.2|/1.09797e-16/PREDICTED: calcium-activated chloride channel regulator 4 [Danio rerio]
Unigene36534_1_1	2106	0	16	0.001	1.9435	10.9244	Up	1.25e-05	0.000134749	-	-	-	gi|292620786|ref|XP_001920058.2|/2.35242e-07/PREDICTED: protocadherin Fat 2 [Danio rerio]
Unigene43612_1_1	1933	0	14	0.001	1.85276	10.8555	Up	5.13e-05	0.000483765	-	-	-	gi|321459432|gb|EFX70485.1|/4.29248e-117/hypothetical protein DAPPUDRAFT_328028 [Daphnia pulex]
CL401.Contig1_1_1	3515	3	2818	0.21335	205.087	9.9088	Up	7.61e-05	0.000691387	-	-	-	-
Unigene18233_1_1	1287	16	4093	3.10769	813.554	8.03225	Up	4.82e-08	7.42e-07	-	-	-	-
Unigene43952_1_1	496	4	728	2.01593	375.468	7.5411	Up	4.81e-05	0.000457897	-	-	-	-
Unigene18166_1_1	11188	22	3651	0.491549	83.48	7.40795	Up	1.14e-09	2.11e-08	-	GO:0043498//cell surface binding	GO:0031347//regulation of defense response	gi|320100075|gb|ADW10720.1|/0/beta-1,3-glucan-binding protein [Fenneropenaeus chinensis]
Unigene18616_1_1	1072	8	1062	1.86549	253.427	7.08588	Up	5.74e-06	6.61e-05	-	-	-	-
Unigene20122_1_1	262	5	662	4.77052	646.368	7.08207	Up	2.92e-05	0.000291744	GO:0043232	GO:0032559//adenyl ribonucleotide binding	-	gi|8895913|gb|AAF81171.1|/1.67638e-42/actin [Onychoteuthis compacta]
Unigene20132_1_1	1168	3	247	0.642059	54.0975	6.39671	Up	7.61e-05	0.000693578	-	-	-	gi|321472020|gb|EFX82991.1|/2.70585e-06/hypothetical protein DAPPUDRAFT_100919 [Daphnia pulex]
Unigene19343_1_1	1823	4	309	0.548492	43.3606	6.30477	Up	4.81e-05	0.000458791	-	-	-	gi|326579691|gb|ADZ96217.1|/1.52464e-108/JHE-like carboxylesterase 1 [Pandalopsis japonica]
Unigene20145_1_1	704	14	1063	4.97109	386.264	6.27988	Up	1.64e-07	2.38e-06	-	-	-	-
Unigene8739_1_1	584	4	268	1.71216	117.394	6.0994	Up	4.81e-05	0.000457718	GO:0044464//cell part	GO:0005488//binding	GO:0009987//cellular process;GO:0022415;GO:0044419//interspecies interaction between organisms	gi|71159516|gb|AAZ29608.1|/3.29038e-74/C-type lectin [Penaeus monodon]
Unigene13274_1_1	1891	3	201	0.396576	27.1912	6.0994	Up	7.61e-05	0.000692674	-	-	-	gi|321473719|gb|EFX84686.1|/0/hypothetical protein DAPPUDRAFT_209520 [Daphnia pulex]
Unigene37024_1_1	243	7	465	7.20093	489.519	6.08704	Up	1e-05	0.000110568	-	-	-	-
Unigene2745_1_1	1177	4	241	0.849533	52.3798	5.9462	Up	4.81e-05	0.000458612	GO:0043231//intracellular membrane-bounded organelle	-	-	gi|321464504|gb|EFX75511.1|/1.34842e-146/hypothetical protein DAPPUDRAFT_306714 [Daphnia pulex]
Unigene42802_1_1	1527	8	469	1.30963	78.57	5.90675	Up	5.74e-06	6.6e-05	-	-	-	-
Unigene19401_1_1	416	6	341	3.60541	209.693	5.86197	Up	1.73e-05	0.000181865	-	GO:0016832//aldehyde-lyase activity	GO:0006007//glucose catabolic process	gi|270008484|gb|EFA04932.1|/2.07328e-48/hypothetical protein TcasGA2_TC014998 [Tribolium castaneum]
Unigene46190_1_1	1563	5	276	0.799664	45.1724	5.8199	Up	2.92e-05	0.000291923	-	-	-	gi|291232315|ref|XP_002736103.1|/8.07563e-07/PREDICTED: predicted protein-like [Saccoglossus kowalevskii]
Unigene35413_1_1	775	3	165	0.967645	54.4635	5.81467	Up	7.61e-05	0.000692287	-	-	-	gi|328871775|gb|EGG20145.1|/3.31886e-08/hypothetical protein DFA_07265 [Dictyostelium fasciculatum]
Unigene44049_1_1	1597	6	319	0.939167	51.0986	5.76576	Up	1.73e-05	0.000181436	-	-	-	-
Unigene19557_1_1	363	8	418	5.50909	294.573	5.74067	Up	5.74e-06	6.61e-05	-	-	-	-
Unigene17852_1_1	2334	4	207	0.428406	22.6878	5.72679	Up	4.81e-05	0.000458701	-	-	-	gi|195447032|ref|XP_002071034.1|/3.90733e-75/GK25576 [Drosophila willistoni]
Unigene17759_1_1	1660	15	742	2.25881	114.345	5.66169	Up	8.92e-08	1.34e-06	-	-	-	gi|291226518|ref|XP_002733239.1|/6.66624e-23/PREDICTED: hypothetical protein [Saccoglossus kowalevskii]
Unigene17899_1_1	2035	45	2205	5.5277	277.184	5.64802	Up	1.82e-14	5.94e-13	-	GO:0008168//methyltransferase activity	-	gi|307192516|gb|EFN75704.1|/1.3823e-105/Glycine N-methyltransferase [Harpegnathos saltator]
Unigene46506_1_1	347	6	294	4.32233	216.741	5.64802	Up	1.73e-05	0.000181359	-	-	-	-
Unigene19907_1_1	1245	10	480	2.00783	98.6268	5.61827	Up	1.81e-06	2.25e-05	-	GO:0016832//aldehyde-lyase activity	GO:0006007//glucose catabolic process	gi|53830708|gb|AAU95197.1|/4.36132e-151/putative fructose 1,6-bisphosphate aldolase [Oncometopia nigricans]
Unigene40407_1_1	826	23	1091	6.96056	337.884	5.60118	Up	6.07e-10	1.16e-08	-	GO:0046872//metal ion binding;GO:0016701//oxidoreductase activity, acting on single donors with incorporation of molecular oxygen	GO:0008152//metabolic process	gi|170073205|ref|XP_001870330.1|/1.76432e-66/cysteine dioxygenase [Culex quinquefasciatus]
Unigene8520_1_1	745	7	332	2.34876	114	5.60099	Up	1e-05	0.000110369	-	-	-	-
Unigene20070_1_1	651	4	183	1.53594	71.9107	5.54901	Up	4.81e-05	0.000458433	-	-	-	gi|161788938|dbj|BAF95090.1|/1.84148e-29/2nd tick legumain [Haemaphysalis longicornis]
Unigene40591_1_1	256	4	178	3.90586	177.87	5.50904	Up	4.81e-05	0.000458165	-	-	-	-
Unigene18457_1_1	1540	8	351	1.29857	58.3055	5.48863	Up	5.74e-06	6.61e-05	GO:0005737//cytoplasm;GO:0043231//intracellular membrane-bounded organelle	GO:0016787//hydrolase activity	-	gi|139000435|dbj|BAF51711.1|/9.73207e-106/tick legumain [Haemaphysalis longicornis]
Unigene40234_1_1	1695	16	700	2.35965	105.646	5.48452	Up	4.82e-08	7.42e-07	-	-	-	-
Unigene44138_1_1	434	11	474	6.33577	279.391	5.46262	Up	1e-06	1.29e-05	-	-	-	-
CL875.Contig1_1_1	702	3	128	1.06827	46.644	5.44835	Up	7.61e-05	0.000693836	-	-	-	gi|156352133|ref|XP_001622622.1|/5.90233e-11/predicted protein [Nematostella vectensis]
Unigene50315_1_1	925	3	125	0.81073	34.5694	5.41413	Up	7.61e-05	0.000692416	-	-	-	gi|321456677|gb|EFX67778.1|/2.7286e-98/hypothetical protein DAPPUDRAFT_63699 [Daphnia pulex]
Unigene46201_1_1	309	10	383	8.08981	317.076	5.29258	Up	1.81e-06	2.24e-05	-	-	-	-
Unigene10317_1_1	426	3	111	1.76039	66.6556	5.24276	Up	7.61e-05	0.000693448	-	-	-	-
Unigene18247_1_1	553	21	684	9.49272	316.413	5.05884	Up	2.13e-09	3.81e-08	-	-	-	gi|170047793|ref|XP_001851394.1|/5.72003e-14/conserved hypothetical protein [Culex quinquefasciatus]
Unigene23358_1_1	1296	6	192	1.15729	37.8983	5.03331	Up	1.73e-05	0.00018132	-	GO:0005488//binding	-	gi|195456938|ref|XP_002075354.1|/6.72902e-09/GK17577 [Drosophila willistoni]
Unigene23980_1_1	600	4	124	1.6665	52.8681	4.9875	Up	4.81e-05	0.000459059	-	-	-	-
Unigene18091_1_1	502	3	93	1.49387	47.3917	4.9875	Up	7.61e-05	0.00069203	-	-	-	-
Unigene1846_1_1	559	3	92	1.34155	42.1017	4.97191	Up	7.61e-05	0.000693966	-	-	-	-
Unigene18627_1_1	607	9	276	3.70638	116.317	4.97191	Up	3.24e-06	3.86e-05	-	-	-	gi|262401375|gb|ACY66590.1|/1.64699e-10/hypothetical protein [Scylla paramamosain]
Unigene27215_1_1	152	6	183	9.86743	307.986	4.96405	Up	1.73e-05	0.000181281	-	-	-	-
Unigene15481_1_1	515	8	241	3.88311	119.711	4.9462	Up	5.74e-06	6.61e-05	GO:0043231//intracellular membrane-bounded organelle	GO:0004611//phosphoenolpyruvate carboxykinase activity;GO:0032561//guanyl ribonucleotide binding	GO:0006006//glucose metabolic process	gi|7414466|emb|CAB85964.1|/4.73565e-51/phosphoenolpyruvate carboxykinase [Litopenaeus vannamei]
Unigene18528_1_1	356	19	548	13.3414	393.78	4.88341	Up	7.47e-09	1.26e-07	-	-	-	gi|153581932|emb|CAN86566.1|/3.34423e-06/metallothionein [Dromia personata]
Unigene14152_1_1	1278	3	86	0.586796	17.2144	4.87461	Up	7.61e-05	0.000694095	-	-	-	gi|307194983|gb|EFN77073.1|/5.57193e-141/Spectrin beta chain, brain 4 [Harpegnathos saltator]
Unigene42739_1_1	940	3	85	0.797793	23.1321	4.85774	Up	7.61e-05	0.000691773	-	-	-	-
Unigene8631_1_1	886	45	1261	12.6962	364.087	4.84181	Up	1.82e-14	5.92e-13	-	-	-	gi|194868055|ref|XP_001972208.1|/7.4802e-74/GG15398 [Drosophila erecta]
Unigene18143_1_1	1227	7	194	1.4261	40.4464	4.82587	Up	1e-05	0.000110419	-	-	-	gi|240954642|ref|XP_002399763.1|/4.01566e-16/membrane glycoprotein LIG-1, putative [Ixodes scapularis]
Unigene35204_1_1	363	9	228	6.19773	160.676	4.69627	Up	3.24e-06	3.85e-05	-	-	-	-
Unigene19938_1_1	410	19	473	11.5842	295.121	4.67108	Up	7.47e-09	1.26e-07	-	-	-	gi|115770430|ref|XP_794212.2|/2.94963e-07/PREDICTED: similar to camp and camp-inhibited cgmp 3,5-cyclic phosphodiesterase [Strongylocentrotus purpuratus]
Unigene13860_1_1	581	5	124	2.15125	54.597	4.66558	Up	2.92e-05	0.000291804	-	-	-	-
Unigene1544_1_1	627	6	147	2.39211	59.9754	4.64802	Up	1.73e-05	0.000181748	-	-	-	-
Unigene48363_1_1	2396	4	97	0.417321	10.3564	4.63322	Up	4.81e-05	0.00045897	-	-	-	gi|291244231|ref|XP_002742001.1|/1.98759e-82/PREDICTED: mannose receptor C type 1-like [Saccoglossus kowalevskii]
Unigene36390_1_1	832	12	286	3.60541	87.9358	4.60822	Up	5.52e-07	7.38e-06	-	-	-	-
Unigene39884_1_1	1281	4	95	0.780562	18.9713	4.60316	Up	4.81e-05	0.000458522	GO:0005911//cell-cell junction;GO:0031224//intrinsic to membrane	GO:0022829	GO:0007635//chemosensory behavior;GO:0002009//morphogenesis of an epithelium	gi|85677254|emb|CAJ58682.1|/1.12531e-133/innexin inx2 [Homarus gammarus]
Unigene41811_1_1	459	10	235	5.44608	130.972	4.5879	Up	1.81e-06	2.25e-05	-	-	-	-
Unigene9135_1_1	1289	5	116	0.969647	23.0212	4.56936	Up	2.92e-05	0.00029121	-	-	-	-
CL878.Contig1_1_1	1365	61	1389	11.171	260.311	4.5424	Up	2.42e-14	7.76e-13	GO:0044424//intracellular part	GO:0046914//transition metal ion binding;GO:0008172//S-methyltransferase activity	GO:0000097//sulfur amino acid biosynthetic process	gi|260829625|ref|XP_002609762.1|/2.52356e-171/hypothetical protein BRAFLDRAFT_78594 [Branchiostoma floridae]
Unigene35498_1_1	2180	4	90	0.45867	10.5611	4.52516	Up	4.81e-05	0.000458254	GO:0043231//intracellular membrane-bounded organelle	GO:0030554//adenyl nucleotide binding;GO:0016645//oxidoreductase activity, acting on the CH-NH group of donors;GO:0016597//amino acid binding	GO:0009069//serine family amino acid metabolic process;GO:0019695//choline metabolic process	gi|149727036|ref|XP_001503961.1|/0/PREDICTED: dimethylglycine dehydrogenase, mitochondrial [Equus caballus]
Unigene22771_1_1	1301	4	88	0.768563	17.3033	4.49274	Up	4.81e-05	0.000459418	-	-	-	gi|291241680|ref|XP_002740738.1|/4.17475e-67/PREDICTED: mannose receptor C type 1-like [Saccoglossus kowalevskii]
Unigene46310_1_1	957	9	197	2.35086	52.6596	4.48543	Up	3.24e-06	3.86e-05	-	-	-	-
Unigene41900_1_1	1046	3	65	0.716946	15.8966	4.47071	Up	7.61e-05	0.000693707	-	GO:0005488//binding	GO:0007165//signal transduction	gi|321458561|gb|EFX69627.1|/2.90615e-110/hypothetical protein DAPPUDRAFT_300886 [Daphnia pulex]
Unigene24020_1_1	867	5	107	1.44161	31.571	4.45285	Up	2.92e-05	0.000292281	GO:0019866//organelle inner membrane;GO:0031224//intrinsic to membrane	GO:0046872//metal ion binding;GO:0016628//oxidoreductase activity, acting on the CH-CH group of donors, NAD or NADP as acceptor;GO:0005215//transporter activity	GO:0006810//transport;GO:0008152//metabolic process	gi|321460528|gb|EFX71570.1|/6.37354e-38/hypothetical protein DAPPUDRAFT_308837 [Daphnia pulex]
Unigene49773_1_1	342	3	64	2.19276	47.8715	4.44835	Up	7.61e-05	0.000691644	-	-	-	-
Unigene12544_1_1	688	3	62	1.09001	23.0529	4.40254	Up	7.61e-05	0.000692545	-	-	-	gi|195114932|ref|XP_002002021.1|/4.32015e-35/GI14253 [Drosophila mojavensis]
Unigene48256_1_1	313	3	62	2.39593	50.6723	4.40254	Up	7.61e-05	0.000693319	-	-	-	-
Unigene9134_1_1	2026	57	1177	7.03286	148.614	4.40132	Up	5.6e-14	1.74e-12	-	-	-	-
Unigene20029_1_1	942	18	371	4.77659	100.75	4.39866	Up	1.39e-08	2.29e-07	-	-	-	-
Unigene41080_1_1	847	3	61	0.88539	18.4234	4.37908	Up	7.61e-05	0.000693061	-	-	-	gi|239793615|dbj|BAH72916.1|/2.05115e-17/ACYPI004125 [Acyrthosiphon pisum]
Unigene7274_1_1	709	48	968	16.9236	349.263	4.36721	Up	1.01e-13	3.02e-12	-	-	-	-
Unigene35867_1_1	444	8	158	4.50405	91.0327	4.33709	Up	5.74e-06	6.6e-05	GO:0044424//intracellular part	GO:0004611//phosphoenolpyruvate carboxykinase activity;GO:0046872//metal ion binding;GO:0017076//purine nucleotide binding	GO:0006066//alcohol metabolic process;GO:0006090//pyruvate metabolic process;GO:0044262//cellular carbohydrate metabolic process	gi|7414466|emb|CAB85964.1|/3.54165e-48/phosphoenolpyruvate carboxykinase [Litopenaeus vannamei]
Unigene10035_1_1	591	8	155	3.38376	67.0915	4.30943	Up	5.74e-06	6.6e-05	-	-	-	-
CL876.Contig1_1_1	1278	3	58	0.586796	11.6097	4.30633	Up	7.61e-05	0.000692932	GO:0044424//intracellular part	GO:0016211//ammonia ligase activity;GO:0032559//adenyl ribonucleotide binding	GO:0043112//receptor metabolic process;GO:0006541//glutamine metabolic process;GO:0007399//nervous system development;GO:0006536//glutamate metabolic process	gi|171921200|gb|ACB59229.1|/0/glutamine synthetase [Fenneropenaeus chinensis]
Unigene44851_1_1	886	20	382	5.64278	110.294	4.28881	Up	4e-09	6.97e-08	-	-	-	-
Unigene45060_1_1	401	3	57	1.87014	36.3625	4.28124	Up	7.61e-05	0.000694225	-	-	-	-
Unigene50535_1_1	738	6	114	2.03232	39.5159	4.28124	Up	1.73e-05	0.000181904	-	-	-	-
Unigene41917_1_1	932	8	151	2.14571	41.4462	4.27171	Up	5.74e-06	6.6e-05	-	-	-	-
CL667.Contig1_1_1	510	4	75	1.96059	37.6196	4.26213	Up	4.81e-05	0.000459329	GO:0043231//intracellular membrane-bounded organelle	-	-	gi|225716766|gb|ACO14229.1|/3.72013e-08/Normal mucosa of esophagus-specific gene 1 protein [Esox lucius]
Unigene10625_1_1	261	6	112	5.74655	109.774	4.2557	Up	1.73e-05	0.000181943	-	-	-	-
Unigene36251_1_1	821	6	111	1.82686	34.5862	4.24276	Up	1.73e-05	0.000182099	GO:0016021//integral to membrane	GO:0015171//amino acid transmembrane transporter activity;GO:0005343//organic acid:sodium symporter activity	GO:0006865//amino acid transport;GO:0030001//metal ion transport	gi|321473401|gb|EFX84368.1|/3.58695e-104/hypothetical protein DAPPUDRAFT_46779 [Daphnia pulex]
Unigene25666_1_1	306	3	55	2.45074	45.9795	4.2297	Up	7.61e-05	0.000691901	-	-	-	-
Unigene1913_1_1	386	5	91	3.23802	60.3083	4.21917	Up	2.92e-05	0.000291506	-	-	-	-
Unigene36051_1_1	1594	10	181	1.56822	29.0478	4.21123	Up	1.81e-06	2.25e-05	GO:0044424//intracellular part	GO:0030246//carbohydrate binding;GO:0016763//transferase activity, transferring pentosyl groups;GO:0008483//transaminase activity	GO:0005975//carbohydrate metabolic process	gi|321458007|gb|EFX69083.1|/0/hypothetical protein DAPPUDRAFT_329474 [Daphnia pulex]
Unigene18452_1_1	1959	341	6166	43.5127	805.179	4.2098	Up	2.74e-13	7.58e-12	-	-	-	gi|321463793|gb|EFX74806.1|/5.46772e-27/hypothetical protein DAPPUDRAFT_56718 [Daphnia pulex]
Unigene44540_1_1	309	5	90	4.0449	74.5087	4.20323	Up	2.92e-05	0.000291566	-	-	-	-
Unigene35735_1_1	646	6	104	2.32175	41.1836	4.14878	Up	1.73e-05	0.00018167	GO:0044424//intracellular part	-	-	gi|221127047|ref|XP_002159692.1|/6.71883e-16/PREDICTED: similar to predicted protein [Hydra magnipapillata]
Unigene10530_1_1	389	3	52	1.92783	34.1961	4.14878	Up	7.61e-05	0.00069319	-	-	-	-
Unigene26481_1_1	354	3	52	2.11843	37.5771	4.14878	Up	7.61e-05	0.000692803	-	-	-	-
Unigene8149_1_1	458	13	221	7.09536	123.438	4.12077	Up	3.02e-07	4.21e-06	-	-	-	-
Unigene20172_1_1	1171	143	2420	30.5264	528.666	4.11423	Up	0	0	-	-	-	gi|321467148|gb|EFX78139.1|/2.43417e-39/hypothetical protein DAPPUDRAFT_213114 [Daphnia pulex]
Unigene17927_1_1	2169	58	977	6.68444	115.228	4.10754	Up	8.22e-15	2.78e-13	GO:0044424//intracellular part	GO:0004611//phosphoenolpyruvate carboxykinase activity;GO:0032561//guanyl ribonucleotide binding;GO:0016772//transferase activity, transferring phosphorus-containing groups	GO:0006006//glucose metabolic process	gi|7414466|emb|CAB85964.1|/0/phosphoenolpyruvate carboxykinase [Litopenaeus vannamei]
Unigene38986_1_1	397	3	50	1.88898	32.2183	4.0922	Up	7.61e-05	0.000691259	-	-	-	-
Unigene27656_1_1	922	12	199	3.25347	55.2135	4.08497	Up	5.52e-07	7.39e-06	-	-	-	-
Unigene13946_1_1	187	3	49	4.01029	67.0313	4.06306	Up	7.61e-05	0.000691515	-	-	-	-
Unigene45119_1_1	475	6	98	3.15758	52.7783	4.06306	Up	1.73e-05	0.000181709	-	-	-	gi|307170190|gb|EFN62579.1|/5.62427e-07/Annulin [Camponotus floridanus]
Unigene35858_1_1	353	6	98	4.24887	71.019	4.06306	Up	1.73e-05	0.00018206	-	GO:0022857//transmembrane transporter activity	-	gi|170069469|ref|XP_001869235.1|/4.08214e-20/amino acid transporter Ag_AAT8 [Culex quinquefasciatus]
Unigene45105_1_1	1071	6	97	1.40042	23.1689	4.04826	Up	1.73e-05	0.000181397	-	-	-	gi|91078830|ref|XP_971270.1|/1.46538e-64/PREDICTED: similar to CG16717 CG16717-PA [Tribolium castaneum]
Unigene18083_1_1	860	123	1984	35.7522	590.155	4.04499	Up	0	0	-	-	-	gi|321453478|gb|EFX64710.1|/4.25083e-10/hypothetical protein DAPPUDRAFT_304271 [Daphnia pulex]
Unigene8095_1_1	1198	24	384	5.00785	81.9969	4.03331	Up	3.23e-10	6.3e-09	-	-	-	-
Unigene35973_1_1	994	25	394	6.2871	101.399	4.0115	Up	1.72e-10	3.46e-09	-	-	-	-
Unigene43099_1_1	404	24	377	14.85	238.717	4.00677	Up	3.23e-10	6.31e-09	-	-	-	-
Unigene23197_1_1	295	6	94	5.08424	81.5134	4.00293	Up	1.73e-05	0.000181475	-	-	-	-
Unigene22661_1_1	1045	4	62	0.956842	15.1774	3.9875	Up	4.81e-05	0.00045888	-	GO:0004871//signal transducer activity	-	gi|291243192|ref|XP_002741488.1|/7.42481e-82/PREDICTED: hypothetical protein [Saccoglossus kowalevskii]
Unigene18618_1_1	781	9	139	2.88063	45.5289	3.98232	Up	3.24e-06	3.85e-05	-	-	-	-
Unigene49139_1_1	512	9	137	4.39409	68.4501	3.96141	Up	3.24e-06	3.86e-05	-	-	-	-
Unigene50735_1_1	472	6	89	3.17765	48.236	3.92408	Up	1.73e-05	0.000181553	GO:0031224//intrinsic to membrane	GO:0015405//P-P-bond-hydrolysis-driven transmembrane transporter activity;GO:0005253//anion channel activity;GO:0042623//ATPase activity, coupled;GO:0032559//adenyl ribonucleotide binding	GO:0006810//transport	gi|195114746|ref|XP_002001928.1|/1.4795e-57/GI14505 [Drosophila mojavensis]
Unigene36003_1_1	1277	19	281	3.71928	56.291	3.91981	Up	7.47e-09	1.26e-07	-	-	-	gi|320163004|gb|EFW39903.1|/1.37484e-06/predicted protein [Capsaspora owczarzaki ATCC 30864]
Unigene11701_1_1	503	4	59	1.98787	30.0059	3.91595	Up	4.81e-05	0.000457808	-	-	-	-
Unigene35826_1_1	187	3	44	4.01029	60.1914	3.90778	Up	7.61e-05	0.000692159	-	-	-	-
CL841.Contig1_1_1	640	6	88	2.34352	35.1743	3.90778	Up	1.73e-05	0.000182139	-	-	-	gi|124506651|ref|XP_001351923.1|/6.16317e-06/Cu2+-transporting ATPase, Cu2+ transporter [Plasmodium falciparum 3D7]
Unigene47290_1_1	349	5	73	3.5813	53.5082	3.9012	Up	2.92e-05	0.000291685	-	-	-	-
Unigene40862_1_1	796	5	72	1.57019	23.1389	3.8813	Up	2.92e-05	0.000291269	GO:0016020//membrane	GO:0016787//hydrolase activity	GO:0006810//transport	gi|91078870|ref|XP_972519.1|/4.64462e-53/PREDICTED: similar to AGAP012154-PA [Tribolium castaneum]
Unigene27034_1_1	356	3	43	2.10653	30.8988	3.87461	Up	7.61e-05	0.000691132	-	-	-	-
Unigene43153_1_1	883	63	898	17.8351	260.159	3.8666	Up	0	0	GO:0044424//intracellular part	GO:0017111//nucleoside-triphosphatase activity;GO:0003676//nucleic acid binding;GO:0000166//nucleotide binding	GO:0016458//gene silencing;GO:0044260;GO:0090304	gi|198422283|ref|XP_002119912.1|/1.78869e-59/PREDICTED: similar to capping protein (actin filament) muscle Z-line, alpha 1 [Ciona intestinalis]
Unigene25081_1_1	622	4	57	1.60756	23.4427	3.8662	Up	4.81e-05	0.000459239	-	-	-	-
Unigene12500_1_1	770	12	170	3.89571	56.4783	3.85774	Up	5.52e-07	7.39e-06	-	-	-	-
Unigene10906_1_1	446	6	84	3.36289	48.1801	3.84066	Up	1.73e-05	0.000181242	GO:0016021//integral to membrane;GO:0005626//insoluble fraction	GO:0015405//P-P-bond-hydrolysis-driven transmembrane transporter activity;GO:0017111//nucleoside-triphosphatase activity	GO:0051234//establishment of localization;GO:0042221//response to chemical stimulus	gi|332265092|ref|XP_003281560.1|/5.6608e-30/PREDICTED: multidrug resistance-associated protein 1 [Nomascus leucogenys]
Unigene13514_1_1	270	4	56	3.70333	53.0576	3.84066	Up	4.81e-05	0.000457986	-	-	-	-
Unigene13578_1_1	731	4	56	1.36785	19.5972	3.84066	Up	4.81e-05	0.000459149	-	GO:0016657//oxidoreductase activity, acting on NADH or NADPH, nitrogenous group as acceptor;GO:0043169//cation binding	GO:0006753	gi|321471647|gb|EFX82619.1|/2.14093e-91/hypothetical protein DAPPUDRAFT_210496 [Daphnia pulex]
Unigene18230_1_1	599	65	905	27.1258	386.496	3.83271	Up	0	0	-	-	-	-
Unigene7282_1_1	1163	9	125	1.93446	27.495	3.82917	Up	3.24e-06	3.86e-05	-	GO:0016813//hydrolase activity, acting on carbon-nitrogen (but not peptide) bonds, in linear amidines	GO:0006596//polyamine biosynthetic process	gi|198422293|ref|XP_002122881.1|/1.73525e-130/PREDICTED: similar to putative agmatinase [Ciona intestinalis]
Unigene27453_1_1	519	5	69	2.40824	34.0099	3.8199	Up	2.92e-05	0.000291863	-	-	-	-
Unigene19904_1_1	205	3	41	3.65817	51.1627	3.8059	Up	7.61e-05	0.000690879	-	-	-	-
Unigene46664_1_1	203	3	41	3.69421	51.6667	3.8059	Up	7.61e-05	0.000691007	-	-	-	-
Unigene43563_1_1	1063	27	367	6.34932	88.3194	3.79806	Up	4.92e-11	1.04e-09	-	-	-	-
Unigene18889_1_1	1053	218	2930	51.7517	711.807	3.78181	Up	0	0	-	-	-	gi|307189882|gb|EFN74126.1|/2.64189e-10/Innexin inx2 [Camponotus floridanus]
Unigene18195_1_1	3260	482	6435	36.9595	504.957	3.77214	Up	0	0	-	-	-	gi|300517062|gb|ADK25179.1|/0/SID-1-like protein [Litopenaeus vannamei]
Unigene43772_1_1	699	68	891	24.318	326.08	3.74513	Up	0	0	-	-	-	-
CL662.Contig1_1_1	862	6	78	1.73997	23.1478	3.73375	Up	1.73e-05	0.000181631	-	-	-	-
Unigene46037_1_1	585	14	181	5.98231	79.1491	3.7258	Up	1.64e-07	2.38e-06	GO:0044424//intracellular part	GO:0030246//carbohydrate binding;GO:0008483//transaminase activity	GO:0005975//carbohydrate metabolic process	gi|321458007|gb|EFX69083.1|/3.94155e-75/hypothetical protein DAPPUDRAFT_329474 [Daphnia pulex]
Unigene36826_1_1	298	13	168	10.9049	144.217	3.72519	Up	3.02e-07	4.21e-06	-	-	-	-
Unigene18292_1_1	1070	22	283	5.13967	67.659	3.71853	Up	1.14e-09	2.11e-08	-	-	-	gi|115951517|ref|XP_001190200.1|/1.87534e-19/PREDICTED: similar to polyprotein, partial [Strongylocentrotus purpuratus]
Unigene46411_1_1	282	14	180	12.4101	163.285	3.71781	Up	1.64e-07	2.38e-06	-	-	-	-
Unigene24145_1_1	230	6	77	6.52109	85.6419	3.71513	Up	1.73e-05	0.000181514	-	-	-	gi|172004811|gb|ACB69333.1|/2.66614e-32/phosphoenolpyruvate carboxykinase [Jonas distincta]
Unigene2003_1_1	219	4	51	4.56575	59.573	3.70573	Up	4.81e-05	0.000458343	-	-	-	-
Unigene1612_1_1	598	10	127	4.18018	54.3283	3.70006	Up	1.81e-06	2.25e-05	-	GO:0003824//catalytic activity	GO:0019725//cellular homeostasis	gi|156537684|ref|XP_001607897.1|/3.15415e-51/PREDICTED: similar to conserved hypothetical protein [Nasonia vitripennis]
Unigene26399_1_1	292	10	127	8.56079	111.261	3.70006	Up	1.81e-06	2.25e-05	-	-	-	-
Unigene49085_1_1	287	6	76	5.22596	67.7415	3.69627	Up	1.73e-05	0.000182021	-	-	-	-
Unigene29623_1_1	372	3	38	2.01593	26.1315	3.69627	Up	7.61e-05	0.000690778	-	-	-	-
Unigene15462_1_1	298	3	38	2.51653	32.6205	3.69627	Up	7.61e-05	0.00069065	-	-	-	-
Unigene19038_1_1	1177	127	1602	26.9727	348.184	3.69028	Up	4.29e-14	1.34e-12	-	-	-	-
Unigene37004_1_1	760	8	100	2.63132	33.6597	3.67716	Up	5.74e-06	6.6e-05	-	-	-	-
Unigene13075_1_1	257	6	74	5.83599	73.6583	3.6578	Up	1.73e-05	0.000182217	-	-	-	-
Unigene39953_1_1	546	3	37	1.37349	17.3353	3.6578	Up	7.61e-05	0.000690552	-	-	-	gi|304304308|gb|ADM21460.1|/1.32834e-44/anti-lipopolysaccharide factor isoform 6 [Penaeus monodon]
Unigene589_1_1	503	3	37	1.4909	18.8173	3.6578	Up	7.61e-05	0.000690424	-	-	-	-
Unigene22222_1_1	1249	36	443	7.20504	90.7328	3.65455	Up	3.21e-13	8.7e-12	-	-	-	-
Unigene44744_1_1	1376	8	98	1.45334	18.2193	3.64802	Up	5.74e-06	6.62e-05	-	-	-	gi|307194329|gb|EFN76685.1|/1.65707e-53/LAG1 longevity assurance-like protein 6 [Harpegnathos saltator]
Unigene36349_1_1	822	9	110	2.73695	34.2329	3.64474	Up	3.24e-06	3.86e-05	-	-	GO:0006810//transport	gi|321475040|gb|EFX86004.1|/2.22719e-21/hypothetical protein DAPPUDRAFT_98347 [Daphnia pulex]
Unigene21759_1_1	256	4	48	3.90586	47.965	3.61827	Up	4.81e-05	0.000458075	-	-	-	-
Unigene18475_1_1	716	34	402	11.8703	143.627	3.5969	Up	8e-13	2.01e-11	-	-	-	-
Unigene49755_1_1	694	5	59	1.80097	21.7478	3.59402	Up	2.92e-05	0.000291447	GO:0044444//cytoplasmic part	GO:0016646//oxidoreductase activity, acting on the CH-NH group of donors, NAD or NADP as acceptor;GO:0005488//binding	GO:0003013;GO:0000096//sulfur amino acid metabolic process	gi|321456894|gb|EFX67991.1|/3.50282e-101/hypothetical protein DAPPUDRAFT_301720 [Daphnia pulex]
Unigene41296_1_1	1788	5	58	0.699035	8.2982	3.56936	Up	2.92e-05	0.000292042	-	-	-	gi|242013333|ref|XP_002427365.1|/1.5483e-81/UDP-glucuronosyltransferase 1-8 precursor, putative [Pediculus humanus corporis]
Unigene11246_1_1	253	5	57	4.94022	57.6338	3.54427	Up	2.92e-05	0.000291388	-	-	-	-
Unigene43613_1_1	570	7	78	3.06987	35.006	3.51136	Up	1e-05	0.000110394	-	-	-	-
Unigene23968_1_1	295	3	33	2.54212	28.6164	3.49274	Up	7.62e-05	0.000690883	-	-	-	-
Unigene23446_1_1	1902	13	142	1.70856	19.0986	3.48262	Up	3.02e-07	4.21e-06	-	-	-	gi|301625681|ref|XP_002942035.1|/4.45793e-26/PREDICTED: hypothetical protein LOC100487810 [Xenopus (Silurana) tropicalis]
Unigene9387_1_1	914	6	65	1.64097	18.1924	3.47071	Up	1.73e-05	0.000181826	-	GO:0016209//antioxidant activity;GO:0003824//catalytic activity	GO:0019725//cellular homeostasis	gi|260875744|gb|ACX53642.1|/4.02757e-110/peroxiredoxin [Litopenaeus vannamei]
Unigene4755_1_1	401	5	54	3.1169	34.4487	3.46627	Up	2.92e-05	0.000291983	-	-	-	-
Unigene47389_1_1	324	5	54	3.85764	42.6356	3.46627	Up	2.92e-05	0.000292161	-	-	-	-
Unigene13166_1_1	515	4	43	1.94155	21.3592	3.45957	Up	4.81e-05	0.000457637	-	-	-	-
Unigene49611_1_1	785	4	43	1.27376	14.0127	3.45957	Up	4.81e-05	0.000457548	-	-	-	-
Unigene2718_1_1	851	12	128	3.52491	38.4772	3.44835	Up	5.52e-07	7.38e-06	GO:0016021//integral to membrane	GO:0008324//cation transmembrane transporter activity	GO:0000904//cell morphogenesis involved in differentiation;GO:0030001//metal ion transport	gi|321475041|gb|EFX86005.1|/2.25632e-56/hypothetical protein DAPPUDRAFT_98346 [Daphnia pulex]
Unigene45502_1_1	491	3	32	1.52734	16.6722	3.44835	Up	7.62e-05	0.000691428	-	-	-	-
Unigene18672_1_1	1114	10	106	2.24394	24.3413	3.4393	Up	1.81e-06	2.25e-05	-	-	-	gi|219551908|gb|ACL26692.1|/3.13918e-49/farnesoic acid O-methyltransferase [Nilaparvata lugens]
Unigene42271_1_1	260	5	53	4.80721	52.1466	3.4393	Up	2.92e-05	0.000291625	-	-	-	-
Unigene43246_1_1	1426	223	2349	39.0915	421.392	3.43024	Up	1.3e-13	3.8e-12	GO:0044444//cytoplasmic part	GO:0008252//nucleotidase activity;GO:0043169//cation binding	-	gi|242010285|ref|XP_002425899.1|/2.88471e-149/Cytosolic purine 5'-nucleotidase, putative [Pediculus humanus corporis]
Unigene11109_1_1	690	6	63	2.1737	23.3569	3.42563	Up	1.73e-05	0.000181592	-	-	-	gi|328710356|ref|XP_003244237.1|/7.67902e-08/PREDICTED: run domain Beclin-1 interacting and cystein-rich containing protein-like [Acyrthosiphon pisum]
Unigene9543_1_1	440	10	105	5.68125	61.0464	3.42563	Up	1.81e-06	2.25e-05	-	GO:0016616//oxidoreductase activity, acting on the CH-OH group of donors, NAD or NADP as acceptor;GO:0000166//nucleotide binding	GO:0007635//chemosensory behavior;GO:0006024//glycosaminoglycan biosynthetic process;GO:0002118//aggressive behavior;GO:0007420//brain development;GO:0007169//transmembrane receptor protein tyrosine kinase signaling pathway;GO:0015012//heparan sulfate proteoglycan biosynthetic process;GO:0060446;GO:0001707//mesoderm formation	gi|157128781|ref|XP_001661518.1|/3.20527e-62/UDP-glucose 6-dehydrogenase [Aedes aegypti]
Unigene36053_1_1	1294	27	282	5.21586	55.7491	3.41797	Up	4.92e-11	1.04e-09	-	GO:0005488//binding	-	gi|290985188|ref|XP_002675308.1|/1.2222e-10/predicted protein [Naegleria gruberi]
Unigene49667_1_1	786	9	94	2.86231	30.5935	3.41797	Up	3.24e-06	3.86e-05	-	-	-	gi|221105162|ref|XP_002169349.1|/3.83485e-36/PREDICTED: similar to NFX1-type zinc finger-containing protein 1 [Hydra magnipapillata]
Unigene40977_1_1	1369	74	767	13.5122	143.323	3.40694	Up	0	0	-	GO:0005488//binding	-	gi|291190072|ref|NP_001167174.1|/1.28582e-90/helicase MOV-10 [Salmo salar]
Unigene49351_1_1	266	3	31	2.81927	29.8128	3.40254	Up	7.64e-05	0.00069229	-	-	-	-
Unigene45302_1_1	300	3	31	2.49975	26.434	3.40254	Up	7.64e-05	0.000692419	-	-	-	-
CL766.Contig1_1_1	249	39	403	39.1527	414.027	3.40254	Up	1.29e-13	3.77e-12	-	-	-	-
Unigene37714_1_1	258	3	31	2.90669	30.7373	3.40254	Up	7.64e-05	0.000692162	-	-	-	-
Unigene44447_1_1	1698	59	608	8.68582	91.5987	3.39859	Up	2.13e-14	6.88e-13	-	-	-	gi|301755504|ref|XP_002913612.1|/4.54037e-51/PREDICTED: NHL repeat-containing protein 2-like [Ailuropoda melanoleuca]
Unigene43056_1_1	1840	43	441	5.84181	61.3118	3.39168	Up	1.15e-13	3.39e-12	-	-	-	gi|327289059|ref|XP_003229242.1|/1.02432e-27/PREDICTED: hypothetical protein LOC100560804 [Anolis carolinensis]
Unigene22870_1_1	282	6	61	5.31862	55.3355	3.37908	Up	1.73e-05	0.000182178	-	-	-	-
Unigene40376_1_1	2110	218	2216	25.8268	268.665	3.37887	Up	0	0	-	GO:0016831//carboxy-lyase activity	GO:0033057;GO:0044281;GO:0044237//cellular metabolic process;GO:0030534//adult behavior	gi|270013900|gb|EFA10348.1|/0/hypothetical protein TcasGA2_TC012567 [Tribolium castaneum]
Unigene7954_1_1	651	21	213	8.06371	83.6993	3.3757	Up	2.13e-09	3.82e-08	-	-	-	-
Unigene7508_1_1	2830	195	1961	17.2244	177.261	3.36335	Up	1.71e-13	4.88e-12	-	-	-	gi|300517066|gb|ADK25181.1|/0/argonaute 2 [Litopenaeus vannamei]
CL500.Contig1_1_1	376	130	1304	86.4275	887.182	3.35967	Up	0	0	-	-	-	-
Unigene15523_1_1	663	3	30	1.13111	11.5753	3.35524	Up	7.66e-05	0.000694339	-	-	-	gi|260810040|ref|XP_002599812.1|/7.85945e-07/hypothetical protein BRAFLDRAFT_70282 [Branchiostoma floridae]
Unigene11663_1_1	257	4	40	3.89066	39.8153	3.35524	Up	4.81e-05	0.000457508	-	-	-	-
Unigene35290_1_1	165	9	90	13.635	139.535	3.35524	Up	3.24e-06	3.86e-05	-	-	-	-
Unigene15560_1_1	876	9	90	2.56824	26.2822	3.35524	Up	3.24e-06	3.85e-05	GO:0016020//membrane	GO:0016746//transferase activity, transferring acyl groups	-	gi|334852193|ref|NP_001229361.1|/2.61e-95/transglutaminase [Apis mellifera]
Unigene12530_1_1	943	5	50	1.32542	13.5638	3.35524	Up	2.92e-05	0.000292221	-	-	-	-
Unigene18111_1_1	482	28	277	14.5214	147.013	3.3397	Up	2.64e-11	5.69e-10	-	-	-	-
Unigene43088_1_1	408	106	1047	64.9445	656.462	3.33743	Up	0	0	-	-	-	-
Unigene17837_1_1	1078	52	513	12.0582	121.737	3.33568	Up	5.53e-14	1.72e-12	-	GO:0016301//kinase activity	-	gi|322797538|gb|EFZ19582.1|/3.35341e-117/hypothetical protein SINV_05090 [Solenopsis invicta]
Unigene16563_1_1	296	6	59	5.06706	50.9898	3.33099	Up	1.73e-05	0.000181982	-	-	-	-
Unigene50399_1_1	704	5	49	1.77539	17.8052	3.32609	Up	2.92e-05	0.000292102	-	-	-	-
Unigene19150_1_1	2221	5	49	0.562753	5.64379	3.32609	Up	2.92e-05	0.000291328	GO:0043231//intracellular membrane-bounded organelle	GO:0003677//DNA binding;GO:0001071	GO:0006351//transcription, DNA-dependent	gi|241993504|ref|XP_002399460.1|/1.61911e-30/epithelium specific ets factor 3, ese3, putative [Ixodes scapularis]
Unigene41207_1_1	543	85	827	39.1305	389.609	3.31566	Up	0	0	-	-	-	-
Unigene23902_1_1	334	7	68	5.239	52.0818	3.31342	Up	1e-05	0.000110543	-	-	-	-
Unigene14077_1_1	395	3	29	1.89854	18.7812	3.30633	Up	7.71e-05	0.000698074	-	-	-	-
Unigene49201_1_1	247	6	58	6.07227	60.0695	3.30633	Up	1.73e-05	0.000181787	-	-	-	-
Unigene21618_1_1	264	3	29	2.84063	28.1007	3.30633	Up	7.71e-05	0.000698203	-	-	-	-
Unigene7306_1_1	387	3	29	1.93779	19.1695	3.30633	Up	7.71e-05	0.000697945	-	-	-	-
Unigene46533_1_1	387	10	96	6.4593	63.4576	3.29634	Up	1.81e-06	2.25e-05	-	-	-	-
Unigene8494_1_1	835	7	67	2.0956	20.5263	3.29204	Up	1e-05	0.000110518	GO:0044424//intracellular part	GO:0003933//GTP cyclohydrolase activity	GO:0009396//folic acid and derivative biosynthetic process	gi|242011244|ref|XP_002426365.1|/1.62456e-75/GTP cyclohydrolase I, putative [Pediculus humanus corporis]
Unigene19271_1_1	374	53	501	35.4243	342.68	3.27405	Up	4.6e-14	1.43e-12	-	-	-	-
Unigene12478_1_1	1014	87	822	21.4476	207.375	3.27336	Up	0	0	-	-	-	-
Unigene2600_1_1	238	7	66	7.35221	70.9398	3.27035	Up	1e-05	0.000110344	-	-	-	-
Unigene7430_1_1	1051	5	47	1.18922	11.4398	3.26597	Up	2.92e-05	0.000291154	-	-	-	-
Unigene48982_1_1	974	8	75	2.05318	19.6982	3.26213	Up	5.74e-06	6.6e-05	GO:0043234//protein complex;GO:0031981//nuclear lumen;GO:0012505//endomembrane system	GO:0016763//transferase activity, transferring pentosyl groups;GO:0005515//protein binding;GO:0000166//nucleotide binding	GO:0040008//regulation of growth;GO:0006281//DNA repair;GO:0032868//response to insulin stimulus;GO:0016485//protein processing;GO:0006464//protein modification process	gi|327262609|ref|XP_003216116.1|/6.23593e-96/PREDICTED: poly [ADP-ribose] polymerase 1-like isoform 3 [Anolis carolinensis]
Unigene22515_1_1	374	8	75	5.34706	51.2995	3.26213	Up	5.74e-06	6.61e-05	-	-	-	-
Unigene13230_1_1	790	14	131	4.42994	42.4197	3.25938	Up	1.64e-07	2.38e-06	-	GO:0016616//oxidoreductase activity, acting on the CH-OH group of donors, NAD or NADP as acceptor;GO:0000166//nucleotide binding;GO:0048037//cofactor binding	GO:0007635//chemosensory behavior;GO:0006024//glycosaminoglycan biosynthetic process;GO:0002118//aggressive behavior;GO:0007420//brain development;GO:0007169//transmembrane receptor protein tyrosine kinase signaling pathway;GO:0015012//heparan sulfate proteoglycan biosynthetic process;GO:0060446;GO:0001707//mesoderm formation	gi|157128781|ref|XP_001661518.1|/3.22715e-107/UDP-glucose 6-dehydrogenase [Aedes aegypti]
Unigene44946_1_1	1151	27	250	5.86388	55.5633	3.2442	Up	4.92e-11	1.04e-09	GO:0044464//cell part	GO:0005088//Ras guanyl-nucleotide exchange factor activity;GO:0005515//protein binding	GO:0006917//induction of apoptosis;GO:0023034	gi|241755732|ref|XP_002412540.1|/4.3536e-126/collybistin, putative [Ixodes scapularis]
Unigene19859_1_1	983	116	1069	29.4986	278.194	3.23737	Up	8.82e-14	2.66e-12	-	-	-	-
Unigene11830_1_1	458	5	46	2.72898	25.693	3.23494	Up	2.92e-05	0.00029104	-	-	-	-
Unigene42700_1_1	414	5	46	3.01902	28.4237	3.23494	Up	2.92e-05	0.000291099	GO:0044421//extracellular region part	GO:0005488//binding	GO:0051234//establishment of localization;GO:0006464//protein modification process	gi|46015658|pdb|1S2P|A/1.59114e-40/Chain A, The Structure And Refinement Of Apocrustacyanin C2 To 1.3a Resolution And The Search For Differences Between This Protein And The Homologous Apoproteins A1 And C1
Unigene25118_1_1	239	10	92	10.4592	98.4721	3.23494	Up	1.81e-06	2.25e-05	-	-	-	-
Unigene47528_1_1	350	7	64	4.9995	46.7773	3.22595	Up	1e-05	0.000110444	-	GO:0016616//oxidoreductase activity, acting on the CH-OH group of donors, NAD or NADP as acceptor;GO:0000166//nucleotide binding;GO:0048037//cofactor binding	GO:0007635//chemosensory behavior;GO:0006024//glycosaminoglycan biosynthetic process;GO:0002118//aggressive behavior;GO:0007420//brain development;GO:0007169//transmembrane receptor protein tyrosine kinase signaling pathway;GO:0015012//heparan sulfate proteoglycan biosynthetic process;GO:0060446;GO:0001707//mesoderm formation	gi|321464430|gb|EFX75438.1|/3.83295e-18/hypothetical protein DAPPUDRAFT_306816 [Daphnia pulex]
Unigene23151_1_1	709	8	73	2.82059	26.339	3.22313	Up	5.74e-06	6.61e-05	GO:0044424//intracellular part	GO:0016874//ligase activity;GO:0005515//protein binding	GO:0019538//protein metabolic process	gi|321471265|gb|EFX82238.1|/5.13671e-10/hypothetical protein DAPPUDRAFT_316914 [Daphnia pulex]
Unigene42876_1_1	364	47	425	32.277	298.683	3.21004	Up	0	0	-	-	-	-
Unigene13822_1_1	331	3	27	2.26563	20.867	3.20323	Up	7.96e-05	0.000719426	-	-	-	-
Unigene24986_1_1	228	5	45	5.48191	50.4895	3.20323	Up	2.93e-05	0.000290987	-	-	-	-
Unigene11456_1_1	268	4	36	3.73097	34.363	3.20323	Up	4.81e-05	0.000458024	-	-	-	-
Unigene50788_1_1	796	12	108	3.76847	34.7083	3.20323	Up	5.52e-07	7.4e-06	-	-	-	gi|1703311|sp|P52183.1|ANNU_SCHAM/5.64931e-43/RecName: Full=Annulin; AltName: Full=Protein-glutamine gamma-glutamyltransferase; AltName: Full=Transglutaminase
Unigene2993_1_1	174	3	27	4.30991	39.6952	3.20323	Up	7.96e-05	0.000719559	-	-	-	-
Unigene17812_1_1	205	26	233	31.7041	290.754	3.19705	Up	9.2e-11	1.89e-09	-	-	-	gi|332245559|ref|XP_003271926.1|/5.72578e-06/PREDICTED: hypothetical protein LOC100602315 [Nomascus leucogenys]
Unigene41039_1_1	280	48	426	42.8529	389.202	3.18305	Up	1.01e-13	3.02e-12	-	-	-	-
Unigene9108_1_1	163	7	62	10.7351	97.3032	3.18015	Up	1e-05	0.000110493	-	-	-	-
Unigene40955_1_1	917	38	335	10.3588	93.4542	3.1734	Up	1.79e-13	5.09e-12	-	-	-	-
Unigene18665_1_1	1212	579	5096	119.419	1075.6	3.17104	Up	7.96e-13	2e-11	-	-	-	gi|262401375|gb|ACY66590.1|/3.47645e-28/hypothetical protein [Scylla paramamosain]
Unigene35612_1_1	235	5	44	5.31862	47.897	3.17081	Up	2.93e-05	0.000290939	-	-	-	-
Unigene17446_1_1	293	4	35	3.41263	30.5579	3.16259	Up	4.82e-05	0.000458398	-	-	-	-
Unigene5805_1_1	1064	4	35	0.939756	8.41491	3.16259	Up	4.82e-05	0.000458487	-	GO:0030695//GTPase regulator activity	GO:0007165//signal transduction	gi|307189008|gb|EFN73525.1|/5.97913e-18/Breakpoint cluster region protein [Camponotus floridanus]
Unigene22449_1_1	1560	28	244	4.48673	40.0118	3.15669	Up	2.64e-11	5.7e-10	-	-	-	gi|322794112|gb|EFZ17321.1|/1.15503e-29/hypothetical protein SINV_03681 [Solenopsis invicta]
Unigene9867_1_1	177	3	26	4.23686	37.5771	3.14878	Up	8.24e-05	0.000742434	-	-	-	-
Unigene48840_1_1	276	3	26	2.71712	24.0984	3.14878	Up	8.24e-05	0.000742571	-	-	-	-
Unigene43581_1_1	906	65	560	17.9342	158.119	3.14022	Up	0	0	-	-	-	gi|221105162|ref|XP_002169349.1|/2.60784e-53/PREDICTED: similar to NFX1-type zinc finger-containing protein 1 [Hydra magnipapillata]
Unigene43672_1_1	2900	146	1245	12.5849	109.823	3.12541	Up	9.77e-15	3.26e-13	-	-	-	gi|326426667|gb|EGD72237.1|/5.64522e-10/hypothetical protein PTSG_00258 [Salpingoeca sp. ATCC 50818]
Unigene28806_1_1	163	4	34	6.13436	53.3598	3.12077	Up	4.83e-05	0.000459313	-	-	-	-
Unigene9568_1_1	533	10	85	4.68996	40.7958	3.12077	Up	1.81e-06	2.25e-05	-	-	-	-
Unigene41729_1_1	549	17	144	7.74057	67.0986	3.11577	Up	2.59e-08	4.14e-07	-	-	-	-
Unigene14001_1_1	618	30	254	12.1347	105.14	3.1151	Up	7.73e-12	1.74e-10	-	-	-	-
Unigene27136_1_1	256	7	59	6.83525	58.957	3.1086	Up	1e-05	0.000110468	-	-	-	-
Unigene1580_1_1	200	10	84	12.4988	107.442	3.1037	Up	1.81e-06	2.25e-05	-	-	-	-
Unigene43890_1_1	2029	150	1260	18.4802	158.859	3.1037	Up	0	0	-	GO:0016829//lyase activity	-	gi|321451794|gb|EFX63336.1|/5.55256e-131/hypothetical protein DAPPUDRAFT_204767 [Daphnia pulex]
Unigene12793_1_1	806	5	42	1.55071	13.3302	3.1037	Up	2.93e-05	0.000290942	-	-	-	-
Unigene12578_1_1	220	3	25	3.40875	29.0697	3.0922	Up	8.77e-05	0.000786551	-	-	-	-
Unigene16724_1_1	219	3	25	3.42432	29.2024	3.0922	Up	8.77e-05	0.000786407	-	-	-	-
Unigene26773_1_1	234	3	25	3.20481	27.3305	3.0922	Up	8.77e-05	0.000786263	-	-	-	-
Unigene44770_1_1	1220	63	525	12.9085	110.084	3.0922	Up	0	0	-	-	-	-
Unigene26521_1_1	405	6	50	3.70333	31.5819	3.0922	Up	1.73e-05	0.000181207	-	-	-	-
Unigene17732_1_1	955	1751	14574	458.331	3903.9	3.09045	Up	3.73e-12	8.72e-11	-	-	-	-
Unigene40190_1_1	1056	23	191	5.44453	46.2693	3.08717	Up	6.07e-10	1.16e-08	-	-	-	-
Unigene8105_1_1	510	7	58	3.43103	29.0925	3.08393	Up	1e-05	0.000110295	-	-	-	-
Unigene46202_1_1	889	19	157	5.34255	45.1774	3.08	Up	7.47e-09	1.26e-07	GO:0031090//organelle membrane;GO:0043231//intracellular membrane-bounded organelle;GO:0044444//cytoplasmic part	GO:0046914//transition metal ion binding;GO:0016653//oxidoreductase activity, acting on NADH or NADPH, heme protein as acceptor;GO:0000166//nucleotide binding	GO:0008152//metabolic process	gi|91090282|ref|XP_971174.1|/4.57183e-87/PREDICTED: similar to nadph cytochrome P450 [Tribolium castaneum]
Unigene26164_1_1	242	4	33	4.13182	34.8836	3.0777	Up	4.85e-05	0.000460688	-	-	-	-
Unigene48766_1_1	348	4	33	2.87328	24.2582	3.0777	Up	4.85e-05	0.000460777	GO:0031332	GO:0017111//nucleoside-triphosphatase activity;GO:0003723//RNA binding;GO:0004519//endonuclease activity;GO:0000166//nucleotide binding	GO:0035196//production of miRNAs involved in gene silencing by miRNA;GO:0016246//RNA interference	gi|328905041|gb|AEB54796.1|/1.40122e-41/dicer 2 [Litopenaeus vannamei]
Unigene11569_1_1	545	9	74	4.12803	34.7343	3.07284	Up	3.24e-06	3.86e-05	-	-	-	gi|321462737|gb|EFX73758.1|/5.0594e-36/hypothetical protein DAPPUDRAFT_109556 [Daphnia pulex]
Unigene45201_1_1	490	19	155	9.69291	80.9206	3.0615	Up	7.47e-09	1.26e-07	-	-	-	gi|321470042|gb|EFX81020.1|/3.74533e-41/hypothetical protein DAPPUDRAFT_318035 [Daphnia pulex]
Unigene48943_1_1	525	7	57	3.333	27.774	3.05884	Up	1e-05	0.00011032	-	-	-	-
Unigene45693_1_1	1233	8	65	1.6219	13.4857	3.05568	Up	5.74e-06	6.61e-05	-	-	-	gi|301611861|ref|XP_002935457.1|/1.30421e-06/PREDICTED: hypothetical protein LOC100489257 [Xenopus (Silurana) tropicalis]
Unigene9405_1_1	1794	282	2279	39.2937	324.971	3.04794	Up	6.47e-13	1.65e-11	-	-	-	gi|328710478|ref|XP_003244275.1|/8.15491e-06/PREDICTED: DNA-binding protein RFX2-like [Acyrthosiphon pisum]
Unigene15271_1_1	228	3	24	3.28914	26.9277	3.03331	Up	9.73e-05	0.000863394	-	-	-	-
Unigene15886_1_1	300	3	24	2.49975	20.4651	3.03331	Up	9.73e-05	0.000863238	-	-	-	-
Unigene23967_1_1	363	7	56	4.82045	39.4643	3.03331	Up	1e-05	0.00011027	-	-	-	-
Unigene25955_1_1	309	7	56	5.66286	46.361	3.03331	Up	1e-05	0.000110246	-	-	-	-
Unigene45608_1_1	351	6	48	4.27308	34.983	3.03331	Up	1.73e-05	0.000181176	-	-	-	-
Unigene8868_1_1	596	10	80	4.19421	34.3374	3.03331	Up	1.81e-06	2.25e-05	-	-	-	-
Unigene42574_1_1	307	5	40	4.07125	33.3307	3.03331	Up	2.93e-05	0.000291082	-	-	-	-
Unigene7264_1_1	4114	225	1794	13.6715	111.553	3.02849	Up	0	0	-	-	-	gi|270003675|gb|EFA00123.1|/0/hypothetical protein TcasGA2_TC002939 [Tribolium castaneum]
Unigene8666_1_1	2117	95	756	11.2176	91.3533	3.02569	Up	0	0	-	-	-	gi|288779614|dbj|BAI70368.1|/0/suppressor of cytokine signaling-2 like protein [Marsupenaeus japonicus]
Unigene9411_1_1	523	100	793	47.7964	387.878	3.02063	Up	0	0	-	-	-	-
Unigene8380_1_1	1117	69	546	15.4416	125.044	3.01754	Up	0	0	-	-	-	-
Unigene40144_1_1	2349	31	245	3.29895	26.6813	3.01575	Up	4.25e-12	9.85e-11	GO:0031980//mitochondrial lumen	GO:0016405//CoA-ligase activity;GO:0032559//adenyl ribonucleotide binding	GO:0006084//acetyl-CoA metabolic process;GO:0019541//propionate metabolic process;GO:0006083//acetate metabolic process	gi|198420297|ref|XP_002119483.1|/0/PREDICTED: similar to acyl-CoA synthetase short-chain family member 1 [Ciona intestinalis]
Unigene36205_1_1	254	7	55	6.88907	55.3927	3.00731	Up	1e-05	0.000110221	-	-	-	-
Unigene40170_1_1	300	32	251	26.664	214.031	3.00485	Up	2.39e-12	5.68e-11	-	GO:0043169//cation binding	-	gi|270015929|gb|EFA12377.1|/4.57013e-40/hypothetical protein TcasGA2_TC002083 [Tribolium castaneum]
Unigene13225_1_1	461	6	47	3.25347	26.0808	3.00293	Up	1.73e-05	0.000181147	GO:0044464//cell part	GO:0005488//binding	-	gi|237844885|ref|XP_002371740.1|/1.28815e-10/hypothetical protein, conserved [Toxoplasma gondii ME49]
Unigene46212_1_1	915	23	180	6.28352	50.3239	3.0016	Up	6.07e-10	1.16e-08	-	-	-	gi|91079348|ref|XP_969615.1|/2.20097e-07/PREDICTED: similar to AGAP012410-PA [Tribolium castaneum]
Unigene49901_1_1	613	5	39	2.03895	16.2752	2.99678	Up	2.93e-05	0.000291255	-	-	-	-
Unigene17683_1_1	1268	196	1527	38.6397	308.065	2.99508	Up	9.68e-14	2.91e-12	-	-	-	-
Unigene18866_1_1	1757	54	420	7.68278	61.1506	2.99267	Up	4.44e-14	1.39e-12	GO:0043234//protein complex;GO:0044424//intracellular part	GO:0005488//binding;GO:0004713//protein tyrosine kinase activity;GO:0019887//protein kinase regulator activity	GO:0006468//protein amino acid phosphorylation;GO:0006935//chemotaxis;GO:0048511//rhythmic process;GO:0007626//locomotory behavior;GO:0030534//adult behavior	gi|307181210|gb|EFN68907.1|/3.2304e-116/cAMP-dependent protein kinase type II regulatory subunit [Camponotus floridanus]
Unigene2356_1_1	1378	9	70	1.63264	12.9949	2.99267	Up	3.24e-06	3.86e-05	-	GO:0005488//binding	GO:0048646//anatomical structure formation involved in morphogenesis	gi|149634468|ref|XP_001508460.1|/1.50224e-46/PREDICTED: similar to osteotesticular protein tyrosine phosphatase [Ornithorhynchus anatinus]
Unigene48680_1_1	891	12	93	3.36667	26.7011	2.9875	Up	5.52e-07	7.39e-06	-	-	GO:0002118//aggressive behavior	gi|307175138|gb|EFN65246.1|/1.93231e-85/N-acetyllactosaminide beta-1,3-N-acetylglucosaminyltransferase [Camponotus floridanus]
Unigene14935_1_1	257	4	31	3.89066	30.8569	2.9875	Up	4.95e-05	0.000468386	GO:0044444//cytoplasmic part	GO:0030554//adenyl nucleotide binding;GO:0016723//oxidoreductase activity, oxidizing metal ions, NAD or NADP as acceptor;GO:0016740//transferase activity	GO:0008652//cellular amino acid biosynthetic process;GO:0000096//sulfur amino acid metabolic process	gi|126320826|ref|XP_001363777.1|/2.36936e-20/PREDICTED: methionine synthase reductase [Monodelphis domestica]
Unigene2230_1_1	418	11	85	6.57829	52.0195	2.98327	Up	1e-06	1.29e-05	-	-	-	-
Unigene17664_1_1	850	279	2145	82.0506	645.553	2.97595	Up	0	0	-	-	-	-
Unigene19035_1_1	1581	19	146	3.00413	23.6235	2.9752	Up	7.47e-09	1.26e-07	-	-	-	gi|334854886|gb|AEH05998.1|/1.93406e-40/mitochondrial C type lectin containing domain protein [Litopenaeus vannamei]
Unigene37093_1_1	526	6	46	2.85143	22.3715	2.97191	Up	1.73e-05	0.000181047	-	-	-	-
Unigene47205_1_1	282	6	46	5.31862	41.7284	2.97191	Up	1.73e-05	0.000181125	-	-	-	-
CL804.Contig1_1_1	681	6	46	2.20242	17.2796	2.97191	Up	1.73e-05	0.000181086	-	-	-	gi|156538557|ref|XP_001607418.1|/1.66088e-07/PREDICTED: similar to RH35990p [Nasonia vitripennis]
CL26.Contig1_1_1	1884	53	406	7.03221	55.1275	2.97072	Up	4.6e-14	1.43e-12	GO:0031090//organelle membrane;GO:0042598//vesicular fraction	GO:0005488//binding;GO:0008395//steroid hydroxylase activity	GO:0010038//response to metal ion;GO:0031667//response to nutrient levels;GO:0031960//response to corticosteroid stimulus;GO:0044237//cellular metabolic process;GO:0032502//developmental process	gi|270002891|gb|EEZ99338.1|/1.22078e-84/cytochrome P450 6BQ13 [Tribolium castaneum]
Unigene44081_1_1	200	5	38	6.24938	48.6045	2.95931	Up	2.93e-05	0.000291495	-	-	-	-
Unigene36496_1_1	453	5	38	2.75911	21.459	2.95931	Up	2.93e-05	0.000291554	-	-	-	-
Unigene18748_1_1	1089	245	1845	56.2386	433.403	2.94607	Up	2.81e-13	7.71e-12	-	-	-	-
Unigene46442_1_1	1493	25	188	4.18578	32.2123	2.94404	Up	1.72e-10	3.46e-09	-	-	-	gi|125710716|gb|ABN51214.1|/4.93992e-131/glycosyl-phosphatidylinositol-linked carbonic anhydrase [Callinectes sapidus]
Unigene35920_1_1	540	10	75	4.62917	35.5296	2.9402	Up	1.81e-06	2.25e-05	-	-	-	-
Unigene45255_1_1	682	4	30	1.46613	11.2528	2.9402	Up	5.06e-05	0.000478401	-	-	-	-
Unigene48704_1_1	524	4	30	1.90821	14.6458	2.9402	Up	5.06e-05	0.000478493	-	-	-	gi|321473561|gb|EFX84528.1|/9.23347e-21/hypothetical protein DAPPUDRAFT_301105 [Daphnia pulex]
Unigene42968_1_1	492	7	52	3.55655	27.0372	2.92639	Up	1e-05	0.000110201	GO:0016021//integral to membrane	GO:0015171//amino acid transmembrane transporter activity;GO:0005343//organic acid:sodium symporter activity	GO:0006865//amino acid transport;GO:0030001//metal ion transport	gi|321470800|gb|EFX81775.1|/3.5641e-63/hypothetical protein DAPPUDRAFT_188047 [Daphnia pulex]
Unigene15282_1_1	465	5	37	2.6879	20.355	2.92083	Up	2.94e-05	0.000292068	-	-	-	-
Unigene35589_1_1	333	10	74	7.50676	56.8474	2.92083	Up	1.81e-06	2.25e-05	-	-	-	-
Unigene4222_1_1	308	5	37	4.05804	30.7308	2.92083	Up	2.94e-05	0.000292187	-	-	-	gi|328905041|gb|AEB54796.1|/4.37609e-43/dicer 2 [Litopenaeus vannamei]
Unigene23273_1_1	754	5	37	1.65766	12.5532	2.92083	Up	2.94e-05	0.000292009	-	GO:0003824//catalytic activity	GO:0008152//metabolic process	gi|260807925|ref|XP_002598758.1|/1.44184e-45/hypothetical protein BRAFLDRAFT_114204 [Branchiostoma floridae]
Unigene50348_1_1	562	5	37	2.22398	16.8418	2.92083	Up	2.94e-05	0.000292127	-	-	-	-
Unigene45114_1_1	363	8	59	5.50909	41.5785	2.91595	Up	5.74e-06	6.59e-05	-	-	-	-
Unigene22544_1_1	2179	73	537	8.37456	63.0435	2.91226	Up	0	0	-	-	-	gi|326434373|gb|EGD79943.1|/5.11103e-13/hypothetical protein PTSG_10225 [Salpingoeca sp. ATCC 50818]
Unigene20096_1_1	1781	906	6648	127.163	954.883	2.90865	Up	0	0	-	GO:0004175//endopeptidase activity	GO:0019538//protein metabolic process	gi|146217394|gb|ABQ10739.1|/0/cathepsin L [Penaeus monodon]
Unigene19195_1_1	299	42	308	35.1135	263.513	2.90778	Up	1.02e-13	3.04e-12	-	GO:0043169//cation binding	-	gi|312145146|gb|ADQ28316.1|/2.51938e-22/metallothionein [Penaeus monodon]
Unigene25451_1_1	1195	7	51	1.46429	10.9176	2.89838	Up	1e-05	0.00011018	GO:0044464//cell part	GO:0016787//hydrolase activity	-	gi|241716804|ref|XP_002413556.1|/4.53538e-57/RB13-6 antigen, putative [Ixodes scapularis]
Unigene50152_1_1	402	7	51	4.3528	32.4539	2.89838	Up	1e-05	0.000110155	-	-	-	-
Unigene50138_1_1	427	11	80	6.43964	47.9276	2.8958	Up	1e-06	1.29e-05	-	-	-	-
Unigene18630_1_1	1440	100	726	17.3594	128.973	2.89328	Up	0	0	GO:0016020//membrane	GO:0022891//substrate-specific transmembrane transporter activity	GO:0051234//establishment of localization	gi|208609314|dbj|BAG72254.1|/4.05836e-58/aquaporin [Coptotermes formosanus]
Unigene37146_1_1	186	5	36	6.71976	49.5123	2.8813	Up	2.96e-05	0.000293287	-	-	-	-
Unigene4210_1_1	355	6	43	4.22493	30.9858	2.87461	Up	1.73e-05	0.00018115	-	-	-	-
Unigene48877_1_1	527	6	43	2.84602	20.8728	2.87461	Up	1.73e-05	0.000181188	-	-	-	-
Unigene41609_1_1	588	45	322	19.1307	140.088	2.87237	Up	1.82e-14	5.94e-13	-	-	-	-
Unigene36326_1_1	738	35	250	11.8552	86.6576	2.86981	Up	4.91e-13	1.28e-11	-	-	-	-
Unigene8438_1_1	1756	311	2179	44.2723	317.436	2.84199	Up	0	0	-	GO:0016773//phosphotransferase activity, alcohol group as acceptor;GO:0032559//adenyl ribonucleotide binding	GO:0040011//locomotion;GO:0006007//glucose catabolic process	gi|195481719|ref|XP_002101751.1|/6.62732e-170/Hex-A [Drosophila yakuba]
Unigene48538_1_1	708	17	119	6.00222	42.9969	2.84066	Up	2.59e-08	4.13e-07	-	-	-	-
Unigene18787_1_1	1163	18	126	3.86892	27.7149	2.84066	Up	1.39e-08	2.29e-07	GO:0044464//cell part	GO:0003676//nucleic acid binding;GO:0046914//transition metal ion binding	-	gi|242006005|ref|XP_002423849.1|/1.04359e-42/bric-A-brac, putative [Pediculus humanus corporis]
CL845.Contig1_1_1	503	9	63	4.47271	32.0402	2.84066	Up	3.24e-06	3.85e-05	-	GO:0005488//binding	GO:0006413//translational initiation;GO:0001932//regulation of protein amino acid phosphorylation	gi|148298701|ref|NP_001091746.1|/1.53904e-43/hypothetical protein LOC767623 [Bombyx mori]
Unigene12559_1_1	547	20	140	9.13985	65.4733	2.84066	Up	4e-09	6.96e-08	-	-	-	gi|328700485|ref|XP_001945183.2|/1.53043e-16/PREDICTED: FYVE, RhoGEF and PH domain-containing protein 6-like [Acyrthosiphon pisum]
Unigene29809_1_1	356	4	28	2.80871	20.1202	2.84066	Up	5.62e-05	0.000523563	-	-	-	-
Unigene11540_1_1	320	8	56	6.24938	44.7673	2.84066	Up	5.74e-06	6.59e-05	-	-	-	-
Unigene46401_1_1	365	6	42	4.10918	29.4361	2.84066	Up	1.74e-05	0.000181281	-	-	-	-
Unigene29430_1_1	257	5	35	4.86333	34.8384	2.84066	Up	2.98e-05	0.000295613	-	-	-	-
Unigene44219_1_1	641	44	307	17.159	122.519	2.83597	Up	7.9e-14	2.4e-12	-	-	-	gi|291222943|ref|XP_002731474.1|/1.15694e-20/PREDICTED: Upf1-like [Saccoglossus kowalevskii]
Unigene8037_1_1	983	95	660	24.1583	171.757	2.82977	Up	0	0	-	-	-	-
Unigene8019_1_1	489	173	1195	88.437	625.147	2.82147	Up	3.28e-13	8.83e-12	-	-	-	-
Unigene36397_1_1	798	83	571	25.9999	183.044	2.81562	Up	1.27e-13	3.73e-12	-	-	-	-
Unigene18737_1_1	711	112	768	39.3772	276.322	2.81092	Up	0	0	-	-	-	-
Unigene28132_1_1	276	6	41	5.43424	38.0013	2.8059	Up	1.74e-05	0.000181507	-	-	-	-
Unigene29526_1_1	458	6	41	3.27478	22.9003	2.8059	Up	1.74e-05	0.000181468	-	GO:0003676//nucleic acid binding;GO:0016787//hydrolase activity	-	gi|328905041|gb|AEB54796.1|/9.36732e-86/dicer 2 [Litopenaeus vannamei]
Unigene12840_1_1	971	11	75	2.83185	19.759	2.80269	Up	1e-06	1.29e-05	-	-	-	gi|321456894|gb|EFX67991.1|/7.08161e-100/hypothetical protein DAPPUDRAFT_301720 [Daphnia pulex]
Unigene50527_1_1	366	5	34	3.41496	23.7641	2.79884	Up	3.02e-05	0.000299	GO:0043234//protein complex;GO:0044444//cytoplasmic part	GO:0016616//oxidoreductase activity, acting on the CH-OH group of donors, NAD or NADP as acceptor;GO:0042802//identical protein binding;GO:0000166//nucleotide binding;GO:0048037//cofactor binding	GO:0008344//adult locomotory behavior;GO:0006072//glycerol-3-phosphate metabolic process;GO:0022904//respiratory electron transport chain;GO:0006639//acylglycerol metabolic process	gi|2224748|dbj|BAA20578.1|/6.40434e-34/G-3-P dehydrogenase [Drosophila ezoana]
Unigene3072_1_1	770	10	68	3.24643	22.5913	2.79884	Up	1.81e-06	2.24e-05	-	-	-	gi|321456107|gb|EFX67223.1|/1.55761e-58/hypothetical protein DAPPUDRAFT_331275 [Daphnia pulex]
Unigene7258_1_1	234	5	34	5.34135	37.1695	2.79884	Up	3.02e-05	0.000299061	-	-	-	-
Unigene50229_1_1	370	5	34	3.37804	23.5072	2.79884	Up	3.02e-05	0.00029894	-	-	-	-
Unigene51078_1_1	254	13	88	12.794	88.6283	2.7923	Up	3.02e-07	4.21e-06	-	-	-	-
Unigene7745_1_1	2048	202	1366	24.6557	170.626	2.79084	Up	0	0	-	-	-	gi|224095820|ref|XP_002187379.1|/6.78767e-52/PREDICTED: zinc finger CCCH-type, antiviral 1 [Taeniopygia guttata]
Unigene45942_1_1	412	4	27	2.42694	16.7645	2.7882	Up	6.26e-05	0.000578391	-	-	-	-
Unigene15822_1_1	325	4	27	3.07662	21.2522	2.7882	Up	6.26e-05	0.0005785	GO:0043005//neuron projection	GO:0004708//MAP kinase kinase activity;GO:0004674//protein serine/threonine kinase activity;GO:0032559//adenyl ribonucleotide binding	GO:0048468//cell development;GO:0000187//activation of MAPK activity	gi|156554395|ref|XP_001603456.1|/4.018e-52/PREDICTED: similar to dual specificity mitogen-activated protein kinase kinase 4 MAPKK4 [Nasonia vitripennis]
Unigene45904_1_1	582	15	101	6.44265	44.3937	2.78463	Up	8.92e-08	1.34e-06	-	GO:0004713//protein tyrosine kinase activity;GO:0000166//nucleotide binding	GO:0048102//autophagic cell death	gi|321479374|gb|EFX90330.1|/3.18699e-69/hypothetical protein DAPPUDRAFT_300082 [Daphnia pulex]
Unigene45244_1_1	832	28	187	8.41262	57.4965	2.77285	Up	2.64e-11	5.7e-10	-	-	-	-
Unigene35214_1_1	1601	15	100	2.34205	15.9783	2.77027	Up	8.92e-08	1.34e-06	-	-	-	gi|334854886|gb|AEH05998.1|/1.30833e-68/mitochondrial C type lectin containing domain protein [Litopenaeus vannamei]
Unigene24950_1_1	284	9	60	7.92174	54.0451	2.77027	Up	3.24e-06	3.85e-05	-	-	-	-
Unigene8403_1_1	181	6	40	8.28646	56.5333	2.77027	Up	1.74e-05	0.000181966	-	-	-	-
Unigene22569_1_1	579	6	40	2.59041	17.6728	2.77027	Up	1.74e-05	0.000181927	-	-	-	-
Unigene25229_1_1	162	35	232	54.0069	366.35	2.76201	Up	4.91e-13	1.28e-11	-	-	-	-
Unigene25392_1_1	235	8	53	8.50979	57.6941	2.76123	Up	5.74e-06	6.59e-05	-	-	-	-
Unigene48085_1_1	231	5	33	5.41071	36.5448	2.75577	Up	3.1e-05	0.000305923	-	-	-	-
Unigene48024_1_1	496	5	33	2.51991	17.0198	2.75577	Up	3.1e-05	0.000305861	-	-	-	-
Unigene17682_1_1	1403	242	1597	43.1176	291.186	2.75559	Up	3.16e-13	8.58e-12	-	-	-	-
Unigene8542_1_1	772	18	118	5.82843	39.101	2.74603	Up	1.39e-08	2.3e-07	-	-	-	-
Unigene45823_1_1	383	9	59	5.87409	39.4073	2.74603	Up	3.24e-06	3.85e-05	-	-	-	-
Unigene23137_1_1	1100	22	144	4.9995	33.4883	2.7438	Up	1.14e-09	2.1e-08	-	GO:0016787//hydrolase activity;GO:0005488//binding	-	gi|321464636|gb|EFX75643.1|/7.04386e-94/hypothetical protein DAPPUDRAFT_231232 [Daphnia pulex]
Unigene18375_1_1	235	21	137	22.3382	149.134	2.73902	Up	2.13e-09	3.82e-08	-	-	-	-
Unigene25168_1_1	230	4	26	4.34739	28.918	2.73375	Up	7.4e-05	0.000676012	-	-	-	-
Unigene40433_1_1	289	4	26	3.45986	23.0144	2.73375	Up	7.4e-05	0.000675885	-	-	-	-
Unigene44576_1_1	1066	22	143	5.15896	34.3164	2.73375	Up	1.14e-09	2.1e-08	GO:0043231//intracellular membrane-bounded organelle;GO:0043234//protein complex;GO:0015630//microtubule cytoskeleton	GO:0003676//nucleic acid binding;GO:0030234//enzyme regulator activity	GO:0000278//mitotic cell cycle;GO:0006281//DNA repair;GO:0006959//humoral immune response;GO:0006271//DNA strand elongation during DNA replication;GO:0006277//DNA amplification	gi|167888835|gb|ACA09718.1|/1.2067e-143/proliferating cell nuclear antigen [Marsupenaeus japonicus]
Unigene15469_1_1	288	12	78	10.4156	69.2828	2.73375	Up	5.52e-07	7.39e-06	-	-	-	-
Unigene9030_1_1	1423	131	851	23.0125	152.985	2.7329	Up	6.44e-14	1.98e-12	-	-	-	gi|307171080|gb|EFN63123.1|/1.28879e-40/Myotrophin [Camponotus floridanus]
Unigene35471_1_1	785	28	180	8.91631	58.6578	2.71781	Up	2.64e-11	5.7e-10	-	-	-	-
Unigene46478_1_1	1337	42	270	7.85262	51.6601	2.71781	Up	1.02e-13	3.04e-12	GO:0044430//cytoskeletal part;GO:0042995//cell projection	GO:0005515//protein binding	-	gi|115654061|ref|XP_001202180.1|/2.49994e-14/PREDICTED: similar to Brf1p like coiled coil protein, partial [Strongylocentrotus purpuratus]
Unigene19874_1_1	13526	2380	15268	43.985	288.759	2.71479	Up	0	0	GO:0044464//cell part	GO:0005515//protein binding	-	gi|260822048|ref|XP_002606415.1|/0/hypothetical protein BRAFLDRAFT_67666 [Branchiostoma floridae]
Unigene50192_1_1	197	10	64	12.6891	83.1069	2.71138	Up	1.81e-06	2.24e-05	-	-	-	-
Unigene42997_1_1	164	18	115	27.4363	179.381	2.70887	Up	1.39e-08	2.29e-07	-	-	-	-
Unigene43373_1_1	630	38	242	15.0779	98.2648	2.70424	Up	1.79e-13	5.09e-12	-	-	-	-
Unigene44589_1_1	660	55	348	20.8313	134.883	2.69489	Up	0	0	-	-	-	-
Unigene42492_1_1	293	10	63	8.53157	55.0042	2.68866	Up	1.81e-06	2.24e-05	-	-	-	-
Unigene32314_1_1	490	7	44	3.57107	22.971	2.68538	Up	1.01e-05	0.000110561	GO:0005737//cytoplasm	GO:0016723//oxidoreductase activity, oxidizing metal ions, NAD or NADP as acceptor;GO:0000166//nucleotide binding	GO:0000096//sulfur amino acid metabolic process	gi|115923352|ref|XP_787027.2|/5.91579e-42/PREDICTED: hypothetical protein [Strongylocentrotus purpuratus]
Unigene3509_1_1	288	7	44	6.07578	39.0826	2.68538	Up	1.01e-05	0.000110611	-	GO:0017111//nucleoside-triphosphatase activity;GO:0000166//nucleotide binding;GO:0005215//transporter activity	GO:0006810//transport	gi|160373115|gb|ABX38842.1|/4.07106e-20/multidrug resistance-associated protein 3 [Squalus acanthias]
Unigene27120_1_1	187	7	44	9.35735	60.1914	2.68538	Up	1.01e-05	0.000110586	-	-	-	-
Unigene45934_1_1	1073	42	263	9.78467	62.7017	2.67991	Up	1.02e-13	3.05e-12	-	-	-	-
Unigene42828_1_1	883	73	457	20.6661	132.397	2.67953	Up	0	0	-	-	-	-
Unigene7493_1_1	309	73	457	59.0556	378.339	2.67953	Up	0	0	-	-	-	-
Unigene12995_1_1	1230	12	75	2.43878	15.5984	2.67716	Up	5.52e-07	7.39e-06	-	-	-	gi|156356358|ref|XP_001623892.1|/1.85484e-45/predicted protein [Nematostella vectensis]
Unigene39468_1_1	189	4	25	5.29048	33.8377	2.67716	Up	9.39e-05	0.000835905	-	-	-	-
Unigene39101_1_1	303	4	25	3.3	21.1067	2.67716	Up	9.39e-05	0.00083621	-	-	-	-
Unigene27858_1_1	293	4	25	3.41263	21.8271	2.67716	Up	9.39e-05	0.000836057	-	GO:0046872//metal ion binding	-	gi|189237914|ref|XP_969710.2|/1.80387e-44/PREDICTED: similar to CG4733 CG4733-PA [Tribolium castaneum]
CL864.Contig1_1_1	259	13	81	12.547	80.0034	2.67272	Up	3.02e-07	4.21e-06	-	-	-	-
Unigene3661_1_1	348	9	56	6.46487	41.1654	2.67074	Up	3.24e-06	3.85e-05	-	-	-	-
Unigene23602_1_1	538	32	199	14.8684	94.6224	2.66993	Up	2.39e-12	5.69e-11	-	-	-	-
Unigene28249_1_1	195	5	31	6.40962	40.6678	2.66558	Up	3.47e-05	0.000339356	-	-	-	-
Unigene6295_1_1	191	5	31	6.54385	41.5194	2.66558	Up	3.47e-05	0.000339288	-	-	-	-
Unigene19974_1_1	540	75	464	34.7188	219.81	2.66247	Up	0	0	-	-	-	-
Unigene20043_1_1	961	777	4796	202.113	1276.67	2.65915	Up	0	0	-	-	-	-
Unigene4822_1_1	434	6	37	3.45588	21.809	2.6578	Up	1.8e-05	0.000186897	-	-	-	-
Unigene45047_1_1	408	6	37	3.6761	23.1988	2.6578	Up	1.8e-05	0.000186937	GO:0005768//endosome	-	GO:0030100//regulation of endocytosis;GO:0006914//autophagy	gi|242007453|ref|XP_002424554.1|/7.50882e-19/conserved hypothetical protein [Pediculus humanus corporis]
Unigene44529_1_1	779	37	228	11.873	74.8722	2.65674	Up	2.22e-13	6.2e-12	GO:0043231//intracellular membrane-bounded organelle	GO:0008233//peptidase activity;GO:0046872//metal ion binding;GO:0016803	GO:0006952//defense response;GO:0010038//response to metal ion;GO:0009725//response to hormone stimulus;GO:0060487//lung epithelial cell differentiation;GO:0006691//leukotriene metabolic process	gi|77735515|ref|NP_001029452.1|/3.91666e-65/leukotriene A-4 hydrolase [Bos taurus]
Unigene43610_1_1	524	26	160	12.4033	78.1109	2.6548	Up	9.2e-11	1.89e-09	-	-	-	-
Unigene13682_1_1	281	7	43	6.22714	39.1458	2.65222	Up	1.01e-05	0.000110907	-	-	-	-
Unigene44467_1_1	609	45	275	18.4711	115.515	2.64474	Up	1.82e-14	5.93e-13	-	-	-	-
Unigene27241_1_1	703	10	61	3.55583	22.1972	2.64212	Up	1.81e-06	2.24e-05	-	-	-	-
Unigene12727_1_1	529	29	176	13.7037	85.1099	2.63476	Up	1.42e-11	3.15e-10	-	GO:0004672//protein kinase activity;GO:0032559//adenyl ribonucleotide binding	GO:0006464//protein modification process	gi|321479374|gb|EFX90330.1|/2.73032e-92/hypothetical protein DAPPUDRAFT_300082 [Daphnia pulex]
Unigene13112_1_1	1047	21	127	5.01383	31.0299	2.62968	Up	2.13e-09	3.81e-08	-	GO:0005488//binding	-	gi|67972236|dbj|BAE02460.1|/3.06359e-59/unnamed protein product [Macaca fascicularis]
Unigene42960_1_1	802	49	296	15.2728	94.4149	2.62805	Up	3.64e-14	1.15e-12	-	-	-	-
Unigene7686_1_1	563	29	175	12.8762	79.5157	2.62654	Up	1.42e-11	3.15e-10	-	-	-	-
Unigene18827_1_1	2007	1374	8291	171.134	1056.78	2.62647	Up	4.55e-12	1.05e-10	-	GO:0005515//protein binding	GO:0009620//response to fungus;GO:0006955//immune response;GO:0003002;GO:0009798//axis specification;GO:0009987//cellular process;GO:0006952//defense response	gi|307191443|gb|EFN74984.1|/2.37407e-17/Protein spaetzle [Camponotus floridanus]
Unigene22943_1_1	941	31	187	8.2351	50.8364	2.62601	Up	4.25e-12	9.86e-11	GO:0044424//intracellular part	GO:0005488//binding	GO:0065007//biological regulation;GO:0071842	gi|328700485|ref|XP_001945183.2|/4.3929e-67/PREDICTED: FYVE, RhoGEF and PH domain-containing protein 6-like [Acyrthosiphon pisum]
Unigene41461_1_1	550	45	271	20.4525	126.046	2.6236	Up	1.82e-14	5.92e-13	-	-	-	-
Unigene25661_1_1	394	7	42	4.44118	27.2694	2.61827	Up	1.02e-05	0.000111454	GO:0031224//intrinsic to membrane	GO:0004175//endopeptidase activity	-	gi|321469744|gb|EFX80723.1|/5.05742e-47/hypothetical protein DAPPUDRAFT_303875 [Daphnia pulex]
Unigene51269_1_1	304	6	36	4.93372	30.2937	2.61827	Up	1.85e-05	0.000191738	-	-	-	-
Unigene5266_1_1	326	5	30	3.83397	23.5411	2.61827	Up	3.88e-05	0.000376272	-	-	-	-
Unigene1796_1_1	274	11	66	10.0355	61.6193	2.61827	Up	1e-06	1.29e-05	-	-	-	-
Unigene19284_1_1	1603	591	3539	92.1617	564.768	2.61542	Up	1.79e-13	5.08e-12	-	GO:0016802	GO:0046500//S-adenosylmethionine metabolic process	gi|91083583|ref|XP_968366.1|/0/PREDICTED: similar to adenosylhomocysteinase [Tribolium castaneum]
Unigene43812_1_1	1067	38	227	8.90258	54.4233	2.61193	Up	1.79e-13	5.08e-12	-	-	-	gi|332020166|gb|EGI60610.1|/5.09614e-09/Tetratricopeptide repeat protein 37 [Acromyrmex echinatior]
Unigene9154_1_1	288	40	238	34.7188	211.401	2.6062	Up	1.1e-13	3.27e-12	-	-	-	gi|291236339|ref|XP_002738096.1|/3.34582e-06/PREDICTED: hypothetical protein [Saccoglossus kowalevskii]
Unigene43937_1_1	1202	103	612	21.4205	130.248	2.6042	Up	0	0	-	-	-	-
Unigene48914_1_1	430	16	95	9.3014	56.5169	2.60316	Up	4.82e-08	7.42e-07	-	-	-	-
Unigene24198_1_1	169	13	77	19.2288	116.554	2.59965	Up	3.02e-07	4.21e-06	-	-	-	gi|321455242|gb|EFX66380.1|/1.03988e-07/hypothetical protein DAPPUDRAFT_263259 [Daphnia pulex]
Unigene39249_1_1	208	11	65	13.2198	79.9417	2.59624	Up	1e-06	1.29e-05	-	-	-	-
Unigene43192_1_1	1089	44	260	10.1	61.0757	2.59624	Up	7.9e-14	2.4e-12	-	-	-	-
CL853.Contig1_1_1	298	9	53	7.54958	45.497	2.5913	Up	3.24e-06	3.85e-05	-	-	-	-
Unigene43516_1_1	585	32	188	13.6738	82.2101	2.5879	Up	2.39e-12	5.68e-11	-	-	-	-
Unigene25082_1_1	786	7	41	2.22624	13.344	2.5835	Up	1.03e-05	0.000112477	GO:0043231//intracellular membrane-bounded organelle	GO:0046872//metal ion binding;GO:0003677//DNA binding;GO:0004879//ligand-dependent nuclear receptor activity	GO:0009888//tissue development;GO:0006909//phagocytosis;GO:0010468//regulation of gene expression;GO:0007275//multicellular organismal development;GO:0006350//transcription	gi|307202413|gb|EFN81833.1|/9.31505e-83/Probable nuclear hormone receptor HR38 [Harpegnathos saltator]
Unigene40816_1_1	1901	93	544	12.2292	73.2049	2.58161	Up	2e-14	6.47e-13	-	GO:0016772//transferase activity, transferring phosphorus-containing groups	-	gi|321479374|gb|EFX90330.1|/2.42356e-56/hypothetical protein DAPPUDRAFT_300082 [Daphnia pulex]
Unigene15459_1_1	785	6	35	1.91064	11.4057	2.57763	Up	1.93e-05	0.000199477	GO:0016461//unconventional myosin complex;GO:0044444//cytoplasmic part	GO:0003779//actin binding;GO:0032027//myosin light chain binding	GO:0048731;GO:0000226//microtubule cytoskeleton organization;GO:0051640//organelle localization;GO:0002165//instar larval or pupal development;GO:0051649//establishment of localization in cell;GO:0007297//ovarian follicle cell migration;GO:0030036//actin cytoskeleton organization;GO:0008105//asymmetric protein localization;GO:0002009//morphogenesis of an epithelium;GO:0001700//embryonic developme…	gi|157105157|ref|XP_001648742.1|/7.95915e-50/myosin vi [Aedes aegypti]
Unigene41572_1_1	2776	81	472	7.29394	43.4956	2.5761	Up	3.95e-14	1.24e-12	-	-	-	gi|270003675|gb|EFA00123.1|/0/hypothetical protein TcasGA2_TC002939 [Tribolium castaneum]
CL74.Contig2_1_1	1519	78	454	12.8361	76.4577	2.57445	Up	0	0	GO:0043229//intracellular organelle;GO:0005737//cytoplasm	GO:0016874//ligase activity;GO:0005515//protein binding	GO:0009056//catabolic process;GO:0032446//protein modification by small protein conjugation	gi|25395437|pir||D88072/1.72496e-14/protein ZK1240.1 [imported] - Caenorhabditis elegans
Unigene7331_1_1	377	76	442	50.3928	299.919	2.57328	Up	0	0	-	-	-	-
Unigene3261_1_1	177	5	29	7.06144	41.9129	2.56936	Up	4.59e-05	0.000440569	-	-	-	-
Unigene26423_1_1	248	5	29	5.03982	29.9137	2.56936	Up	4.59e-05	0.000440396	-	-	-	-
Unigene8610_1_1	1547	5	29	0.807935	4.79547	2.56936	Up	4.59e-05	0.000440656	GO:0042598//vesicular fraction;GO:0016020//membrane	GO:0005488//binding;GO:0016491//oxidoreductase activity	GO:0008152//metabolic process	gi|182702124|sp|O42412.3|IOD3_CHICK/1.0314e-38/RecName: Full=Type III iodothyronine deiodinase; AltName: Full=5DIII; AltName: Full=DIOIII; AltName: Full=Type 3 DI; AltName: Full=Type-III 5'-deiodinase
Unigene47278_1_1	242	5	29	5.16477	30.6553	2.56936	Up	4.59e-05	0.000440483	-	-	-	-
Unigene25044_1_1	470	13	75	6.9142	40.8213	2.56169	Up	3.02e-07	4.21e-06	-	-	-	-
Unigene7660_1_1	1078	113	650	26.2033	154.247	2.55742	Up	2.14e-13	5.99e-12	-	-	-	gi|322790850|gb|EFZ15535.1|/1.63797e-71/hypothetical protein SINV_01193 [Solenopsis invicta]
Unigene43385_1_1	1826	56	322	7.66627	45.1106	2.55687	Up	1.47e-14	4.86e-13	-	-	GO:0006810//transport	gi|321468324|gb|EFX79309.1|/1.98164e-132/hypothetical protein DAPPUDRAFT_52567 [Daphnia pulex]
Unigene24816_1_1	386	12	69	7.77124	45.7283	2.55687	Up	5.52e-07	7.38e-06	-	-	-	-
Unigene22792_1_1	278	8	46	7.19353	42.3288	2.55687	Up	5.79e-06	6.65e-05	-	-	-	-
Unigene19621_1_1	761	34	195	11.1684	65.5501	2.55318	Up	8e-13	2.01e-11	-	GO:0016740//transferase activity	-	gi|328900141|gb|AEB54656.1|/1.12046e-77/glutathione S transferase D1 [Procambarus clarkii]
Unigene46244_1_1	416	11	63	6.60992	38.741	2.55116	Up	1e-06	1.29e-05	-	-	-	-
Unigene46218_1_1	611	11	63	4.50037	26.3768	2.55116	Up	1e-06	1.29e-05	-	-	-	-
Unigene14036_1_1	375	11	63	7.3326	42.9766	2.55116	Up	1e-06	1.29e-05	-	-	-	-
Unigene7610_1_1	249	11	63	11.0431	64.7239	2.55116	Up	1e-06	1.29e-05	-	-	-	-
Unigene39057_1_1	165	7	40	10.605	62.0154	2.54788	Up	1.05e-05	0.000114195	-	-	-	-
Unigene7026_1_1	266	7	40	6.57829	38.4682	2.54788	Up	1.05e-05	0.000114221	-	-	-	-
Unigene45561_1_1	853	17	97	4.98192	29.0901	2.54576	Up	2.59e-08	4.13e-07	-	-	-	gi|47222854|emb|CAF96521.1|/3.36381e-60/unnamed protein product [Tetraodon nigroviridis]
Unigene18184_1_1	1714	78	445	11.3758	66.416	2.54557	Up	0	0	-	-	-	gi|260784600|ref|XP_002587353.1|/4.18339e-36/hypothetical protein BRAFLDRAFT_96224 [Branchiostoma floridae]
Unigene47236_1_1	278	13	74	11.6895	68.0942	2.54232	Up	3.02e-07	4.21e-06	-	-	-	-
Unigene19684_1_1	808	946	5375	292.669	1701.73	2.53966	Up	0	0	-	-	-	-
Unigene19852_1_1	1771	797	4523	112.496	653.328	2.53794	Up	4.9e-13	1.28e-11	GO:0044424//intracellular part	GO:0004457//lactate dehydrogenase activity	GO:0006007//glucose catabolic process	gi|156555257|ref|XP_001600217.1|/2.75267e-123/PREDICTED: similar to ENSANGP00000013067 [Nasonia vitripennis]
Unigene41077_1_1	503	61	346	30.3151	175.967	2.5372	Up	2.42e-14	7.76e-13	-	-	-	-
CL244.Contig1_1_1	224	9	51	10.0436	58.2432	2.53581	Up	3.25e-06	3.86e-05	-	-	-	-
Unigene9197_1_1	522	36	204	17.2397	99.973	2.53581	Up	3.21e-13	8.68e-12	-	-	-	-
Unigene7957_1_1	860	21	119	6.10404	35.3974	2.53581	Up	2.13e-09	3.82e-08	-	-	-	-
Unigene22312_1_1	245	6	34	6.12184	35.5006	2.53581	Up	2.08e-05	0.000213689	-	-	-	-
CL155.Contig1_1_1	2371	91	514	9.59415	55.4568	2.53114	Up	0	0	-	-	-	gi|221101705|ref|XP_002170206.1|/2.36829e-11/PREDICTED: hypothetical protein, partial [Hydra magnipapillata]
Unigene19198_1_1	302	24	135	19.8656	114.354	2.52516	Up	3.23e-10	6.3e-09	GO:0031224//intrinsic to membrane;GO:0033177//proton-transporting two-sector ATPase complex, proton-transporting domain;GO:0033176//proton-transporting V-type ATPase complex	GO:0015078//hydrogen ion transmembrane transporter activity	GO:0006818//hydrogen transport;GO:0006754//ATP biosynthetic process	gi|332022052|gb|EGI62377.1|/1.09204e-17/V-type proton ATPase 16 kDa proteolipid subunit [Acromyrmex echinatior]
Unigene6128_1_1	505	10	56	4.95	28.3674	2.51873	Up	1.81e-06	2.24e-05	-	-	-	-
Unigene25035_1_1	252	5	28	4.95982	28.4237	2.51873	Up	5.83e-05	0.000541029	-	-	-	-
Unigene9085_1_1	1980	5	28	0.63125	3.61756	2.51873	Up	5.83e-05	0.000540824	-	-	-	gi|198414716|ref|XP_002129778.1|/4.6572e-58/PREDICTED: similar to arrestin domain containing 3 [Ciona intestinalis]
Unigene16438_1_1	270	5	28	4.62917	26.5288	2.51873	Up	5.83e-05	0.000540926	-	-	-	-
Unigene32985_1_1	414	5	28	3.01902	17.3014	2.51873	Up	5.83e-05	0.000541235	-	-	-	gi|126335516|ref|XP_001366410.1|/3.22095e-25/PREDICTED: transducin (beta)-like 3 [Monodelphis domestica]
Unigene16423_1_1	484	5	28	2.58239	14.7991	2.51873	Up	5.83e-05	0.000541132	-	-	-	-
Unigene563_1_1	391	7	39	4.47526	25.5159	2.51136	Up	1.08e-05	0.000117319	-	-	-	-
Unigene18311_1_1	1089	28	156	6.42727	36.6454	2.51136	Up	2.64e-11	5.69e-10	-	-	-	gi|334854886|gb|AEH05998.1|/5.04165e-52/mitochondrial C type lectin containing domain protein [Litopenaeus vannamei]
Unigene26926_1_1	977	7	39	1.79102	10.2116	2.51136	Up	1.08e-05	0.000117345	-	-	-	-
Unigene13305_1_1	1523	62	345	10.1763	57.9485	2.50956	Up	0	0	GO:0044424//intracellular part	GO:0004525//ribonuclease III activity;GO:0005488//binding	GO:0009653//anatomical structure morphogenesis;GO:0016246//RNA interference;GO:0003006//reproductive developmental process;GO:0048468//cell development;GO:0009790//embryonic development;GO:0016043//cellular component organization;GO:0007276//gamete generation;GO:0035196//production of miRNAs involved in gene silencing by miRNA;GO:0048610	gi|328905041|gb|AEB54796.1|/0/dicer 2 [Litopenaeus vannamei]
Unigene36361_1_1	328	18	100	13.7181	77.9919	2.50724	Up	1.39e-08	2.3e-07	-	-	GO:0032268//regulation of cellular protein metabolic process	gi|321479034|gb|EFX89990.1|/5.13015e-15/hypothetical protein DAPPUDRAFT_190015 [Daphnia pulex]
Unigene16304_1_1	305	15	83	12.2939	69.6148	2.50146	Up	8.92e-08	1.34e-06	-	-	-	-
Unigene45747_1_1	203	14	77	17.2397	97.0327	2.49274	Up	1.64e-07	2.38e-06	-	-	-	-
Unigene45229_1_1	356	12	66	8.42612	47.4261	2.49274	Up	5.52e-07	7.38e-06	-	-	-	-
Unigene22459_1_1	687	6	33	2.18319	12.288	2.49274	Up	2.33e-05	0.000238149	-	GO:0005488//binding;GO:0003824//catalytic activity	-	gi|312377568|gb|EFR24375.1|/4.2387e-67/hypothetical protein AND_11090 [Anopheles darlingi]
Unigene2435_1_1	425	8	44	4.70541	26.4842	2.49274	Up	5.89e-06	6.76e-05	-	-	-	-
Unigene8337_1_1	912	34	187	9.31924	52.453	2.49274	Up	8e-13	2.01e-11	-	-	-	gi|170038740|ref|XP_001847206.1|/9.87972e-08/phospholipid scramblase 1 [Culex quinquefasciatus]
Unigene10046_1_1	554	18	98	8.12193	45.2522	2.47809	Up	1.39e-08	2.29e-07	GO:0043229//intracellular organelle	GO:0000166//nucleotide binding	GO:0009987//cellular process	gi|198415697|ref|XP_002122639.1|/1.00734e-18/PREDICTED: similar to Structural maintenance of chromosomes protein 6 (hSMC6) [Ciona intestinalis]
Unigene48064_1_1	467	7	38	3.74695	20.8156	2.47388	Up	1.13e-05	0.0001229	-	-	-	gi|321466122|gb|EFX77119.1|/2.22388e-45/hypothetical protein DAPPUDRAFT_54583 [Daphnia pulex]
Unigene13099_1_1	355	12	65	8.44986	46.8391	2.47071	Up	5.52e-07	7.38e-06	-	-	-	-
Unigene48729_1_1	488	5	27	2.56122	14.1536	2.46627	Up	7.97e-05	0.000720371	-	-	-	gi|195114020|ref|XP_002001565.1|/2.6179e-10/GI16158 [Drosophila mojavensis]
Unigene49405_1_1	268	5	27	4.66371	25.7722	2.46627	Up	7.97e-05	0.000719706	-	-	-	-
Unigene14037_1_1	271	5	27	4.61208	25.4869	2.46627	Up	7.97e-05	0.000720238	-	-	-	-
Unigene30645_1_1	211	5	27	5.92358	32.7344	2.46627	Up	7.97e-05	0.000719972	-	-	-	-
Unigene8442_1_1	1600	5	27	0.781172	4.31685	2.46627	Up	7.97e-05	0.000720105	-	GO:0046983//protein dimerization activity;GO:0003677//DNA binding	GO:0030097//hemopoiesis;GO:0031325//positive regulation of cellular metabolic process;GO:0010604//positive regulation of macromolecule metabolic process;GO:0016070//RNA metabolic process;GO:0030154//cell differentiation;GO:0045449//regulation of transcription;GO:0006950//response to stress	gi|156550161|ref|XP_001606194.1|/4.13363e-14/PREDICTED: similar to ovary C/EBPg transcription factor [Nasonia vitripennis]
CL74.Contig1_1_1	763	15	81	4.91432	27.1571	2.46627	Up	8.92e-08	1.34e-06	GO:0043229//intracellular organelle;GO:0005737//cytoplasm	GO:0016874//ligase activity;GO:0005515//protein binding	GO:0009056//catabolic process;GO:0032446//protein modification by small protein conjugation	gi|25395437|pir||D88072/6.05247e-15/protein ZK1240.1 [imported] - Caenorhabditis elegans
Unigene3582_1_1	219	5	27	5.70719	31.5386	2.46627	Up	7.97e-05	0.000719839	-	-	-	-
Unigene16565_1_1	295	13	70	11.0158	60.7015	2.46215	Up	3.02e-07	4.21e-06	-	-	-	-
Unigene2346_1_1	1093	8	43	1.82964	10.064	2.45957	Up	6e-06	6.88e-05	-	GO:0004721//phosphoprotein phosphatase activity	-	gi|241575102|ref|XP_002403453.1|/4.11339e-78/pyst2, putative [Ixodes scapularis]
Unigene9067_1_1	823	79	424	23.9952	131.792	2.45745	Up	0	0	-	-	-	-
Unigene36888_1_1	360	11	59	7.63813	41.925	2.45652	Up	1e-06	1.29e-05	-	-	-	-
Unigene8487_1_1	759	12	64	3.95217	21.5706	2.44835	Up	5.52e-07	7.38e-06	-	-	-	gi|321477139|gb|EFX88098.1|/2.48783e-61/hypothetical protein DAPPUDRAFT_42659 [Daphnia pulex]
Unigene6004_1_1	175	6	32	8.57057	46.7773	2.44835	Up	2.77e-05	0.000277856	-	-	-	-
Unigene46590_1_1	246	6	32	6.09695	33.2765	2.44835	Up	2.77e-05	0.00027797	GO:0005815//microtubule organizing center;GO:0000228//nuclear chromosome;GO:0000785//chromatin	GO:0005488//binding	GO:0040029//regulation of gene expression, epigenetic;GO:0006325//chromatin organization	gi|94536607|ref|NP_001035451.1|/1.18963e-19/H2A histone family, member Y [Danio rerio]
Unigene3017_1_1	233	6	32	6.43712	35.1332	2.44835	Up	2.77e-05	0.000277913	-	-	-	-
Unigene38902_1_1	243	6	32	6.17222	33.6874	2.44835	Up	2.77e-05	0.000278027	-	-	-	-
Unigene43838_1_1	464	51	272	27.4757	149.96	2.44835	Up	9.1e-15	3.06e-13	-	-	-	-
Unigene27314_1_1	585	16	85	6.83692	37.1695	2.4427	Up	4.82e-08	7.42e-07	-	-	-	-
Unigene40366_1_1	283	10	53	8.83304	47.9085	2.4393	Up	1.82e-06	2.26e-05	-	-	-	-
Unigene15520_1_1	272	7	37	6.43318	34.7981	2.43541	Up	1.22e-05	0.000132347	-	-	-	-
Unigene36317_1_1	381	61	322	40.0222	216.199	2.43349	Up	2.42e-14	7.75e-13	-	-	-	-
Unigene42844_1_1	317	15	79	11.8285	63.7516	2.4302	Up	8.92e-08	1.34e-06	GO:0031224//intrinsic to membrane;GO:0043231//intracellular membrane-bounded organelle;GO:0033177//proton-transporting two-sector ATPase complex, proton-transporting domain;GO:0033176//proton-transporting V-type ATPase complex;GO:0031090//organelle membrane	GO:0015078//hydrogen ion transmembrane transporter activity	GO:0006818//hydrogen transport;GO:0006754//ATP biosynthetic process	gi|2493142|sp|Q26250.1|VATL_NEPNO/1.35633e-31/RecName: Full=V-type proton ATPase 16 kDa proteolipid subunit; Short=V-ATPase 16 kDa proteolipid subunit; AltName: Full=Vacuolar proton pump 16 kDa proteolipid subunit
Unigene1754_1_1	712	19	100	6.67068	35.9288	2.42924	Up	7.47e-09	1.26e-07	-	-	-	-
Unigene50677_1_1	472	8	42	4.23686	22.7631	2.42563	Up	6.19e-06	7.02e-05	-	-	-	-
Unigene10187_1_1	585	13	68	5.555	29.7356	2.42033	Up	3.02e-07	4.21e-06	-	-	-	-
Unigene40601_1_1	380	13	68	8.55178	45.7771	2.42033	Up	3.02e-07	4.2e-06	-	-	-	gi|157132770|ref|XP_001662636.1|/4.68371e-21/sodium-dependent phosphate transporter [Aedes aegypti]
Unigene29492_1_1	223	78	407	87.4352	466.888	2.41679	Up	0	0	-	-	-	-
Unigene40193_1_1	726	15	78	5.16477	27.4841	2.41182	Up	8.92e-08	1.34e-06	-	-	-	-
Unigene45308_1_1	383	15	78	9.79014	52.0978	2.41182	Up	8.92e-08	1.34e-06	-	-	-	-
Unigene12969_1_1	682	23	119	8.43024	44.6361	2.40456	Up	6.07e-10	1.16e-08	-	-	-	gi|3721635|dbj|BAA33572.1|/1.1617e-08/unnamed protein product [Bombyx mori]
Unigene18099_1_1	1507	274	1417	45.45	240.536	2.4039	Up	1.4e-13	4.07e-12	-	-	-	gi|324455341|gb|ADY38993.1|/1.92162e-74/nuclear progesterone receptor [Penaeus monodon]
Unigene22726_1_1	212	13	67	15.3287	80.8467	2.39896	Up	3.02e-07	4.2e-06	-	-	-	-
Unigene25416_1_1	359	7	36	4.87416	25.6526	2.39588	Up	1.38e-05	0.000146492	-	-	GO:0009987//cellular process	gi|91089833|ref|XP_969797.1|/8.73187e-23/PREDICTED: similar to G-protein coupled receptor 143 (Ocular albinism type 1 protein) [Tribolium castaneum]
Unigene26950_1_1	516	7	36	3.39113	17.8474	2.39588	Up	1.38e-05	0.000146524	-	-	-	-
Unigene23911_1_1	346	7	36	5.0573	26.6164	2.39588	Up	1.38e-05	0.00014646	-	-	-	-
Unigene14049_1_1	457	14	72	7.65788	40.3032	2.39588	Up	1.64e-07	2.38e-06	-	-	-	gi|156392144|ref|XP_001635909.1|/1.02081e-31/predicted protein [Nematostella vectensis]
Unigene2587_1_1	230	36	185	39.1265	205.763	2.39476	Up	3.21e-13	8.71e-12	-	-	-	-
Unigene50795_1_1	697	15	77	5.37966	28.2606	2.3932	Up	8.92e-08	1.34e-06	-	-	-	-
Unigene16456_1_1	388	8	41	5.15412	27.0318	2.39086	Up	6.52e-06	7.36e-05	-	-	-	-
Unigene9352_1_1	2263	80	410	8.83694	46.3471	2.39086	Up	0	0	-	-	-	-
Unigene9390_1_1	312	9	46	7.21082	37.7161	2.38694	Up	3.4e-06	4.03e-05	-	-	-	-
Unigene45558_1_1	1171	36	184	7.68497	40.1961	2.38694	Up	3.21e-13	8.7e-12	-	GO:0005488//binding	GO:0009653//anatomical structure morphogenesis;GO:0002165//instar larval or pupal development	gi|332026473|gb|EGI66600.1|/1.26992e-96/Krueppel-like proteinous protein 1 [Acromyrmex echinatior]
Unigene43805_1_1	722	45	230	15.5802	81.4918	2.38694	Up	1.82e-14	5.92e-13	-	-	-	gi|321452373|gb|EFX63772.1|/3.66108e-35/hypothetical protein DAPPUDRAFT_219658 [Daphnia pulex]
Unigene7583_1_1	1023	59	300	14.4169	75.0186	2.37948	Up	2.13e-14	6.89e-13	-	-	-	-
Unigene27634_1_1	343	12	61	8.74548	45.4945	2.37908	Up	5.53e-07	7.39e-06	-	-	-	-
Unigene41089_1_1	315	12	61	9.52286	49.5385	2.37908	Up	5.53e-07	7.39e-06	-	-	-	-
Unigene17995_1_1	1818	407	2068	55.9625	290.991	2.37844	Up	0	0	-	GO:0016772//transferase activity, transferring phosphorus-containing groups	-	gi|157110519|ref|XP_001651137.1|/0/utp-glucose-1-phosphate uridylyltransferase 2 [Aedes aegypti]
Unigene22936_1_1	538	16	81	7.4342	38.5147	2.37316	Up	4.82e-08	7.41e-07	-	-	-	gi|241647101|ref|XP_002409908.1|/7.85814e-10/hypothetical protein IscW_ISCW008251 [Ixodes scapularis]
Unigene40198_1_1	1109	17	86	3.8319	19.8376	2.37211	Up	2.59e-08	4.13e-07	GO:0005737//cytoplasm	GO:0005488//binding;GO:0015925	-	gi|321478650|gb|EFX89607.1|/4.88981e-103/hypothetical protein DAPPUDRAFT_303198 [Daphnia pulex]
Unigene40377_1_1	524	28	141	13.3574	68.8353	2.3655	Up	2.64e-11	5.69e-10	-	-	-	-
Unigene23833_1_1	1144	29	146	6.33678	32.6475	2.36515	Up	1.42e-11	3.15e-10	-	-	-	gi|307199971|gb|EFN80321.1|/2.69579e-11/hypothetical protein EAI_07040 [Harpegnathos saltator]
Unigene18380_1_1	2459	351	1758	35.6817	182.887	2.3577	Up	0	0	-	-	-	gi|193713722|ref|XP_001942734.1|/3.26678e-88/PREDICTED: hypothetical protein LOC100160904 [Acyrthosiphon pisum]
Unigene30222_1_1	300	6	30	4.9995	25.5813	2.35524	Up	4.8e-05	0.00045912	-	-	-	-
Unigene7640_1_1	603	6	30	2.48731	12.727	2.35524	Up	4.8e-05	0.00045903	-	-	-	-
Unigene48745_1_1	270	10	50	9.25833	47.3728	2.35524	Up	1.87e-06	2.31e-05	-	-	-	-
Unigene2218_1_1	304	9	45	7.40058	37.8671	2.35524	Up	3.52e-06	4.16e-05	-	-	-	-
Unigene1776_1_1	744	6	30	2.01593	10.3151	2.35524	Up	4.8e-05	0.00045921	-	-	-	-
Unigene37435_1_1	528	9	45	4.26094	21.8023	2.35524	Up	3.52e-06	4.16e-05	-	-	-	-
Unigene15444_1_1	435	10	50	5.74655	29.4038	2.35524	Up	1.87e-06	2.31e-05	-	GO:0005488//binding	-	gi|328905041|gb|AEB54796.1|/9.67317e-75/dicer 2 [Litopenaeus vannamei]
Unigene36335_1_1	248	10	50	10.0796	51.5753	2.35524	Up	1.87e-06	2.31e-05	-	-	-	-
Unigene13022_1_1	688	8	40	2.90669	14.8729	2.35524	Up	7.07e-06	7.94e-05	-	GO:0005488//binding;GO:0004672//protein kinase activity	-	gi|328780087|ref|XP_624069.2|/5.0444e-76/PREDICTED: Wee1-like protein kinase [Apis mellifera]
Unigene36331_1_1	654	28	139	10.7023	54.3701	2.34489	Up	2.64e-11	5.7e-10	-	-	-	-
Unigene48249_1_1	339	21	104	15.4852	78.4796	2.34143	Up	2.13e-09	3.82e-08	-	-	-	-
Unigene29033_1_1	489	14	69	7.15675	36.0964	2.33448	Up	1.65e-07	2.38e-06	-	-	-	-
Unigene40212_1_1	1776	14	69	1.97052	9.93869	2.33448	Up	1.65e-07	2.38e-06	-	-	GO:0009987//cellular process	gi|241156124|ref|XP_002407702.1|/1.35394e-53/leucine-rich transmembrane protein, putative [Ixodes scapularis]
Unigene3243_1_1	163	13	64	19.9367	100.442	2.33287	Up	3.03e-07	4.21e-06	-	-	-	-
Unigene2981_1_1	319	22	108	17.2397	86.6077	2.32876	Up	1.14e-09	2.1e-08	-	-	-	-
Unigene44302_1_1	1773	185	907	26.0831	130.864	2.32689	Up	0	0	-	-	-	gi|157103380|ref|XP_001647953.1|/1.62089e-123/polynucleotide kinase- 3'-phosphatase [Aedes aegypti]
Unigene50242_1_1	205	10	49	12.1939	61.1456	2.32609	Up	1.91e-06	2.35e-05	-	-	-	-
Unigene44461_1_1	387	60	294	38.7558	194.339	2.32609	Up	0	0	-	-	-	-
Unigene24256_1_1	260	10	49	9.61442	48.211	2.32609	Up	1.91e-06	2.35e-05	-	-	-	-
Unigene16781_1_1	1083	15	73	3.46226	17.2432	2.31624	Up	8.92e-08	1.34e-06	-	-	-	gi|332026606|gb|EGI66715.1|/4.21282e-51/Anion exchange protein 2 [Acromyrmex echinatior]
Unigene3283_1_1	249	7	34	7.02741	34.9303	2.31342	Up	2.09e-05	0.000214668	-	-	-	-
Unigene30500_1_1	304	7	34	5.756	28.6107	2.31342	Up	2.09e-05	0.000214623	-	-	-	-
Unigene9012_1_1	592	14	68	5.91157	29.384	2.31342	Up	1.65e-07	2.38e-06	GO:0044421//extracellular region part	GO:0005488//binding	GO:0051234//establishment of localization;GO:0006464//protein modification process	gi|117423|sp|P80029.1|CRC1_HOMGA/3.10897e-67/RecName: Full=Crustacyanin-C1 subunit
Unigene12143_1_1	242	7	34	7.23068	35.9407	2.31342	Up	2.09e-05	0.000214713	-	-	-	-
Unigene36471_1_1	381	55	267	36.0856	179.271	2.31264	Up	0	0	-	-	-	-
Unigene48042_1_1	249	13	63	13.0509	64.7239	2.31015	Up	3.04e-07	4.22e-06	-	-	-	-
Unigene35825_1_1	698	31	150	11.102	54.9742	2.30793	Up	4.25e-12	9.87e-11	-	-	-	gi|157127035|ref|XP_001654771.1|/1.09255e-41/hypothetical protein AaeL_AAEL000285 [Aedes aegypti]
Unigene32891_1_1	283	6	29	5.29982	26.2141	2.30633	Up	6.97e-05	0.000640411	-	-	-	-
Unigene9684_1_1	415	6	29	3.6141	17.8761	2.30633	Up	6.97e-05	0.000640291	-	-	-	-
Unigene51023_1_1	215	6	29	6.97605	34.5051	2.30633	Up	6.97e-05	0.00064017	-	-	-	-
Unigene5002_1_1	271	6	29	5.5345	27.3749	2.30633	Up	6.97e-05	0.00064005	-	-	-	-
Unigene22408_1_1	661	31	149	11.7235	57.6644	2.29828	Up	4.25e-12	9.86e-11	-	-	-	-
Unigene5917_1_1	208	9	43	10.8162	52.8845	2.28965	Up	4.05e-06	4.75e-05	-	-	-	-
Unigene3748_1_1	170	9	43	13.234	64.7057	2.28965	Up	4.05e-06	4.75e-05	-	-	-	-
Unigene48930_1_1	274	9	43	8.21086	40.1459	2.28965	Up	4.05e-06	4.75e-05	-	-	-	-
Unigene22239_1_1	647	18	86	6.95448	34.003	2.28965	Up	1.39e-08	2.29e-07	-	-	-	-
Unigene18513_1_1	1369	194	923	35.4238	172.473	2.28358	Up	4.89e-13	1.28e-11	-	-	-	-
Unigene38710_1_1	664	12	57	4.51762	21.9599	2.28124	Up	5.65e-07	7.54e-06	-	-	-	-
Unigene46328_1_1	464	23	109	12.391	60.0941	2.27793	Up	6.07e-10	1.16e-08	-	-	-	-
Unigene27067_1_1	332	11	52	8.2823	40.0672	2.27432	Up	1.06e-06	1.37e-05	-	-	-	-
Unigene28070_1_1	257	11	52	10.6993	51.7599	2.27432	Up	1.06e-06	1.37e-05	-	-	-	-
Unigene23555_1_1	2341	297	1403	31.714	153.313	2.27329	Up	3.3e-13	8.88e-12	GO:0031981//nuclear lumen;GO:0005657//replication fork	GO:0005488//binding;GO:0030234//enzyme regulator activity	GO:0006278//RNA-dependent DNA replication	gi|1399917|gb|AAC60361.1|/7.02808e-133/replication factor C large subunit [Anas platyrhynchos]
Unigene2074_1_1	433	10	47	5.77309	27.7673	2.26597	Up	2.1e-06	2.57e-05	-	-	-	-
Unigene3797_1_1	433	13	61	7.50502	36.0384	2.26361	Up	3.07e-07	4.26e-06	-	-	-	-
Unigene13223_1_1	299	16	75	13.3766	64.1672	2.26213	Up	4.82e-08	7.42e-07	-	-	-	-
CL229.Contig1_1_1	769	402	1882	130.676	626.061	2.26031	Up	1.01e-13	3.03e-12	-	-	-	-
Unigene48512_1_1	575	6	28	2.60843	12.457	2.2557	Up	0.000106249	0.000928374	-	-	-	-
Unigene27788_1_1	459	6	28	3.26765	15.6052	2.2557	Up	0.000106249	0.000929038	-	GO:0005488//binding	-	gi|322792895|gb|EFZ16728.1|/8.63105e-23/hypothetical protein SINV_13645 [Solenopsis invicta]
Unigene12779_1_1	294	6	28	5.10153	24.3632	2.2557	Up	0.000106249	0.000928706	-	-	-	-
Unigene40785_1_1	153	6	28	9.80294	46.8155	2.2557	Up	0.000106249	0.000928872	-	-	-	-
Unigene49357_1_1	432	12	56	6.94375	33.161	2.2557	Up	5.74e-07	7.65e-06	-	-	-	gi|328716886|ref|XP_001950310.2|/3.49676e-16/PREDICTED: NFX1-type zinc finger-containing protein 1-like [Acyrthosiphon pisum]
Unigene14409_1_1	396	9	42	5.68125	27.1317	2.2557	Up	4.6e-06	5.37e-05	-	-	-	-
Unigene14662_1_1	323	6	28	4.6435	22.1758	2.2557	Up	0.000106249	0.000928208	-	-	-	-
Unigene51054_1_1	569	6	28	2.63594	12.5884	2.2557	Up	0.000106249	0.00092854	-	GO:0016670//oxidoreductase activity, acting on sulfur group of donors, oxygen as acceptor	GO:0006810//transport;GO:0044238//primary metabolic process;GO:0044281;GO:0044237//cellular metabolic process	gi|321477792|gb|EFX88750.1|/9.97726e-25/hypothetical protein DAPPUDRAFT_95738 [Daphnia pulex]
Unigene42756_1_1	580	48	223	20.6876	98.3558	2.24925	Up	1.01e-13	3.02e-12	-	-	-	-
Unigene40225_1_1	446	39	181	21.8588	103.817	2.24775	Up	1.29e-13	3.76e-12	-	-	-	-
Unigene43960_1_1	346	36	167	26.009	123.471	2.24709	Up	3.21e-13	8.69e-12	-	-	-	-
Unigene13950_1_1	1698	47	218	6.91921	32.8429	2.2469	Up	0	0	-	-	-	gi|321473737|gb|EFX84704.1|/2.89559e-106/hypothetical protein DAPPUDRAFT_314695 [Daphnia pulex]
Unigene4973_1_1	1075	11	51	2.55788	12.1363	2.2463	Up	1.11e-06	1.41e-05	-	-	-	gi|91090139|ref|XP_971650.1|/1.07435e-14/PREDICTED: similar to cornetto CG32386-PA [Tribolium castaneum]
Unigene2849_1_1	151	11	51	18.2101	86.4005	2.2463	Up	1.11e-06	1.41e-05	-	-	-	-
Unigene19037_1_1	1101	27	125	6.13018	29.0433	2.2442	Up	4.92e-11	1.04e-09	-	-	-	gi|334854886|gb|AEH05998.1|/2.93367e-07/mitochondrial C type lectin containing domain protein [Litopenaeus vannamei]
Unigene28021_1_1	527	8	37	3.79469	17.9603	2.24276	Up	1.22e-05	0.000132296	-	GO:0016620//oxidoreductase activity, acting on the aldehyde or oxo group of donors, NAD or NADP as acceptor	GO:0044237//cellular metabolic process	gi|307204804|gb|EFN83362.1|/3.64834e-65/Aldehyde dehydrogenase, dimeric NADP-preferring [Harpegnathos saltator]
Unigene16336_1_1	520	8	37	3.84577	18.2021	2.24276	Up	1.22e-05	0.000132325	-	-	-	-
Unigene36925_1_1	446	13	60	7.28627	34.4144	2.23976	Up	3.1e-07	4.3e-06	-	-	-	-
Unigene2983_1_1	283	43	198	37.9821	178.979	2.2364	Up	1.15e-13	3.38e-12	-	-	-	-
Unigene46126_1_1	1396	45	207	8.05793	37.9322	2.23494	Up	1.82e-14	5.95e-13	GO:0044464//cell part	-	-	gi|50745053|ref|XP_419962.1|/4.43432e-70/PREDICTED: hypothetical protein [Gallus gallus]
Unigene46288_1_1	329	15	69	11.397	53.6508	2.23494	Up	8.98e-08	1.34e-06	-	-	-	-
Unigene46342_1_1	509	20	92	9.8222	46.2374	2.23494	Up	4e-09	6.96e-08	GO:0031332	GO:0016891//endoribonuclease activity, producing 5'-phosphomonoesters;GO:0003723//RNA binding	GO:0016246//RNA interference;GO:0007275//multicellular organismal development;GO:0048856//anatomical structure development;GO:0035196//production of miRNAs involved in gene silencing by miRNA	gi|328905041|gb|AEB54796.1|/7.58878e-94/dicer 2 [Litopenaeus vannamei]
Unigene11697_1_1	1101	10	46	2.27044	10.6879	2.23494	Up	2.29e-06	2.8e-05	-	-	-	gi|170031325|ref|XP_001843536.1|/2.40452e-17/conserved hypothetical protein [Culex quinquefasciatus]
Unigene9515_1_1	2008	100	460	12.449	58.6027	2.23494	Up	0	0	-	-	-	gi|270002777|gb|EEZ99224.1|/1.35047e-121/draper [Tribolium castaneum]
Unigene43903_1_1	819	66	302	20.1445	94.3292	2.22732	Up	0	0	GO:0044424//intracellular part	GO:0005488//binding	-	gi|193788377|dbj|BAG53271.1|/5.44792e-20/unnamed protein product [Homo sapiens]
Unigene27313_1_1	332	7	32	5.27056	24.6567	2.22595	Up	4.11e-05	0.000397743	-	-	-	-
Unigene16722_1_1	270	7	32	6.48083	30.3186	2.22595	Up	4.11e-05	0.000397586	-	-	-	-
Unigene48310_1_1	447	7	32	3.9146	18.3133	2.22595	Up	4.11e-05	0.000397665	-	-	-	-
Unigene46049_1_1	806	7	32	2.171	10.1564	2.22595	Up	4.11e-05	0.000397822	-	GO:0046872//metal ion binding	-	gi|290908989|gb|ADD70028.1|/4.77947e-29/myosin light chain [Marsupenaeus japonicus]
Unigene2693_1_1	1282	52	237	10.1394	47.2915	2.22161	Up	5.53e-14	1.72e-12	GO:0044444//cytoplasmic part;GO:0043231//intracellular membrane-bounded organelle	GO:0016653//oxidoreductase activity, acting on NADH or NADPH, heme protein as acceptor;GO:0005488//binding	-	gi|91090282|ref|XP_971174.1|/7.01589e-152/PREDICTED: similar to nadph cytochrome P450 [Tribolium castaneum]
Unigene49348_1_1	745	18	82	6.03966	28.1566	2.22093	Up	1.4e-08	2.29e-07	-	-	-	gi|260797861|ref|XP_002593919.1|/1.86975e-13/hypothetical protein BRAFLDRAFT_154067 [Branchiostoma floridae]
Unigene6864_1_1	272	9	41	8.27123	38.5601	2.22093	Up	5.53e-06	6.4e-05	-	-	-	-
Unigene44694_1_1	780	46	209	14.7421	68.5449	2.2171	Up	7.13e-14	2.17e-12	GO:0008328//ionotropic glutamate receptor complex	GO:0004970//ionotropic glutamate receptor activity	-	gi|289740511|gb|ADD19003.1|/2.07198e-74/N-methyl-D-aspartate receptor glutamate-binding subunit [Glossina morsitans morsitans]
Unigene18895_1_1	3049	1436	6521	117.732	547.117	2.21635	Up	2.14e-12	5.13e-11	-	-	-	-
Unigene23818_1_1	1249	76	345	15.2106	70.661	2.21583	Up	0	0	-	GO:0008233//peptidase activity;GO:0046872//metal ion binding	GO:0006952//defense response;GO:0044238//primary metabolic process	gi|260814159|ref|XP_002601783.1|/1.46559e-138/hypothetical protein BRAFLDRAFT_215361 [Branchiostoma floridae]
Unigene22990_1_1	915	41	186	11.2011	52.0014	2.21491	Up	1.43e-13	4.16e-12	-	-	-	gi|82409002|gb|ABB73282.1|/8.36368e-07/reverse transcriptase [Penaeus monodon]
Unigene15846_1_1	341	17	77	12.4621	57.7643	2.21263	Up	2.6e-08	4.14e-07	-	-	-	-
Unigene44335_1_1	569	56	253	24.6021	113.745	2.20895	Up	1.47e-14	4.86e-13	-	-	-	-
Unigene43914_1_1	1567	197	887	31.4263	144.803	2.20405	Up	0	0	-	-	-	-
Unigene16381_1_1	246	10	45	10.1616	46.7951	2.20323	Up	2.62e-06	3.18e-05	-	-	-	-
Unigene50410_1_1	472	10	45	5.29608	24.389	2.20323	Up	2.62e-06	3.18e-05	-	-	-	-
Unigene27257_1_1	514	8	36	3.89066	17.9169	2.20323	Up	1.66e-05	0.000175403	-	-	-	gi|321456033|gb|EFX67151.1|/9.46024e-12/hypothetical protein DAPPUDRAFT_302188 [Daphnia pulex]
Unigene28250_1_1	360	14	63	9.72125	44.7673	2.20323	Up	1.69e-07	2.44e-06	-	-	-	-
Unigene15592_1_1	253	8	36	7.90435	36.4003	2.20323	Up	1.66e-05	0.000175441	-	-	-	-
Unigene43112_1_1	708	88	394	31.0703	142.359	2.19593	Up	0	0	-	-	-	-
Unigene40232_1_1	597	26	115	10.8867	49.2773	2.17836	Up	9.2e-11	1.89e-09	-	-	-	-
Unigene23784_1_1	295	18	79	15.2527	68.506	2.16716	Up	1.4e-08	2.3e-07	-	-	-	-
Unigene16379_1_1	383	13	57	8.48479	38.0714	2.16576	Up	3.39e-07	4.68e-06	-	GO:0016740//transferase activity	-	gi|326578798|gb|ADZ95944.1|/1.04464e-07/reverse transcriptase [Oxytenis modestia]
CL448.Contig1_1_1	959	65	285	16.943	76.0238	2.16576	Up	0	0	-	-	-	gi|115933641|ref|XP_001183369.1|/9.57041e-25/PREDICTED: similar to ORF2-encoded protein [Strongylocentrotus purpuratus]
Unigene23624_1_1	714	16	70	5.60168	25.0797	2.16259	Up	4.92e-08	7.57e-07	GO:0044444//cytoplasmic part	-	-	gi|260784656|ref|XP_002587381.1|/5.74247e-33/hypothetical protein BRAFLDRAFT_96268 [Branchiostoma floridae]
Unigene18306_1_1	1666	24	105	3.60108	16.1227	2.16259	Up	3.23e-10	6.3e-09	-	-	-	-
Unigene49947_1_1	519	8	35	3.85318	17.2514	2.16259	Up	2.4e-05	0.000244525	-	GO:0046872//metal ion binding;GO:0016491//oxidoreductase activity	-	gi|225548285|gb|ACN93794.1|/2.17329e-43/cytochrome p450 [Reticulitermes flavipes]
Unigene43205_1_1	962	173	755	44.9539	200.768	2.15901	Up	3.28e-13	8.82e-12	-	-	-	-
Unigene44808_1_1	667	75	327	28.1081	125.414	2.15764	Up	0	0	GO:0005622//intracellular	GO:0046872//metal ion binding	GO:0048523//negative regulation of cellular process;GO:0006915//apoptosis;GO:0022402//cell cycle process;GO:0008283//cell proliferation	gi|296479382|gb|DAA21497.1|/2.9468e-09/protein Mdm4 [Bos taurus]
Unigene45155_1_1	1805	31	135	4.2932	19.1329	2.15593	Up	4.25e-12	9.85e-11	-	-	-	-
Unigene37051_1_1	243	15	65	15.4306	68.4274	2.14878	Up	9.39e-08	1.4e-06	-	-	-	-
Unigene25037_1_1	317	33	143	26.0226	115.398	2.14878	Up	1.37e-12	3.36e-11	-	-	-	-
Unigene49355_1_1	223	9	39	10.0887	44.7387	2.14878	Up	9.66e-06	0.000106524	-	-	-	-
Unigene6501_1_1	492	9	39	4.57271	20.2779	2.14878	Up	9.66e-06	0.000106572	-	-	-	-
Unigene49229_1_1	209	9	39	10.7645	47.7355	2.14878	Up	9.66e-06	0.000106548	-	-	-	-
Unigene14035_1_1	666	34	147	12.7615	56.4633	2.14552	Up	8e-13	2.01e-11	-	-	-	-
Unigene47013_1_1	510	16	69	7.84235	34.61	2.14183	Up	4.99e-08	7.67e-07	-	-	-	-
Unigene48046_1_1	738	29	125	9.82287	43.3288	2.14111	Up	1.42e-11	3.15e-10	-	-	-	gi|70907192|gb|AAZ15237.1|/1.70521e-43/reverse transcriptase [Aedes aegypti]
Unigene37044_1_1	939	39	168	10.3823	45.7685	2.14022	Up	1.29e-13	3.76e-12	GO:0043231//intracellular membrane-bounded organelle;GO:0015630//microtubule cytoskeleton	GO:0005488//binding	-	gi|321469644|gb|EFX80623.1|/3.9515e-68/hypothetical protein DAPPUDRAFT_318220 [Daphnia pulex]
Unigene10709_1_1	841	10	43	2.97235	13.0796	2.13764	Up	4.07e-06	4.78e-05	-	-	-	gi|91079540|ref|XP_970903.1|/1.34046e-93/PREDICTED: similar to ovarian zinc finger protein [Tribolium castaneum]
Unigene48331_1_1	618	17	73	6.87634	30.2174	2.13567	Up	2.66e-08	4.22e-07	-	-	-	gi|260829669|ref|XP_002609784.1|/4.46969e-35/hypothetical protein BRAFLDRAFT_58685 [Branchiostoma floridae]
Unigene36375_1_1	631	14	60	5.5462	24.3246	2.13284	Up	1.86e-07	2.65e-06	-	-	-	-
Unigene41690_1_1	2516	148	634	14.7044	64.4617	2.13219	Up	0	0	-	-	-	-
Unigene14061_1_1	334	22	94	16.4654	71.9954	2.12847	Up	1.14e-09	2.1e-08	-	-	-	-
Unigene2389_1_1	1042	15	64	3.59849	15.7121	2.12642	Up	9.7e-08	1.44e-06	-	-	-	gi|307179273|gb|EFN67659.1|/3.5054e-07/Peptidyl-prolyl cis-trans isomerase [Camponotus floridanus]
Unigene46296_1_1	2541	82	349	8.06688	35.1353	2.12284	Up	0	0	-	-	-	gi|292614103|ref|XP_002662144.1|/8.63723e-92/PREDICTED: tetratricopeptide repeat protein 37-like [Danio rerio]
Unigene43513_1_1	1667	167	710	25.0425	108.955	2.12128	Up	1.4e-13	4.07e-12	-	-	-	gi|242025365|ref|XP_002433095.1|/7.94966e-16/conserved hypothetical protein [Pediculus humanus corporis]
Unigene33448_1_1	206	8	34	9.70777	42.2216	2.12077	Up	3.62e-05	0.000352705	-	-	-	-
Unigene10430_1_1	259	8	34	7.72124	33.5817	2.12077	Up	3.62e-05	0.000352846	-	-	-	-
Unigene45665_1_1	296	8	34	6.75608	29.384	2.12077	Up	3.62e-05	0.000352775	-	-	-	-
Unigene12871_1_1	364	8	34	5.49396	23.8947	2.12077	Up	3.62e-05	0.000352635	-	-	-	gi|326911773|ref|XP_003202230.1|/2.28842e-15/PREDICTED: nuclear pore complex protein Nup205-like, partial [Meleagris gallopavo]
Unigene44093_1_1	973	154	651	39.5644	171.156	2.11303	Up	1.69e-13	4.83e-12	-	-	-	-
Unigene7808_1_1	238	22	93	23.1069	99.9607	2.11303	Up	1.14e-09	2.11e-08	GO:0031980//mitochondrial lumen	GO:0005515//protein binding	GO:0006626//protein targeting to mitochondrion	gi|327270566|ref|XP_003220060.1|/7.48802e-19/PREDICTED: grpE protein homolog 1, mitochondrial-like [Anolis carolinensis]
Unigene27957_1_1	571	10	42	4.37785	18.8164	2.1037	Up	5.56e-06	6.43e-05	-	-	-	-
Unigene10276_1_1	425	10	42	5.88176	25.2804	2.1037	Up	5.56e-06	6.43e-05	-	-	-	gi|328782864|ref|XP_393988.4|/2.29541e-07/PREDICTED: collagen alpha-1(IV) chain-like [Apis mellifera]
Unigene18595_1_1	698	91	381	32.5899	139.635	2.09916	Up	0	0	-	-	-	-
CL2.Contig5_1_1	4480	70	293	3.90586	16.7307	2.09878	Up	0	0	-	-	-	gi|297683612|ref|XP_002819467.1|/7.19216e-07/PREDICTED: hypothetical protein LOC100454571 [Pongo abelii]
Unigene48634_1_1	429	12	50	6.99231	29.8151	2.0922	Up	1.02e-06	1.31e-05	-	-	-	-
Unigene24147_1_1	2238	62	257	6.92513	29.3762	2.08474	Up	0	0	-	-	-	gi|332025512|gb|EGI65675.1|/9.11481e-90/Testis-expressed sequence 2 protein [Acromyrmex echinatior]
Unigene22350_1_1	331	14	58	10.573	44.8253	2.08393	Up	2.24e-07	3.17e-06	-	-	-	-
Unigene44592_1_1	456	21	87	11.512	48.8065	2.08393	Up	2.16e-09	3.86e-08	-	GO:0005488//binding;GO:0016818//hydrolase activity, acting on acid anhydrides, in phosphorus-containing anhydrides	GO:0009987//cellular process	gi|296213588|ref|XP_002753335.1|/2.70509e-08/PREDICTED: hypothetical protein LOC100406740 [Callithrix jacchus]
Unigene13291_1_1	956	29	120	7.58292	32.1105	2.08222	Up	1.42e-11	3.14e-10	-	-	-	gi|270002777|gb|EEZ99224.1|/4.23377e-57/draper [Tribolium castaneum]
Unigene22657_1_1	945	82	339	21.691	91.768	2.0809	Up	0	0	-	-	-	gi|307189829|gb|EFN74101.1|/7.38248e-22/RNA polymerase II-associated protein 3 [Camponotus floridanus]
Unigene42518_1_1	207	8	33	9.66087	40.7818	2.0777	Up	5.62e-05	0.000523672	-	-	-	-
Unigene4020_1_1	206	9	37	10.9212	45.9471	2.07284	Up	2.09e-05	0.000214547	-	-	-	-
Unigene16589_1_1	265	9	37	8.48972	35.7173	2.07284	Up	2.09e-05	0.000214592	-	-	-	-
Unigene49934_1_1	719	30	123	10.4301	43.7622	2.06893	Up	7.73e-12	1.74e-10	-	-	-	-
Unigene6874_1_1	490	10	41	5.10153	21.4048	2.06893	Up	8.01e-06	8.93e-05	-	-	-	-
Unigene50781_1_1	257	10	41	9.72665	40.8107	2.06893	Up	8.01e-06	8.93e-05	-	-	-	-
Unigene24134_1_1	576	64	262	27.775	116.36	2.06673	Up	0	0	-	-	-	-
Unigene8634_1_1	564	22	90	9.7508	40.8213	2.06573	Up	1.15e-09	2.13e-08	-	-	-	-
Unigene23552_1_1	492	35	143	17.7828	74.3523	2.0639	Up	4.91e-13	1.28e-11	-	-	-	-
Unigene40300_1_1	840	13	53	3.86866	16.1406	2.06079	Up	5.77e-07	7.69e-06	-	-	-	-
Unigene8017_1_1	245	45	183	45.9138	191.077	2.05715	Up	1.82e-14	5.94e-13	-	-	-	-
Unigene40585_1_1	292	36	146	30.8188	127.907	2.05321	Up	3.21e-13	8.69e-12	-	-	-	-
Unigene46663_1_1	262	87	352	83.007	343.688	2.0498	Up	0	0	-	-	-	-
Unigene43316_1_1	1811	90	363	12.4228	51.2757	2.04528	Up	0	0	-	-	-	gi|115942988|ref|XP_793201.2|/3.01948e-24/PREDICTED: hypothetical protein, partial [Strongylocentrotus purpuratus]
Unigene44241_1_1	1013	91	367	22.4558	92.6787	2.04515	Up	0	0	-	-	-	-
Unigene27156_1_1	211	9	36	10.6624	43.6459	2.03331	Up	3.23e-05	0.000318276	-	-	-	-
Unigene15664_1_1	1017	10	40	2.45796	10.0615	2.03331	Up	1.2e-05	0.00013025	-	-	-	-
Unigene50014_1_1	205	8	32	9.75512	39.9318	2.03331	Up	8.91e-05	0.000797811	-	-	-	-
Unigene46227_1_1	305	8	32	6.55672	26.8394	2.03331	Up	8.91e-05	0.000797665	-	-	-	gi|291241601|ref|XP_002740701.1|/3.06104e-20/PREDICTED: KIAA0225-like [Saccoglossus kowalevskii]
Unigene23195_1_1	220	15	60	17.0438	69.7673	2.03331	Up	1.46e-07	2.13e-06	-	-	-	-
Unigene9279_1_1	553	99	396	44.7514	183.186	2.03331	Up	3.11e-15	1.08e-13	-	-	-	-
Unigene24394_1_1	186	12	48	16.1274	66.0164	2.03331	Up	1.82e-06	2.26e-05	-	-	-	-
Unigene22356_1_1	378	14	56	9.25833	37.8983	2.03331	Up	3.25e-07	4.5e-06	-	-	-	-
Unigene28115_1_1	311	9	36	7.234	29.6118	2.03331	Up	3.23e-05	0.000318341	-	-	-	-
Unigene44509_1_1	1039	41	164	9.86427	40.3786	2.03331	Up	1.43e-13	4.15e-12	-	GO:0016791//phosphatase activity	GO:0044237//cellular metabolic process;GO:0010467//gene expression	gi|327287116|ref|XP_003228275.1|/3.02136e-43/PREDICTED: RNA/RNP complex-1-interacting phosphatase-like [Anolis carolinensis]
Unigene6059_1_1	170	8	32	11.7635	48.1531	2.03331	Up	8.91e-05	0.000797519	-	-	-	-
Unigene22310_1_1	233	65	259	69.7355	284.359	2.02775	Up	0	0	-	-	-	-
Unigene43160_1_1	443	44	174	24.8282	100.477	2.01682	Up	7.9e-14	2.4e-12	-	-	-	-
Unigene35477_1_1	736	22	87	7.47208	30.2388	2.01682	Up	1.21e-09	2.23e-08	-	-	-	gi|241122917|ref|XP_002403727.1|/2.78925e-14/hypothetical protein IscW_ISCW017097 [Ixodes scapularis]
Unigene9289_1_1	961	152	601	39.5382	159.983	2.0166	Up	7.13e-14	2.17e-12	-	GO:0019136//deoxynucleoside kinase activity;GO:0046914//transition metal ion binding;GO:0032559//adenyl ribonucleotide binding	GO:0006259//DNA metabolic process	gi|291226621|ref|XP_002733254.1|/6.36425e-69/PREDICTED: thymidine kinase-like [Saccoglossus kowalevskii]
Unigene45784_1_1	741	21	83	7.08431	28.6539	2.01603	Up	2.33e-09	4.16e-08	GO:0043231//intracellular membrane-bounded organelle	-	GO:0006996//organelle organization	gi|194764214|ref|XP_001964225.1|/2.74142e-17/GF20825 [Drosophila ananassae]
Unigene19860_1_1	1083	551	2174	127.18	513.516	2.01354	Up	2.82e-14	9e-13	-	-	-	gi|238816825|gb|ACR56783.1|/1.83163e-46/small ubiquitin-like modifier-1 [Litopenaeus vannamei]
Unigene40248_1_1	498	55	217	27.6077	111.469	2.0135	Up	0	0	-	-	-	-
Unigene12286_1_1	795	14	55	4.40208	17.6978	2.00731	Up	4.26e-07	5.79e-06	-	GO:0016740//transferase activity	-	gi|328708226|ref|XP_003243629.1|/2.55357e-19/PREDICTED: sphingosine kinase 2-like isoform 2 [Acyrthosiphon pisum]
Unigene23755_1_1	750	14	55	4.6662	18.7596	2.00731	Up	4.26e-07	5.79e-06	-	-	-	-
Unigene23268_1_1	426	28	110	16.4303	66.0551	2.00731	Up	2.66e-11	5.74e-10	-	-	-	-
Unigene3200_1_1	267	12	47	11.2348	45.0308	2.00293	Up	2.63e-06	3.19e-05	-	-	-	-
Unigene8237_1_1	859	57	223	16.5874	66.4102	2.00132	Up	5.6e-14	1.74e-12	-	-	-	-
Unigene37887_1_1	241	11	43	11.4096	45.643	2.00014	Up	6.88e-06	7.75e-05	-	-	-	-
Unigene45712_1_1	457	11	43	6.0169	24.07	2.00014	Up	6.88e-06	7.75e-05	-	-	-	-
Unigene15696_1_1	393	11	43	6.99676	27.9898	2.00014	Up	6.88e-06	7.75e-05	GO:0000228//nuclear chromosome;GO:0000785//chromatin	GO:0003676//nucleic acid binding	GO:0040029//regulation of gene expression, epigenetic;GO:0034728	gi|241122402|ref|XP_002403551.1|/5.84036e-11/histone H2a, putative [Ixodes scapularis]
Unigene10106_1_1	465	10	39	5.37581	21.4553	1.99678	Up	1.85e-05	0.00019223	-	-	-	gi|149489365|ref|XP_001508973.1|/8.88726e-07/PREDICTED: similar to coiled-coil domain containing 88, partial [Ornithorhynchus anatinus]
Unigene22354_1_1	485	20	78	10.3082	41.1411	1.99678	Up	4.89e-09	8.47e-08	-	-	-	-
Unigene43663_1_1	1690	67	261	9.91025	39.5073	1.99512	Up	0	0	-	-	-	-
Unigene41057_1_1	575	38	148	16.5201	65.8441	1.99483	Up	1.79e-13	5.09e-12	GO:0044444//cytoplasmic part;GO:0042598//vesicular fraction	GO:0046872//metal ion binding	-	gi|51011616|gb|AAT92217.1|/8.10732e-38/cytochrome b5 [Ixodes pacificus]
Unigene19906_1_1	1807	3455	13441	477.954	1902.82	1.99319	Up	0	0	-	GO:0016832//aldehyde-lyase activity	GO:0006007//glucose catabolic process	gi|46561746|gb|AAT01078.1|/9.93216e-169/putative fructose 1,6-bisphosphate aldolase [Homalodisca vitripennis]
Unigene13914_1_1	1272	71	276	13.953	55.5067	1.99209	Up	0	0	-	-	-	gi|328716206|ref|XP_003245865.1|/2.03562e-10/PREDICTED: protein unc-13 homolog D-like isoform 4 [Acyrthosiphon pisum]
Unigene40747_1_1	845	35	136	10.354	41.1723	1.99149	Up	4.92e-13	1.28e-11	-	-	-	-
Unigene9246_1_1	538	119	461	55.2919	219.201	1.98711	Up	0	0	-	-	-	-
Unigene35981_1_1	608	39	150	16.0346	63.1118	1.97672	Up	1.29e-13	3.76e-12	-	-	-	gi|307179810|gb|EFN67997.1|/1.64699e-10/Protein unc-13-like protein D [Camponotus floridanus]
CL82.Contig1_1_1	624	51	196	20.4306	80.3516	1.97559	Up	9.1e-15	3.06e-13	-	-	-	-
Unigene40691_1_1	379	51	196	33.6378	132.294	1.97559	Up	9.1e-15	3.06e-13	-	-	-	-
Unigene36612_1_1	673	12	46	4.45721	17.485	1.97191	Up	3.94e-06	4.63e-05	-	-	-	gi|156543742|ref|XP_001605981.1|/1.20313e-26/PREDICTED: similar to conserved hypothetical protein [Nasonia vitripennis]
Unigene11502_1_1	565	12	46	5.3092	20.8273	1.97191	Up	3.94e-06	4.63e-05	-	-	-	gi|156405695|ref|XP_001640867.1|/5.41132e-23/predicted protein [Nematostella vectensis]
Unigene7096_1_1	669	12	46	4.48386	17.5896	1.97191	Up	3.94e-06	4.63e-05	-	-	-	gi|322791260|gb|EFZ15784.1|/3.76906e-18/hypothetical protein SINV_02753 [Solenopsis invicta]
Unigene8377_1_1	4225	247	946	14.6139	57.278	1.97064	Up	0	0	GO:0032991//macromolecular complex;GO:0043231//intracellular membrane-bounded organelle	GO:0003676//nucleic acid binding;GO:0022892	GO:0051707//response to other organism;GO:0050658//RNA transport;GO:0033365//protein localization in organelle;GO:0009894;GO:0046605//regulation of centrosome cycle;GO:0006605//protein targeting;GO:0033157//regulation of intracellular protein transport	gi|156543308|ref|XP_001604619.1|/0/PREDICTED: similar to nuclear export factor CRM1 [Nasonia vitripennis]
CL612.Contig1_1_1	913	40	153	10.9518	42.8691	1.96877	Up	1.1e-13	3.28e-12	-	-	-	gi|115721681|ref|XP_001197580.1|/5.59705e-11/PREDICTED: hypothetical protein, partial [Strongylocentrotus purpuratus]
Unigene13455_1_1	1143	57	218	12.4659	48.7903	1.9686	Up	5.6e-14	1.74e-12	-	-	-	gi|260787331|ref|XP_002588707.1|/1.85395e-36/hypothetical protein BRAFLDRAFT_131216 [Branchiostoma floridae]
Unigene45148_1_1	342	31	118	22.6586	88.2631	1.96175	Up	4.34e-12	1e-10	-	-	-	-
Unigene50411_1_1	476	10	38	5.25158	20.4221	1.95931	Up	2.9e-05	0.000290514	-	-	-	gi|115914033|ref|XP_001200811.1|/6.39038e-27/PREDICTED: similar to Os06g0188100, partial [Strongylocentrotus purpuratus]
Unigene33061_1_1	485	10	38	5.15412	20.0431	1.95931	Up	2.9e-05	0.000290454	-	-	-	-
Unigene41919_1_1	268	33	125	30.7805	119.316	1.9547	Up	1.39e-12	3.4e-11	-	-	-	-
Unigene7299_1_1	485	80	303	41.233	159.817	1.95455	Up	0	0	-	-	-	-
Unigene48313_1_1	379	14	53	9.23391	35.7734	1.95387	Up	8.56e-07	1.11e-05	-	-	-	-
Unigene41770_1_1	260	9	34	8.65298	33.4525	1.95085	Up	8.1e-05	0.000731079	-	-	-	-
Unigene23136_1_1	606	39	147	16.0875	62.0537	1.94758	Up	1.29e-13	3.77e-12	-	-	-	-
Unigene44220_1_1	1950	45	169	5.76865	22.1705	1.94233	Up	1.82e-14	5.93e-13	-	-	-	-
Unigene7769_1_1	740	61	229	20.606	79.1639	1.94177	Up	2.42e-14	7.75e-13	-	-	-	-
Unigene3247_1_1	397	12	45	7.55592	28.9965	1.9402	Up	6.04e-06	6.91e-05	-	-	-	-
Unigene7280_1_1	692	24	90	8.66965	33.2705	1.9402	Up	4.26e-10	8.25e-09	-	-	-	-
Unigene22360_1_1	395	20	75	12.657	48.5722	1.9402	Up	7.78e-09	1.31e-07	-	-	-	-
Unigene12815_1_1	1688	37	138	5.47931	20.9137	1.93238	Up	2.23e-13	6.22e-12	-	GO:0015405//P-P-bond-hydrolysis-driven transmembrane transporter activity;GO:0042623//ATPase activity, coupled	-	gi|156551141|ref|XP_001604021.1|/1.03884e-164/PREDICTED: similar to ENSANGP00000027587 [Nasonia vitripennis]
Unigene3962_1_1	622	11	41	4.42078	16.8623	1.93143	Up	1.65e-05	0.000174471	-	-	-	gi|328696746|ref|XP_003240114.1|/8.0285e-56/PREDICTED: heparan-alpha-glucosaminide N-acetyltransferase-like isoform 2 [Acyrthosiphon pisum]
Unigene50159_1_1	648	21	78	8.10104	30.7923	1.92639	Up	4.32e-09	7.52e-08	-	-	-	gi|156543670|ref|XP_001605210.1|/1.24094e-09/PREDICTED: similar to conserved hypothetical protein [Nasonia vitripennis]
Unigene18102_1_1	695	14	52	5.03547	19.14	1.92639	Up	1.28e-06	1.62e-05	GO:0044444//cytoplasmic part	GO:0003676//nucleic acid binding;GO:0005515//protein binding	GO:0006351//transcription, DNA-dependent;GO:0023034;GO:0050794//regulation of cellular process	gi|195127535|ref|XP_002008224.1|/1.11994e-38/GI13370 [Drosophila mojavensis]
Unigene36748_1_1	390	24	89	15.3831	58.3779	1.92408	Up	4.88e-10	9.42e-09	-	GO:0004468//lysine N-acetyltransferase activity	-	gi|187610693|gb|ACD13595.1|/1.74399e-47/mitotic checkpoint protein [Penaeus monodon]
Unigene13887_1_1	245	10	37	10.2031	38.633	1.92083	Up	4.6e-05	0.000441263	-	-	-	-
Unigene9038_1_1	1204	40	148	8.30482	31.4455	1.92083	Up	1.1e-13	3.27e-12	-	GO:0016798//hydrolase activity, acting on glycosyl bonds	GO:0044238//primary metabolic process	gi|57490775|gb|AAW51361.1|/0/beta-1,3-glucan binding protein [Litopenaeus vannamei]
Unigene41844_1_1	1509	10	37	1.65656	6.27243	1.92083	Up	4.6e-05	0.00044135	-	-	-	gi|307212877|gb|EFN88497.1|/3.33736e-127/hypothetical protein EAI_03126 [Harpegnathos saltator]
Unigene19945_1_1	1218	555	2050	113.905	430.556	1.91837	Up	0	0	-	-	-	gi|158830131|gb|ABW81469.1|/9.24943e-106/tetraspanins-like protein CD63 [Fenneropenaeus chinensis]
Unigene46600_1_1	279	13	48	11.6476	44.0109	1.91783	Up	3.44e-06	4.08e-05	-	-	-	-
Unigene7279_1_1	722	13	48	4.50093	17.007	1.91783	Up	3.44e-06	4.08e-05	-	-	-	-
Unigene40381_1_1	467	16	59	8.56445	32.319	1.91595	Up	2.77e-07	3.89e-06	-	-	-	-
Unigene18964_1_1	1109	668	2457	150.571	566.757	1.91229	Up	3.42e-13	9.16e-12	GO:0031980//mitochondrial lumen;GO:0005743//mitochondrial inner membrane;GO:0044425//membrane part;GO:0000267//cell fraction	GO:0009055//electron carrier activity;GO:0005506//iron ion binding	GO:0006800//oxygen and reactive oxygen species metabolic process;GO:0000737//DNA catabolic process, endonucleolytic;GO:0022904//respiratory electron transport chain;GO:0051234//establishment of localization;GO:0006919//activation of caspase activity;GO:0006950//response to stress	gi|309242901|dbj|BAJ22990.1|/2.30323e-52/cytochrome c [Marsupenaeus japonicus]
Unigene18222_1_1	3093	118	434	9.53671	35.8949	1.91222	Up	0	0	-	-	-	gi|328724512|ref|XP_001948282.2|/3.78639e-20/PREDICTED: hypothetical protein LOC100164870 [Acyrthosiphon pisum]
Unigene27881_1_1	319	12	44	9.40345	35.2846	1.90778	Up	9.42e-06	0.000104121	-	-	-	-
Unigene9097_1_1	1044	87	319	20.8313	78.1652	1.90778	Up	0	0	-	GO:0005488//binding	-	gi|260820407|ref|XP_002605526.1|/6.69991e-91/hypothetical protein BRAFLDRAFT_116233 [Branchiostoma floridae]
Unigene23284_1_1	2056	48	176	5.83599	21.8984	1.90778	Up	1.01e-13	3.02e-12	-	GO:0070011//peptidase activity, acting on L-amino acid peptides	-	gi|328787509|ref|XP_393860.4|/0/PREDICTED: neprilysin 2 [Apis mellifera]
Unigene19099_1_1	2025	408	1494	50.3653	188.733	1.90585	Up	4.73e-13	1.24e-11	-	-	-	gi|148228482|ref|NP_001079962.1|/2.511e-99/von Willebrand factor A domain containing 5A [Xenopus laevis]
Unigene38779_1_1	206	20	73	24.2694	90.6523	1.9012	Up	1.38e-08	2.27e-07	-	-	-	-
Unigene43148_1_1	552	40	146	18.1141	67.6608	1.9012	Up	1.11e-13	3.28e-12	-	-	-	-
Unigene18487_1_1	679	154	562	56.6954	211.734	1.90095	Up	1.69e-13	4.82e-12	-	-	-	-
Unigene40766_1_1	539	28	102	12.9857	48.4099	1.89838	Up	3.8e-11	8.11e-10	-	-	-	-
CL471.Contig1_1_1	2115	14	51	1.65468	6.16855	1.89838	Up	1.96e-06	2.41e-05	GO:0005622//intracellular	GO:0005515//protein binding	-	gi|156717706|ref|NP_001096393.1|/1.99741e-14/tripartite motif containing 32 [Xenopus (Silurana) tropicalis]
Unigene18215_1_1	941	187	680	49.6762	184.86	1.8958	Up	2.99e-13	8.17e-12	-	-	-	-
Unigene1981_1_1	316	19	69	15.0301	55.858	1.8939	Up	3.46e-08	5.45e-07	-	-	-	-
Unigene48899_1_1	348	19	69	13.6481	50.7216	1.8939	Up	3.46e-08	5.45e-07	-	-	-	-
Unigene42926_1_1	1475	16	58	2.71159	10.0591	1.89129	Up	4.16e-07	5.67e-06	-	-	-	-
Unigene45214_1_1	724	24	87	8.28646	30.74	1.89129	Up	7.46e-10	1.4e-08	GO:0000228//nuclear chromosome;GO:0000785//chromatin	GO:0005488//binding	GO:0040029//regulation of gene expression, epigenetic;GO:0006325//chromatin organization	gi|260802420|ref|XP_002596090.1|/6.48894e-48/hypothetical protein BRAFLDRAFT_276131 [Branchiostoma floridae]
Unigene50115_1_1	298	34	123	28.5206	105.587	1.88836	Up	9.08e-13	2.26e-11	-	-	-	-
CL703.Contig1_1_1	375	23	83	15.3318	56.62	1.88479	Up	1.78e-09	3.21e-08	-	-	-	-
Unigene41969_1_1	968	56	202	14.4614	53.3825	1.88416	Up	1.47e-14	4.85e-13	GO:0016020//membrane	-	GO:0006810//transport;GO:0009987//cellular process	gi|156545854|ref|XP_001606393.1|/2.81567e-40/PREDICTED: similar to GA10816-PA [Nasonia vitripennis]
Unigene40219_1_1	1495	43	155	7.18992	26.5225	1.88317	Up	1.15e-13	3.39e-12	-	-	-	gi|156549977|ref|XP_001603755.1|/2.24947e-91/PREDICTED: similar to alcohol dehydrogenase [Nasonia vitripennis]
Unigene19738_1_1	1037	783	2819	188.747	695.408	1.88141	Up	0	0	-	-	-	gi|332208838|ref|XP_003253519.1|/2.0455e-07/PREDICTED: hypothetical protein LOC100594049 [Nomascus leucogenys]
Unigene41068_1_1	2183	138	496	15.8024	58.1234	1.87898	Up	1.77e-13	5.05e-12	-	-	-	gi|260822334|ref|XP_002606557.1|/2.32907e-82/hypothetical protein BRAFLDRAFT_252309 [Branchiostoma floridae]
Unigene36172_1_1	658	17	61	6.45832	23.7152	1.87658	Up	2.37e-07	3.34e-06	-	-	GO:0006779//porphyrin biosynthetic process	gi|195471609|ref|XP_002088095.1|/2.08074e-28/GE14253 [Drosophila yakuba]
Unigene22667_1_1	250	12	43	11.9988	43.9999	1.87461	Up	1.48e-05	0.000157168	-	-	-	-
Unigene51315_1_1	1118	21	75	4.69542	17.161	1.86981	Up	1.11e-08	1.84e-07	GO:0043231//intracellular membrane-bounded organelle	-	-	gi|241574826|ref|XP_002403141.1|/4.5099e-80/conserved hypothetical protein [Ixodes scapularis]
Unigene42991_1_1	625	23	82	9.19908	33.5627	1.8673	Up	2.47e-09	4.4e-08	-	-	-	gi|91090400|ref|XP_970467.1|/9.04621e-31/PREDICTED: similar to GA12051-PA [Tribolium castaneum]
Unigene40829_1_1	1226	75	267	15.2921	55.7114	1.86519	Up	0	0	GO:0043234//protein complex;GO:0044424//intracellular part	GO:0030695//GTPase regulator activity;GO:0008135//translation factor activity, nucleic acid binding;GO:0032561//guanyl ribonucleotide binding;GO:0032559//adenyl ribonucleotide binding	GO:0006413//translational initiation;GO:0050896//response to stimulus;GO:0008366//axon ensheathment;GO:0008585//female gonad development;GO:0021782//glial cell development	gi|321469197|gb|EFX80178.1|/2.40255e-61/hypothetical protein DAPPUDRAFT_304186 [Daphnia pulex]
Unigene40446_1_1	513	18	64	8.77105	31.9143	1.86338	Up	1.35e-07	1.97e-06	-	-	-	-
Unigene1923_1_1	171	20	71	29.2368	106.215	1.86113	Up	2.89e-08	4.59e-07	-	-	-	-
Unigene43251_1_1	2369	226	802	23.8473	86.6029	1.86059	Up	3.89e-14	1.22e-12	-	-	-	gi|156365068|ref|XP_001626664.1|/3.53351e-07/predicted protein [Nematostella vectensis]
Unigene49028_1_1	467	11	39	5.88806	21.3634	1.85928	Up	4.14e-05	0.00039967	GO:0005634//nucleus	GO:0005488//binding	GO:0006810//transport;GO:0033036;GO:0009987//cellular process	gi|332023313|gb|EGI63567.1|/3.55047e-43/Nuclear pore complex protein Nup155 [Acromyrmex echinatior]
Unigene25735_1_1	312	11	39	8.81322	31.9767	1.85928	Up	4.14e-05	0.000399749	-	-	-	-
Unigene13620_1_1	609	60	212	24.6281	89.0516	1.85434	Up	0	0	-	-	-	-
Unigene40178_1_1	904	34	120	9.40171	33.9575	1.85274	Up	1.24e-12	3.03e-11	GO:0044444//cytoplasmic part	-	GO:0019538//protein metabolic process	gi|66472698|ref|NP_001018362.1|/6.19969e-39/pyroglutamyl-peptidase 1 [Danio rerio]
Unigene12926_1_1	343	21	74	15.3046	55.1901	1.85044	Up	1.64e-08	2.68e-07	-	-	-	-
Unigene23714_1_1	380	56	197	36.8384	132.619	1.848	Up	1.47e-14	4.86e-13	-	-	-	-
Unigene44170_1_1	742	58	204	19.5398	70.3314	1.84775	Up	8.22e-15	2.78e-13	-	-	-	-
Unigene41549_1_1	374	47	165	31.414	112.859	1.84504	Up	0	0	-	-	-	-
Unigene36201_1_1	1975	59	207	7.46761	26.8118	1.84415	Up	2.13e-14	6.88e-13	GO:0044464//cell part	-	-	gi|332016404|gb|EGI57317.1|/7.4241e-48/MOSC domain-containing protein 1, mitochondrial [Acromyrmex echinatior]
Unigene44020_1_1	414	63	221	38.0397	136.557	1.84393	Up	0	0	-	-	-	-
Unigene8924_1_1	652	20	70	7.66794	27.4646	1.84066	Up	4.36e-08	6.79e-07	GO:0044421//extracellular region part	GO:0005488//binding	GO:0051234//establishment of localization	gi|117330|sp|P80007.1|CRA2_HOMGA/5.84198e-76/RecName: Full=Crustacyanin-A2 subunit
Unigene11968_1_1	421	12	42	7.12518	25.5206	1.84066	Up	2.34e-05	0.000238754	-	-	-	-
Unigene3071_1_1	427	36	126	21.0752	75.4859	1.84066	Up	4.66e-13	1.22e-11	-	-	-	-
Unigene43349_1_1	628	33	115	13.1356	46.8448	1.8344	Up	3.26e-12	7.69e-11	GO:0044464//cell part;GO:0043227//membrane-bounded organelle	GO:0005488//binding	-	gi|321459602|gb|EFX70654.1|/1.12159e-20/hypothetical protein DAPPUDRAFT_93444 [Daphnia pulex]
Unigene17898_1_1	2986	854	2973	71.4932	254.7	1.83292	Up	7.47e-13	1.89e-11	-	GO:0008233//peptidase activity	-	gi|133754271|gb|ABO38430.1|/8.66658e-147/effector caspase [Penaeus monodon]
Unigene17740_1_1	1536	40	139	6.50977	23.1498	1.83032	Up	1.21e-13	3.54e-12	-	GO:0016763//transferase activity, transferring pentosyl groups	GO:0006139//nucleobase, nucleoside, nucleotide and nucleic acid metabolic process	gi|321465982|gb|EFX76980.1|/5.66405e-122/hypothetical protein DAPPUDRAFT_306029 [Daphnia pulex]
Unigene9499_1_1	2077	19	66	2.28672	8.12888	1.82977	Up	1.17e-07	1.73e-06	GO:0044464//cell part	GO:0005083//small GTPase regulator activity	GO:0035264//multicellular organism growth;GO:0032011//ARF protein signal transduction	gi|242024260|ref|XP_002432546.1|/1.8138e-177/Cytohesin-1, putative [Pediculus humanus corporis]
Unigene6298_1_1	286	17	59	14.8587	52.7727	1.82849	Up	5.61e-07	7.49e-06	-	-	-	-
Unigene23764_1_1	710	60	208	21.1246	74.9425	1.82686	Up	0	0	GO:0043231//intracellular membrane-bounded organelle;GO:0031224//intrinsic to membrane;GO:0019866//organelle inner membrane	GO:0004175//endopeptidase activity;GO:0046914//transition metal ion binding;GO:0005515//protein binding;GO:0032559//adenyl ribonucleotide binding;GO:0042623//ATPase activity, coupled	GO:0048741//skeletal muscle fiber development;GO:0060004//reflex;GO:0009057//macromolecule catabolic process;GO:0048667//cell morphogenesis involved in neuron differentiation;GO:0008366//axon ensheathment;GO:0035264//multicellular organism growth;GO:0019538//protein metabolic process	gi|156541797|ref|XP_001602382.1|/3.16562e-68/PREDICTED: similar to SD01613p [Nasonia vitripennis]
Unigene49327_1_1	504	24	83	11.9036	42.128	1.82338	Up	3.03e-09	5.32e-08	-	-	-	-
Unigene18584_1_1	603	176	608	72.9612	257.935	1.8218	Up	0	0	-	-	-	-
Unigene35180_1_1	1825	66	228	9.04019	31.9591	1.8218	Up	0	0	-	GO:0008171//O-methyltransferase activity	GO:0001510//RNA methylation;GO:0006397//mRNA processing	gi|321463616|gb|EFX74631.1|/1.60984e-158/hypothetical protein DAPPUDRAFT_307206 [Daphnia pulex]
Unigene10796_1_1	385	11	38	7.14214	25.2491	1.8218	Up	6.56e-05	0.000604777	GO:0016020//membrane	GO:0015171//amino acid transmembrane transporter activity	GO:0044238//primary metabolic process;GO:0015837//amine transport	gi|195127783|ref|XP_002008347.1|/3.44211e-27/GI13437 [Drosophila mojavensis]
Unigene48769_1_1	185	11	38	14.8634	52.5454	1.8218	Up	6.56e-05	0.000604891	-	-	-	-
Unigene19531_1_1	3899	31	107	1.98749	7.02027	1.82058	Up	1.85e-11	4.05e-10	-	-	-	gi|242005887|ref|XP_002423791.1|/0/eukaryotic translation initiation factor 4 gamma, putative [Pediculus humanus corporis]
Unigene18908_1_1	2254	1159	3982	128.536	451.929	1.81392	Up	3.49e-12	8.18e-11	-	-	-	gi|269785289|ref|NP_001161572.1|/2.19749e-75/iodide transporter-like protein [Saccoglossus kowalevskii]
Unigene43584_1_1	423	21	72	12.4101	43.5427	1.81092	Up	3.81e-08	5.97e-07	-	-	-	-
Unigene48708_1_1	717	28	96	9.76192	34.2512	1.81092	Up	2.12e-10	4.23e-09	-	-	-	gi|270013509|gb|EFA09957.1|/4.14246e-39/hypothetical protein TcasGA2_TC012114 [Tribolium castaneum]
Unigene46137_1_1	902	47	161	13.0253	45.6607	1.80964	Up	0	0	-	-	-	gi|221113855|ref|XP_002157720.1|/1.43591e-19/PREDICTED: hypothetical protein, partial [Hydra magnipapillata]
Unigene36907_1_1	378	26	89	17.194	60.2312	1.8086	Up	9.82e-10	1.82e-08	-	-	-	-
Unigene7850_1_1	1611	226	773	35.0679	122.746	1.80745	Up	3.89e-14	1.22e-12	GO:0044424//intracellular part	GO:0016787//hydrolase activity	GO:0042981//regulation of apoptosis;GO:0043068//positive regulation of programmed cell death	gi|304569876|gb|ADM45311.1|/7.3528e-19/caspase [Eriocheir sinensis]
Unigene5897_1_1	362	29	99	20.0256	69.96	1.80468	Up	1.21e-10	2.47e-09	-	-	-	-
Unigene7873_1_1	518	29	99	13.9947	48.891	1.80468	Up	1.21e-10	2.47e-09	-	-	-	-
Unigene46479_1_1	1380	34	116	6.1588	21.5032	1.80383	Up	3.51e-12	8.22e-11	GO:0016020//membrane	-	GO:0006811//ion transport	gi|260833578|ref|XP_002611734.1|/1.49296e-78/hypothetical protein BRAFLDRAFT_128730 [Branchiostoma floridae]
Unigene45465_1_1	889	27	92	7.59204	26.4734	1.80198	Up	5.6e-10	1.07e-08	-	-	-	-
Unigene18176_1_1	1419	233	793	41.0459	142.96	1.8003	Up	0	0	-	-	-	gi|321471178|gb|EFX82151.1|/3.03727e-66/hypothetical protein DAPPUDRAFT_49070 [Daphnia pulex]
Unigene50802_1_1	689	15	51	5.44213	18.9354	1.79884	Up	4.25e-06	4.98e-05	-	-	-	-
Unigene15327_1_1	253	25	85	24.7011	85.9452	1.79884	Up	2.62e-09	4.65e-08	-	-	-	-
Unigene2737_1_1	365	30	102	20.5459	71.4876	1.79884	Up	6.91e-11	1.45e-09	-	-	-	-
Unigene23445_1_1	848	25	85	7.36955	25.6417	1.79884	Up	2.62e-09	4.65e-08	GO:0016020//membrane	GO:0005215//transporter activity	GO:0015766	gi|300681126|sp|A5LGM7.1|TRET1_POLVA/9.48387e-31/RecName: Full=Facilitated trehalose transporter Tret1; Short=PvTret1
Unigene4638_1_1	431	15	51	8.69983	30.2703	1.79884	Up	4.25e-06	4.98e-05	-	-	-	-
Unigene12801_1_1	337	25	85	18.5441	64.5227	1.79884	Up	2.62e-09	4.65e-08	-	-	-	-
Unigene27685_1_1	590	18	61	7.62636	26.4485	1.79412	Up	4.97e-07	6.69e-06	-	-	-	gi|242004891|ref|XP_002423309.1|/2.50893e-69/conserved hypothetical protein [Pediculus humanus corporis]
Unigene7229_1_1	2425	173	585	17.8333	61.7117	1.79097	Up	3.28e-13	8.82e-12	GO:0044424//intracellular part	GO:0016790//thiolester hydrolase activity;GO:0032182//small conjugating protein binding	GO:0008344//adult locomotory behavior;GO:0019941//modification-dependent protein catabolic process;GO:0045597//positive regulation of cell differentiation;GO:0032868//response to insulin stimulus;GO:0007631//feeding behavior	gi|225908473|gb|ACO36738.1|/1.76764e-78/ubiquitin carboxyl-terminal esterase L3 [Scylla paramamosain]
Unigene49797_1_1	257	21	71	20.426	70.6722	1.79074	Up	5.89e-08	9e-07	-	-	-	-
Unigene36889_1_1	379	21	71	13.8509	47.9228	1.79074	Up	5.89e-08	9e-07	-	-	-	-
Unigene9858_1_1	417	40	135	23.9784	82.8173	1.7882	Up	1.73e-13	4.94e-12	-	-	-	-
Unigene45205_1_1	319	27	91	21.1578	72.975	1.78621	Up	8.54e-10	1.59e-08	-	-	-	-
Unigene50596_1_1	550	27	91	12.2715	42.3255	1.78621	Up	8.54e-10	1.6e-08	-	-	-	-
Unigene6410_1_1	341	11	37	8.06371	27.7569	1.78333	Up	0.000103788	0.000908166	-	GO:0016757//transferase activity, transferring glycosyl groups	GO:0006400//tRNA modification	gi|322799605|gb|EFZ20877.1|/2.1907e-18/hypothetical protein SINV_00155 [Solenopsis invicta]
Unigene43888_1_1	361	47	158	32.5452	111.963	1.7825	Up	0	0	GO:0031980//mitochondrial lumen	GO:0030554//adenyl nucleotide binding;GO:0042802//identical protein binding	GO:0044267//cellular protein metabolic process;GO:0006626//protein targeting to mitochondrion	gi|328780331|ref|XP_624159.2|/3.44167e-11/PREDICTED: grpE protein homolog, mitochondrial [Apis mellifera]
Unigene3756_1_1	461	14	47	7.59143	26.0808	1.78054	Up	1.18e-05	0.00012787	-	-	-	-
Unigene9099_1_1	1021	104	349	25.4627	87.4426	1.77995	Up	0	0	-	-	GO:0012501//programmed cell death;GO:0043410//positive regulation of MAPKKK cascade;GO:0008154//actin polymerization or depolymerization	gi|110671859|gb|ABG82044.1|/2.86978e-139/ALG-2 interacting protein x [Penaeus monodon]
Unigene48405_1_1	1131	34	114	7.51472	25.7849	1.77873	Up	7.49e-12	1.69e-10	-	-	-	gi|241997738|ref|XP_002433518.1|/3.41616e-59/conserved hypothetical protein [Ixodes scapularis]
CL687.Contig1_1_1	907	119	399	32.7972	112.535	1.77873	Up	0	0	-	-	-	gi|262400963|gb|ACY66384.1|/1.0674e-46/copper/zinc superoxide dismutase [Scylla paramamosain]
Unigene43751_1_1	970	54	181	13.9161	47.7342	1.77827	Up	4.44e-14	1.39e-12	-	GO:0004601//peroxidase activity	GO:0008152//metabolic process;GO:0006950//response to stress	gi|77166828|gb|ABA62390.1|/2.72239e-59/phospholipid-hydroperoxide glutathione peroxidase [Rhipicephalus microplus]
Unigene41355_1_1	703	60	201	21.335	73.1415	1.77747	Up	0	0	-	-	-	-
Unigene43134_1_1	1036	23	77	5.54964	19.0132	1.77653	Up	1.91e-08	3.11e-07	-	-	-	gi|321466647|gb|EFX77641.1|/2.09236e-44/hypothetical protein DAPPUDRAFT_105878 [Daphnia pulex]
Unigene17314_1_1	291	12	40	10.3082	35.1633	1.77027	Up	5.83e-05	0.000541032	-	GO:0008146//sulfotransferase activity	-	gi|327278946|ref|XP_003224220.1|/1.25794e-21/PREDICTED: heparan sulfate glucosamine 3-O-sulfotransferase 1-like [Anolis carolinensis]
Unigene28809_1_1	499	12	40	6.01142	20.5061	1.77027	Up	5.83e-05	0.00054093	GO:0044444//cytoplasmic part	GO:0030554//adenyl nucleotide binding;GO:0016723//oxidoreductase activity, oxidizing metal ions, NAD or NADP as acceptor	GO:0008652//cellular amino acid biosynthetic process;GO:0000096//sulfur amino acid metabolic process	gi|47223514|emb|CAF98001.1|/3.48872e-24/unnamed protein product [Tetraodon nigroviridis]
Unigene16237_1_1	192	12	40	15.6234	53.2944	1.77027	Up	5.83e-05	0.000541135	-	-	-	-
Unigene17813_1_1	160	72	240	112.489	383.72	1.77027	Up	0	0	-	-	-	gi|312117972|ref|XP_003151511.1|/5.35707e-12/hypothetical protein LOAG_15975 [Loa loa]
Unigene41635_1_1	1985	134	446	16.8749	57.4775	1.76812	Up	0	0	-	GO:0008443//phosphofructokinase activity;GO:0019203//carbohydrate phosphatase activity;GO:0032559//adenyl ribonucleotide binding	GO:0006000//fructose metabolic process	gi|241591922|ref|XP_002404032.1|/0/6-phosphofructo-2-kinase/fructose 2,6-bisphosphatase, putative [Ixodes scapularis]
Unigene13704_1_1	1393	46	153	8.25474	28.0972	1.76713	Up	7.35e-14	2.24e-12	-	-	-	gi|328778079|ref|XP_003249445.1|/5.25497e-39/PREDICTED: tricalbin-1-like [Apis mellifera]
Unigene23828_1_1	969	37	123	9.54497	32.4717	1.76637	Up	1.49e-12	3.63e-11	-	-	-	-
Unigene5778_1_1	263	25	83	23.7619	80.732	1.76449	Up	6.23e-09	1.06e-07	-	-	-	-
Unigene16508_1_1	189	19	63	25.1298	85.2711	1.76266	Up	4.41e-07	5.98e-06	-	-	-	gi|312080142|ref|XP_003142474.1|/1.05334e-12/hypothetical protein LOAG_06891 [Loa loa]
Unigene32358_1_1	260	13	43	12.4988	42.3076	1.75913	Up	3.28e-05	0.000322989	-	-	-	-
Unigene44298_1_1	698	154	509	55.1521	186.546	1.75804	Up	1.69e-13	4.82e-12	-	-	-	-
Unigene40648_1_1	986	118	390	29.9159	101.184	1.758	Up	0	0	-	-	-	-
Unigene7791_1_1	630	46	152	18.2521	61.72	1.75767	Up	7.48e-14	2.27e-12	-	-	-	gi|82179691|sp|Q5PQ76.1|CA050_XENLA/3.5747e-51/RecName: Full=Uncharacterized protein C1orf50 homolog
Unigene50217_1_1	629	23	76	9.14058	30.9091	1.75767	Up	2.97e-08	4.71e-07	-	-	-	gi|332809323|ref|XP_003308223.1|/5.97482e-06/PREDICTED: hypothetical protein LOC100614114 [Pan troglodytes]
Unigene41242_1_1	574	50	165	21.7748	73.5352	1.75577	Up	3.69e-14	1.17e-12	-	-	-	-
Unigene37083_1_1	347	24	79	17.2893	58.2399	1.75213	Up	1.69e-08	2.76e-07	-	-	-	-
Unigene40899_1_1	1243	138	454	27.7527	93.4346	1.75133	Up	1.77e-13	5.05e-12	-	-	-	gi|242008745|ref|XP_002425161.1|/1.68052e-102/predicted protein [Pediculus humanus corporis]
Unigene19858_1_1	1673	143	470	21.3667	71.8663	1.74995	Up	0	0	-	-	-	gi|321463114|gb|EFX74132.1|/1.51024e-99/hypothetical protein DAPPUDRAFT_200252 [Daphnia pulex]
CL235.Contig1_1_1	286	14	46	12.2365	41.1448	1.74951	Up	1.85e-05	0.00019219	-	-	-	-
Unigene27202_1_1	359	21	69	14.6225	49.1675	1.74951	Up	1.43e-07	2.08e-06	-	-	-	-
Unigene45920_1_1	548	21	69	9.57933	32.2101	1.74951	Up	1.43e-07	2.08e-06	GO:0031980//mitochondrial lumen	GO:0003677//DNA binding;GO:0016787//hydrolase activity	GO:0051603//proteolysis involved in cellular protein catabolic process	gi|321458014|gb|EFX69089.1|/3.34274e-27/hypothetical protein DAPPUDRAFT_259078 [Daphnia pulex]
Unigene27468_1_1	424	14	46	8.25389	27.7533	1.74951	Up	1.85e-05	0.000192231	-	-	-	-
Unigene19609_1_1	2198	293	962	33.3224	111.962	1.74844	Up	4.88e-13	1.28e-11	-	-	-	-
Unigene1574_1_1	1811	71	233	9.80023	32.9125	1.74775	Up	0	0	-	-	-	gi|260818956|ref|XP_002604648.1|/2.98466e-64/hypothetical protein BRAFLDRAFT_126791 [Branchiostoma floridae]
Unigene36415_1_1	779	25	82	8.0223	26.9277	1.747	Up	9.66e-09	1.62e-07	-	-	-	gi|47226420|emb|CAG08436.1|/7.17103e-51/unnamed protein product [Tetraodon nigroviridis]
Unigene36284_1_1	1098	75	246	17.0748	57.3134	1.747	Up	0	0	GO:0043231//intracellular membrane-bounded organelle;GO:0044444//cytoplasmic part	-	GO:0006887//exocytosis;GO:0006955//immune response;GO:0050794//regulation of cellular process;GO:0002252	gi|328789015|ref|XP_392442.4|/1.59549e-21/PREDICTED: BAI1-associated protein 3-like [Apis mellifera]
Unigene28292_1_1	1098	18	59	4.09795	13.7459	1.74603	Up	1.21e-06	1.54e-05	-	GO:0032561//guanyl ribonucleotide binding;GO:0008905	GO:0008152//metabolic process	gi|321471012|gb|EFX81986.1|/1.13749e-152/hypothetical protein DAPPUDRAFT_101964 [Daphnia pulex]
Unigene7453_1_1	534	106	347	49.6205	166.231	1.74418	Up	0	0	-	-	-	-
Unigene9713_1_1	301	15	49	12.4572	41.644	1.74113	Up	1.04e-05	0.000114064	-	-	-	-
Unigene2234_1_1	372	19	62	12.7675	42.6356	1.73958	Up	6.88e-07	9.07e-06	GO:0043231//intracellular membrane-bounded organelle;GO:0031224//intrinsic to membrane	GO:0004190//aspartic-type endopeptidase activity	GO:0060541//respiratory system development;GO:0051603//proteolysis involved in cellular protein catabolic process	gi|170029228|ref|XP_001842495.1|/1.68225e-18/signal peptide peptidase [Culex quinquefasciatus]
Unigene13431_1_1	442	19	62	10.7455	35.8833	1.73958	Up	6.88e-07	9.07e-06	-	-	-	-
Unigene23566_1_1	903	31	101	8.58164	28.6126	1.73732	Up	2.17e-10	4.31e-09	-	-	-	-
Unigene25102_1_1	581	51	166	21.9427	73.0895	1.73592	Up	9.33e-15	3.12e-13	-	-	-	-
Unigene37074_1_1	476	20	65	10.5032	34.9325	1.73375	Up	3.9e-07	5.33e-06	-	-	-	-
Unigene41773_1_1	235	28	91	29.7843	99.0596	1.73375	Up	1.8e-09	3.24e-08	-	-	-	-
Unigene50530_1_1	876	12	39	3.42432	11.389	1.73375	Up	9.18e-05	0.000820185	-	-	-	gi|123893110|sp|Q28GP0.1|CD033_XENTR/8.46151e-46/RecName: Full=UPF0462 protein C4orf33 homolog
Unigene19044_1_1	567	194	630	85.5294	284.237	1.7326	Up	4.89e-13	1.28e-11	-	-	-	-
Unigene44246_1_1	854	29	94	8.48861	28.1574	1.72992	Up	1.03e-09	1.9e-08	GO:0043234//protein complex;GO:0015630//microtubule cytoskeleton	GO:0032561//guanyl ribonucleotide binding;GO:0017111//nucleoside-triphosphatase activity;GO:0005198//structural molecule activity	GO:0032502//developmental process;GO:0043623//cellular protein complex assembly;GO:0007017//microtubule-based process	gi|3915093|sp|Q94571.1|TBB2_HOMAM/8.98778e-146/RecName: Full=Tubulin beta-2 chain; AltName: Full=Beta-II tubulin
Unigene28199_1_1	475	29	94	15.2616	50.6241	1.72992	Up	1.03e-09	1.9e-08	-	-	-	-
Unigene18797_1_1	2246	17	55	1.89206	6.26435	1.7272	Up	3.34e-06	3.96e-05	GO:0031224//intrinsic to membrane	-	GO:0048232//male gamete generation	gi|322787091|gb|EFZ13312.1|/8.53944e-96/hypothetical protein SINV_01830 [Solenopsis invicta]
Unigene2757_1_1	1265	60	194	11.8565	39.2315	1.72633	Up	0	0	-	-	-	gi|145207295|gb|AAH76031.2|/2.55139e-13/Zgc:136471 protein [Danio rerio]
Unigene41854_1_1	312	26	84	20.8313	68.8728	1.72519	Up	8.55e-09	1.44e-07	-	-	-	-
Unigene23725_1_1	664	78	252	29.3645	97.0858	1.72519	Up	0	0	-	-	-	-
Unigene43566_1_1	5129	456	1471	22.2243	73.3674	1.723	Up	1.81e-12	4.36e-11	GO:0043231//intracellular membrane-bounded organelle	GO:0016881//acid-amino acid ligase activity;GO:0005515//protein binding	-	gi|242023845|ref|XP_002432341.1|/0/disco-interacting protein, putative [Pediculus humanus corporis]
Unigene23420_1_1	730	23	74	7.87592	25.9318	1.7192	Up	7.17e-08	1.09e-06	-	-	-	-
Unigene41758_1_1	756	60	193	19.8393	65.3068	1.71887	Up	0	0	GO:0015630//microtubule cytoskeleton	GO:0017111//nucleoside-triphosphatase activity;GO:0032561//guanyl ribonucleotide binding	GO:0048311//mitochondrion distribution;GO:0051301//cell division;GO:0007033//vacuole organization;GO:0048488//synaptic vesicle endocytosis;GO:0006914//autophagy	gi|242004243|ref|XP_002423017.1|/1.8345e-48/dynamin, putative [Pediculus humanus corporis]
Unigene43818_1_1	638	37	119	14.497	47.7144	1.71867	Up	7.73e-12	1.74e-10	GO:0031981//nuclear lumen	GO:0005488//binding	GO:0006810//transport	gi|321478335|gb|EFX89292.1|/2.70355e-46/hypothetical protein DAPPUDRAFT_303148 [Daphnia pulex]
Unigene35641_1_1	303	19	61	15.675	51.5004	1.71612	Up	1.07e-06	1.37e-05	-	-	-	-
Unigene37105_1_1	296	19	61	16.0457	52.7183	1.71612	Up	1.07e-06	1.37e-05	-	-	-	-
Unigene10520_1_1	274	19	61	17.334	56.9511	1.71612	Up	1.07e-06	1.37e-05	-	GO:0003824//catalytic activity	GO:0065008;GO:0007439//ectodermal gut development;GO:0007399//nervous system development;GO:0033036;GO:0007392//initiation of dorsal closure;GO:0007431//salivary gland development;GO:0048102//autophagic cell death;GO:0043408//regulation of MAPKKK cascade	gi|321472462|gb|EFX83432.1|/2.2495e-23/hypothetical protein DAPPUDRAFT_6901 [Daphnia pulex]
Unigene36239_1_1	837	25	80	7.4664	24.4505	1.71138	Up	2.33e-08	3.72e-07	-	GO:0003676//nucleic acid binding;GO:0001071	GO:0006355//regulation of transcription, DNA-dependent;GO:0030154//cell differentiation	gi|339234267|ref|XP_003382250.1|/5.31156e-18/ETS factor [Trichinella spiralis]
Unigene43756_1_1	344	26	83	18.8935	61.7224	1.70791	Up	1.33e-08	2.19e-07	-	-	-	gi|110671859|gb|ABG82044.1|/2.317e-44/ALG-2 interacting protein x [Penaeus monodon]
Unigene18498_1_1	1206	204	651	42.2843	138.088	1.7074	Up	1.62e-13	4.67e-12	-	-	-	-
Unigene3609_1_1	249	21	67	21.0822	68.8333	1.70708	Up	3.45e-07	4.76e-06	-	-	-	-
Unigene18079_1_1	1551	158	504	25.4649	83.127	1.70681	Up	0	0	-	-	-	-
Unigene22940_1_1	609	40	127	16.4187	53.347	1.70006	Up	2.3e-12	5.51e-11	-	GO:0005488//binding	-	gi|242010584|ref|XP_002426045.1|/6.69435e-52/deltex, putative [Pediculus humanus corporis]
Unigene40479_1_1	279	23	73	20.6073	66.9332	1.69957	Up	1.11e-07	1.64e-06	-	-	-	-
Unigene19957_1_1	156	29	92	46.4697	150.864	1.69889	Up	2.46e-09	4.38e-08	-	-	-	-
Unigene41636_1_1	1734	158	498	22.7774	73.4689	1.68953	Up	0	0	-	-	-	-
Unigene22481_1_1	431	40	126	23.1995	74.7853	1.68866	Up	3.5e-12	8.21e-11	-	-	-	-
Unigene43721_1_1	398	35	110	21.9827	70.7022	1.68538	Up	8.57e-11	1.77e-09	-	-	-	-
Unigene23107_1_1	656	14	44	5.33483	17.1582	1.68538	Up	4.52e-05	0.000434647	-	-	-	-
Unigene12026_1_1	367	14	44	9.53583	30.6697	1.68538	Up	4.52e-05	0.000434562	-	-	-	-
Unigene27143_1_1	330	15	47	11.3625	36.434	1.68101	Up	2.54e-05	0.000256494	-	-	-	-
Unigene45677_1_1	282	15	47	13.2965	42.6356	1.68101	Up	2.54e-05	0.000256441	-	-	-	-
Unigene40638_1_1	1029	62	194	15.0617	48.2291	1.67902	Up	0	0	-	-	-	-
Unigene13261_1_1	1351	39	121	7.21615	22.9115	1.66677	Up	1.42e-11	3.15e-10	GO:0044425//membrane part;GO:0043234//protein complex;GO:0044444//cytoplasmic part	GO:0008233//peptidase activity	GO:0012501//programmed cell death;GO:0010033//response to organic substance;GO:0050794//regulation of cellular process;GO:0008152//metabolic process	gi|304569876|gb|ADM45311.1|/9.24117e-25/caspase [Eriocheir sinensis]
Unigene40095_1_1	225	39	121	43.329	137.571	1.66677	Up	1.42e-11	3.15e-10	-	-	-	-
Unigene7429_1_1	169	21	65	31.062	98.3898	1.66336	Up	8.28e-07	1.08e-05	-	-	-	-
Unigene22648_1_1	432	22	68	12.7302	40.2669	1.66134	Up	4.7e-07	6.35e-06	-	-	-	gi|242009600|ref|XP_002425571.1|/6.35783e-26/conserved hypothetical protein [Pediculus humanus corporis]
Unigene24089_1_1	582	22	68	9.44923	29.8888	1.66134	Up	4.7e-07	6.35e-06	GO:0043234//protein complex;GO:0005768//endosome	GO:0016705//oxidoreductase activity, acting on paired donors, with incorporation or reduction of molecular oxygen;GO:0016757//transferase activity, transferring glycosyl groups;GO:0016209//antioxidant activity;GO:0004869//cysteine-type endopeptidase inhibitor activity;GO:0019900//kinase binding	GO:0030097//hemopoiesis;GO:0051091//positive regulation of transcription factor activity;GO:0043549//regulation of kinase activity;GO:0042743//hydrogen peroxide metabolic process;GO:0008283//cell proliferation;GO:0001890//placenta development;GO:0000302//response to reactive oxygen species;GO:0006996//organelle organization;GO:0002237//response to molecule of bacterial origin;GO:0042391//regulati…	gi|321452529|gb|EFX63892.1|/7.58557e-71/hypothetical protein DAPPUDRAFT_305931 [Daphnia pulex]
Unigene17811_1_1	347	225	694	162.088	511.627	1.65832	Up	0	0	-	-	-	-
Unigene35817_1_1	355	48	148	33.7994	106.649	1.6578	Up	1.95e-13	5.49e-12	-	-	-	-
Unigene3260_1_1	475	25	77	13.1566	41.4687	1.65624	Up	8.6e-08	1.29e-06	-	-	-	gi|242023016|ref|XP_002431932.1|/2.67863e-33/conserved hypothetical protein [Pediculus humanus corporis]
Unigene18653_1_1	755	131	403	43.3731	136.547	1.65452	Up	6.44e-14	1.99e-12	-	-	-	gi|321461523|gb|EFX72554.1|/1.56384e-23/hypothetical protein DAPPUDRAFT_308209 [Daphnia pulex]
Unigene26996_1_1	278	14	43	12.5887	39.5683	1.65222	Up	7.03e-05	0.00064544	-	-	-	-
Unigene23567_1_1	594	54	165	22.725	71.0593	1.64474	Up	4.91e-14	1.53e-12	-	-	-	-
Unigene40034_1_1	508	36	110	17.7148	55.3927	1.64474	Up	1.78e-10	3.58e-09	-	-	-	-
Unigene5062_1_1	340	18	55	13.234	41.3816	1.64474	Up	7.06e-06	7.94e-05	-	-	-	-
Unigene44620_1_1	481	98	298	50.9305	158.487	1.63777	Up	0	0	-	-	-	-
Unigene19466_1_1	1978	27	82	3.4122	10.605	1.63597	Up	4.28e-08	6.67e-07	-	GO:0005488//binding;GO:0008238//exopeptidase activity	GO:0019538//protein metabolic process	gi|321469667|gb|EFX80646.1|/0/hypothetical protein DAPPUDRAFT_303911 [Daphnia pulex]
Unigene13264_1_1	308	27	82	21.9134	68.1062	1.63597	Up	4.28e-08	6.67e-07	-	-	-	-
Unigene43490_1_1	656	56	170	21.3393	66.2931	1.63534	Up	1.71e-14	5.6e-13	-	-	-	-
Unigene49242_1_1	160	30	91	46.8703	145.494	1.63421	Up	7.91e-09	1.33e-07	-	GO:0004175//endopeptidase activity;GO:0032559//adenyl ribonucleotide binding;GO:0042623//ATPase activity, coupled	GO:0019538//protein metabolic process	gi|157126628|ref|XP_001654680.1|/7.47787e-22/spermatogenesis associated factor [Aedes aegypti]
Unigene45466_1_1	479	32	97	16.6998	51.8035	1.63322	Up	2.57e-09	4.57e-08	-	-	-	-
Unigene40619_1_1	1535	97	294	15.7965	48.9962	1.63307	Up	3.22e-14	1.02e-12	-	-	-	gi|328787329|ref|XP_393098.2|/6.34795e-65/PREDICTED: hypothetical protein LOC409595 [Apis mellifera]
Unigene40533_1_1	351	33	100	23.5019	72.8813	1.63277	Up	1.47e-09	2.66e-08	-	-	-	-
Unigene18684_1_1	706	100	303	35.4072	109.79	1.63263	Up	0	0	-	-	-	gi|312986079|gb|ADR31352.1|/1.25303e-125/gamma-interferon-inducible lysosomal thiol reductase [Litopenaeus vannamei]
Unigene19249_1_1	298	195	588	163.574	504.759	1.62565	Up	1.71e-13	4.88e-12	-	-	-	-
Unigene18938_1_1	1526	1120	3372	183.468	565.27	1.62341	Up	3.12e-12	7.36e-11	-	-	-	-
Unigene22244_1_1	366	21	63	14.3428	44.0334	1.61827	Up	1.97e-06	2.41e-05	-	-	-	-
Unigene23374_1_1	382	23	69	15.0509	46.2071	1.61827	Up	6.31e-07	8.36e-06	-	-	-	-
Unigene13205_1_1	438	29	87	16.5509	50.8122	1.61827	Up	2.13e-08	3.44e-07	-	-	-	-
Unigene2634_1_1	308	22	66	17.8554	54.8171	1.61827	Up	1.11e-06	1.42e-05	-	-	-	-
Unigene23943_1_1	620	17	51	6.85415	21.0427	1.61827	Up	1.93e-05	0.000199492	-	-	-	-
Unigene46607_1_1	440	16	48	9.09	27.9069	1.61827	Up	3.43e-05	0.000336131	-	-	-	-
Unigene44743_1_1	1155	72	216	15.5829	47.8404	1.61827	Up	0	0	-	GO:0005488//binding	GO:0010467//gene expression	gi|241122590|ref|XP_002403592.1|/1.06652e-55/sap30, putative [Ixodes scapularis]
Unigene41655_1_1	1739	81	243	11.6435	35.7462	1.61827	Up	3.95e-14	1.24e-12	GO:0044424//intracellular part	GO:0017111//nucleoside-triphosphatase activity;GO:0005488//binding	GO:0044260;GO:0090304;GO:0010467//gene expression	gi|169154307|emb|CAK11382.2|/8.59951e-146/novel protein similar to vertebrate Mov10, Moloney leukemia virus 10, homolog (mouse) (MOV10) [Danio rerio]
Unigene12563_1_1	681	25	75	9.17676	28.1733	1.61827	Up	2.03e-07	2.89e-06	-	GO:0005488//binding	-	gi|260810080|ref|XP_002599832.1|/4.66974e-10/hypothetical protein BRAFLDRAFT_119350 [Branchiostoma floridae]
Unigene8126_1_1	485	23	69	11.8545	36.3941	1.61827	Up	6.31e-07	8.36e-06	-	-	-	-
Unigene46336_1_1	616	15	45	6.08705	18.6877	1.61827	Up	6.1e-05	0.000564722	-	-	-	-
Unigene17604_1_1	884	15	45	4.24166	13.0222	1.61827	Up	6.1e-05	0.000564936	-	-	-	-
Unigene19732_1_1	1546	16	48	2.58706	7.94246	1.61827	Up	3.43e-05	0.000336198	GO:0031981//nuclear lumen	GO:0003676//nucleic acid binding;GO:0016866//intramolecular transferase activity;GO:0016836//hydro-lyase activity	GO:0009451//RNA modification;GO:0042254//ribosome biogenesis;GO:0003006//reproductive developmental process;GO:0010467//gene expression	gi|242019416|ref|XP_002430157.1|/0/minifly protein, putative [Pediculus humanus corporis]
Unigene12876_1_1	273	20	60	18.3132	56.2227	1.61827	Up	3.47e-06	4.11e-05	-	-	-	-
Unigene42707_1_1	432	58	174	33.5615	103.036	1.61827	Up	9.99e-15	3.33e-13	-	-	-	-
Unigene15794_1_1	637	15	45	5.88638	18.0716	1.61827	Up	6.1e-05	0.000564829	GO:0043231//intracellular membrane-bounded organelle	GO:0008135//translation factor activity, nucleic acid binding;GO:0032561//guanyl ribonucleotide binding;GO:0017111//nucleoside-triphosphatase activity	GO:0006414//translational elongation	gi|321475644|gb|EFX86606.1|/5.58519e-76/hypothetical protein DAPPUDRAFT_312968 [Daphnia pulex]
Unigene18686_1_1	155	97	290	156.436	478.619	1.6133	Up	3.22e-14	1.02e-12	-	-	-	-
Unigene18879_1_1	2702	11040	32951	1021.36	3119.65	1.61089	Up	4.06e-11	8.62e-10	-	-	-	-
Unigene43018_1_1	1133	118	352	26.0345	79.476	1.6101	Up	0	0	-	-	GO:0045165//cell fate commitment;GO:0007346//regulation of mitotic cell cycle	gi|225712604|gb|ACO12148.1|/4.5427e-11/Cyclin-dependent kinase inhibitor 1B [Lepeophtheirus salmonis]
Unigene1686_1_1	1197	47	140	9.81523	29.9197	1.608	Up	1.35e-12	3.29e-11	-	-	-	gi|189235873|ref|XP_970436.2|/1.35178e-101/PREDICTED: similar to breakpoint cluster region protein [Tribolium castaneum]
Unigene9205_1_1	1819	121	360	16.6284	50.6283	1.6063	Up	0	0	-	GO:0016742//hydroxymethyl-, formyl- and related transferase activity;GO:0048037//cofactor binding	GO:0009069//serine family amino acid metabolic process	gi|91093467|ref|XP_975934.1|/1.94597e-180/PREDICTED: similar to serine hydroxymethyltransferase isoform 3 [Tribolium castaneum]
Unigene24949_1_1	338	34	101	25.1454	76.4413	1.60406	Up	1.96e-09	3.52e-08	-	-	-	-
Unigene49479_1_1	852	30	89	8.80194	26.7223	1.60215	Up	1.85e-08	3.01e-07	-	-	-	gi|156544421|ref|XP_001607544.1|/1.41984e-42/PREDICTED: similar to ENSANGP00000022173 [Nasonia vitripennis]
Unigene22930_1_1	1641	77	228	11.7295	35.5426	1.59941	Up	0	0	-	GO:0008233//peptidase activity	-	gi|242024423|ref|XP_002432627.1|/1.91507e-131/ubiquitin carboxyl-terminal hydrolase, putative [Pediculus humanus corporis]
Unigene19885_1_1	1827	485	1435	66.359	200.926	1.5983	Up	6.45e-13	1.64e-11	GO:0016020//membrane	GO:0003824//catalytic activity	GO:0008152//metabolic process	gi|321475088|gb|EFX86052.1|/4.12156e-146/hypothetical protein DAPPUDRAFT_309043 [Daphnia pulex]
Unigene7641_1_1	616	116	343	47.0732	142.442	1.59739	Up	8.82e-14	2.66e-12	-	GO:0016763//transferase activity, transferring pentosyl groups	GO:0019359	gi|260814147|ref|XP_002601777.1|/1.58605e-40/hypothetical protein BRAFLDRAFT_121174 [Branchiostoma floridae]
Unigene49825_1_1	279	20	59	17.9194	54.0967	1.59402	Up	5.33e-06	6.17e-05	-	-	-	-
Unigene23715_1_1	403	39	115	24.1911	72.9988	1.5934	Up	1.82e-10	3.64e-09	-	-	-	-
Unigene1616_1_1	836	19	56	5.68125	17.1358	1.59274	Up	9.43e-06	0.000104212	GO:0044464//cell part	-	GO:0009987//cellular process	gi|327283761|ref|XP_003226609.1|/6.27436e-19/PREDICTED: caspase-2-like [Anolis carolinensis]
Unigene40265_1_1	755	37	109	12.2504	36.932	1.59204	Up	5.56e-10	1.07e-08	GO:0044464//cell part	GO:0005488//binding	GO:0007041//lysosomal transport;GO:0048066//pigmentation during development;GO:0008105//asymmetric protein localization;GO:0007632//visual behavior;GO:0015718//monocarboxylic acid transport;GO:0021700//developmental maturation;GO:0016197//endosome transport	gi|307201923|gb|EFN81545.1|/5.68951e-58/Vacuolar protein sorting-associated protein 18-like protein [Harpegnathos saltator]
Unigene769_1_1	282	18	53	15.9559	48.0784	1.5913	Up	1.67e-05	0.000176109	-	-	-	-
Unigene50491_1_1	505	49	144	24.255	72.9448	1.58852	Up	1.08e-12	2.67e-11	-	-	-	-
Unigene20020_1_1	1090	284	832	65.1311	195.263	1.584	Up	6.75e-14	2.07e-12	GO:0005839//proteasome core complex;GO:0043231//intracellular membrane-bounded organelle	GO:0004175//endopeptidase activity	GO:0019941//modification-dependent protein catabolic process;GO:0007052//mitotic spindle organization	gi|321469364|gb|EFX80344.1|/1.07035e-102/hypothetical protein DAPPUDRAFT_230922 [Daphnia pulex]
Unigene44024_1_1	3798	453	1326	29.8153	89.3124	1.58281	Up	1.42e-12	3.45e-11	-	-	-	gi|338716800|ref|XP_001917788.2|/1.09461e-24/PREDICTED: LOW QUALITY PROTEIN: ankyrin-3 [Equus caballus]
Unigene41742_1_1	1189	41	120	8.61983	25.818	1.58265	Up	9.04e-11	1.86e-09	-	-	-	-
Unigene6250_1_1	204	25	73	30.6342	91.5411	1.57928	Up	4.75e-07	6.42e-06	-	-	-	-
Unigene43762_1_1	439	25	73	14.2355	42.5384	1.57928	Up	4.75e-07	6.42e-06	-	-	-	gi|157134514|ref|XP_001656348.1|/2.48858e-14/copper chaperone Atox1, putative [Aedes aegypti]
Unigene40688_1_1	1160	62	181	13.3607	39.9157	1.57896	Up	0	0	GO:0043231//intracellular membrane-bounded organelle	GO:0004674//protein serine/threonine kinase activity;GO:0032559//adenyl ribonucleotide binding	GO:0010468//regulation of gene expression;GO:0006464//protein modification process	gi|321462732|gb|EFX73753.1|/2.31987e-151/hypothetical protein DAPPUDRAFT_215456 [Daphnia pulex]
Unigene35731_1_1	278	35	102	31.4717	93.8596	1.57645	Up	2.59e-09	4.6e-08	-	-	-	-
Unigene7816_1_1	2293	221	644	24.0927	71.8464	1.57632	Up	6.57e-14	2.02e-12	-	GO:0008238//exopeptidase activity	-	gi|224028155|emb|CAX48990.1|/0/angiotensin converting enzyme [Pontastacus leptodactylus]
Unigene42722_1_1	437	21	61	12.0125	35.7085	1.57173	Up	4.6e-06	5.37e-05	-	-	-	-
Unigene44515_1_1	490	42	122	21.4264	63.6923	1.57173	Up	7.84e-11	1.64e-09	GO:0031967;GO:0016020//membrane	GO:0005488//binding	GO:0006810//transport	gi|270012323|gb|EFA08771.1|/2.92239e-57/hypothetical protein TcasGA2_TC006460 [Tribolium castaneum]
Unigene30757_1_1	157	52	151	82.7943	246.037	1.57127	Up	5.06e-13	1.32e-11	-	-	-	-
Unigene46350_1_1	469	51	148	27.1828	80.7258	1.57034	Up	7.96e-13	2e-11	-	-	-	-
Unigene18183_1_1	868	472	1369	135.931	403.466	1.56957	Up	9.9e-14	2.96e-12	GO:0000267//cell fraction	GO:0043169//cation binding;GO:0016846//carbon-sulfur lyase activity	GO:0006790//sulfur metabolic process;GO:0043066//negative regulation of apoptosis;GO:0006081//cellular aldehyde metabolic process;GO:0044238//primary metabolic process	gi|50740506|ref|XP_419481.1|/1.0839e-69/PREDICTED: similar to Glyoxylase 1 [Gallus gallus]
Unigene12668_1_1	648	30	87	11.5729	34.3453	1.56936	Up	4.3e-08	6.69e-07	-	-	-	-
CL626.Contig1_1_1	3009	190	551	15.7844	46.8439	1.56936	Up	2.33e-13	6.5e-12	-	-	-	gi|125901787|gb|ABN58714.1|/2.0198e-34/pol-like protein [Biomphalaria glabrata]
Unigene8830_1_1	700	29	84	10.3561	30.6976	1.56764	Up	7.55e-08	1.14e-06	GO:0005740//mitochondrial envelope;GO:0016020//membrane	-	-	gi|321465032|gb|EFX76036.1|/1.07068e-28/hypothetical protein DAPPUDRAFT_306337 [Daphnia pulex]
Unigene35740_1_1	394	38	110	24.1093	71.42	1.56674	Up	7.33e-10	1.38e-08	-	-	-	-
Unigene8611_1_1	1545	19	55	3.07413	9.10662	1.56674	Up	1.44e-05	0.000153175	GO:0042598//vesicular fraction;GO:0016020//membrane	GO:0005488//binding;GO:0016491//oxidoreductase activity	GO:0008152//metabolic process	gi|182702124|sp|O42412.3|IOD3_CHICK/1.02869e-38/RecName: Full=Type III iodothyronine deiodinase; AltName: Full=5DIII; AltName: Full=DIOIII; AltName: Full=Type 3 DI; AltName: Full=Type-III 5'-deiodinase
Unigene23296_1_1	2257	75	217	8.30666	24.5953	1.56604	Up	0	0	-	-	-	gi|260818908|ref|XP_002604624.1|/8.50682e-11/hypothetical protein BRAFLDRAFT_92858 [Branchiostoma floridae]
Unigene36763_1_1	1242	93	269	18.7179	55.4056	1.56561	Up	2e-14	6.47e-13	-	-	-	-
Unigene8887_1_1	525	290	838	138.081	408.327	1.56421	Up	2.23e-13	6.23e-12	-	-	-	-
CL706.Contig1_1_1	316	78	225	61.7027	182.146	1.56169	Up	0	0	-	-	-	-
Unigene24392_1_1	477	17	49	8.90896	26.2785	1.56055	Up	4.54e-05	0.000435908	-	-	-	gi|321476877|gb|EFX87837.1|/1.28762e-27/hypothetical protein DAPPUDRAFT_207230 [Daphnia pulex]
Unigene19508_1_1	594	163	469	68.5958	201.981	1.55802	Up	1.81e-13	5.14e-12	GO:0043231//intracellular membrane-bounded organelle;GO:0015630//microtubule cytoskeleton;GO:0043234//protein complex;GO:0044444//cytoplasmic part	GO:0004175//endopeptidase activity;GO:0032559//adenyl ribonucleotide binding;GO:0042623//ATPase activity, coupled	GO:0007010//cytoskeleton organization;GO:0007017//microtubule-based process;GO:0048284//organelle fusion;GO:0044087;GO:0019094//pole plasm mRNA localization;GO:0042051//compound eye photoreceptor development;GO:0019538//protein metabolic process	gi|193617621|ref|XP_001949588.1|/1.81001e-91/PREDICTED: transitional endoplasmic reticulum ATPase TER94-like [Acyrthosiphon pisum]
Unigene35335_1_1	504	40	115	19.8393	58.3701	1.55687	Up	3.62e-10	7.05e-09	-	-	-	-
Unigene19333_1_1	1404	622	1788	110.744	325.779	1.55667	Up	0	0	-	-	-	-
Unigene19036_1_1	1527	60	172	9.8222	28.8146	1.55268	Up	0	0	-	-	-	gi|334854886|gb|AEH05998.1|/1.84503e-40/mitochondrial C type lectin containing domain protein [Litopenaeus vannamei]
Unigene7829_1_1	718	60	172	20.8893	61.2812	1.55268	Up	0	0	-	-	-	-
Unigene47913_1_1	255	44	126	43.1329	126.402	1.55116	Up	5.88e-11	1.24e-09	-	-	-	-
Unigene7597_1_1	984	78	223	19.8151	57.974	1.54881	Up	0	0	-	-	-	gi|209155844|gb|ACI34154.1|/8.98071e-42/Proline-rich protein PRCC [Salmo salar]
Unigene41756_1_1	816	49	140	15.0108	43.8895	1.54788	Up	5.5e-12	1.25e-10	-	-	-	-
Unigene43182_1_1	617	77	220	31.1962	91.2138	1.54788	Up	0	0	-	-	-	-
Unigene16068_1_1	594	28	80	11.7833	34.453	1.54788	Up	2.01e-07	2.86e-06	-	-	-	-
Unigene44231_1_1	605	115	328	47.5159	138.689	1.54537	Up	0	0	-	-	-	-
Unigene36965_1_1	325	27	77	20.7672	60.6081	1.54521	Up	3.54e-07	4.88e-06	-	-	-	-
Unigene41821_1_1	247	20	57	20.2409	59.0339	1.54427	Up	1.24e-05	0.000134068	-	-	-	-
Unigene40790_1_1	726	113	322	38.908	113.46	1.54405	Up	2.14e-13	5.99e-12	-	-	-	-
Unigene40680_1_1	2155	219	624	25.4035	74.0731	1.54392	Up	3.29e-13	8.84e-12	GO:0016023//cytoplasmic membrane-bounded vesicle;GO:0005576//extracellular region	GO:0016829//lyase activity;GO:0046872//metal ion binding;GO:0004497//monooxygenase activity	GO:0048545//response to steroid hormone stimulus;GO:0048513//organ development;GO:0008152//metabolic process	gi|321456676|gb|EFX67777.1|/1.23534e-144/hypothetical protein DAPPUDRAFT_330720 [Daphnia pulex]
Unigene43523_1_1	1115	33	94	7.39836	21.5663	1.5435	Up	1.83e-08	2.97e-07	GO:0016020//membrane	GO:0005488//binding;GO:0005216//ion channel activity	GO:0006811//ion transport	gi|91089729|ref|XP_975072.1|/2.02065e-72/PREDICTED: similar to chloride channel protein 7 [Tribolium castaneum]
Unigene35560_1_1	1235	117	333	23.6818	68.9764	1.54232	Up	1.23e-13	3.6e-12	-	-	-	gi|115696666|ref|XP_790502.2|/6.11929e-97/PREDICTED: similar to SDA1 domain containing 1 [Strongylocentrotus purpuratus]
Unigene9490_1_1	2837	169	481	14.891	43.372	1.54232	Up	0	0	-	-	-	gi|328717273|ref|XP_001951628.2|/1.25373e-46/PREDICTED: G-protein coupled receptor Mth2-like [Acyrthosiphon pisum]
Unigene19640_1_1	1965	1018	2896	129.504	377.016	1.54163	Up	1.37e-12	3.34e-11	-	GO:0005488//binding	GO:0050789//regulation of biological process;GO:0008152//metabolic process	gi|274322606|ref|NP_001075053.2|/6.32157e-07/activating transcription factor 2 [Bos taurus]
Unigene35993_1_1	696	50	142	17.958	52.1918	1.5392	Up	4.76e-12	1.09e-10	-	-	-	gi|241730208|ref|XP_002413818.1|/1.16165e-27/programmed cell death protein, putative [Ixodes scapularis]
Unigene9234_1_1	885	442	1255	124.846	362.764	1.53888	Up	0	0	-	GO:0004175//endopeptidase activity;GO:0032559//adenyl ribonucleotide binding;GO:0042623//ATPase activity, coupled	GO:0019538//protein metabolic process	gi|158294507|ref|XP_315644.3|/2.69775e-23/AGAP005630-PA [Anopheles gambiae str. PEST]
Unigene12913_1_1	342	18	51	13.1566	38.1476	1.53581	Up	3.89e-05	0.000377827	-	-	-	gi|260836154|ref|XP_002613071.1|/3.49751e-16/hypothetical protein BRAFLDRAFT_89953 [Branchiostoma floridae]
Unigene8152_1_1	1315	221	626	42.011	121.779	1.53542	Up	6.57e-14	2.02e-12	-	-	-	-
Unigene36777_1_1	1598	95	269	14.8608	43.0624	1.53491	Up	0	0	-	-	-	gi|338809149|gb|AEJ08192.1|/8.59749e-12/myd88 protein [Artemia sinica]
Unigene13662_1_1	956	29	82	7.58292	21.9422	1.53288	Up	1.73e-07	2.49e-06	-	-	-	gi|332023593|gb|EGI63826.1|/3.31594e-94/E3 ubiquitin-protein ligase HUWE1 [Acromyrmex echinatior]
Unigene44120_1_1	577	58	164	25.1275	72.7095	1.53288	Up	1.34e-13	3.91e-12	-	-	-	-
Unigene19594_1_1	189	23	65	30.4202	87.9781	1.53211	Up	3.41e-06	4.04e-05	-	-	-	-
Unigene22349_1_1	547	40	113	18.2797	52.8463	1.53156	Up	8.25e-10	1.55e-08	-	-	-	-
Unigene25556_1_1	671	17	48	6.3332	18.2996	1.53081	Up	6.91e-05	0.000635763	-	-	-	gi|195474007|ref|XP_002089283.1|/4.14469e-19/GE25060 [Drosophila yakuba]
Unigene15436_1_1	387	17	48	10.9808	31.7288	1.53081	Up	6.91e-05	0.000635883	-	-	-	-
Unigene17738_1_1	1241	689	1944	138.785	400.726	1.52976	Up	0	0	-	-	-	-
Unigene45186_1_1	720	28	79	9.72125	28.0684	1.52973	Up	3.04e-07	4.23e-06	GO:0043234//protein complex	GO:0016901//oxidoreductase activity, acting on the CH-OH group of donors, quinone or similar compound as acceptor;GO:0046872//metal ion binding	GO:0006071//glycerol metabolic process	gi|332028756|gb|EGI68787.1|/6.98449e-79/Glycerol-3-phosphate dehydrogenase, mitochondrial [Acromyrmex echinatior]
Unigene41599_1_1	504	44	124	21.8232	62.9382	1.52807	Up	1.33e-10	2.71e-09	-	-	-	-
Unigene2661_1_1	683	22	62	8.0519	23.2217	1.52807	Up	6.01e-06	6.88e-05	-	-	-	-
Unigene28019_1_1	702	22	62	7.83397	22.5932	1.52807	Up	6.01e-06	6.88e-05	-	-	-	-
Unigene50472_1_1	523	22	62	10.5152	30.3259	1.52807	Up	6.01e-06	6.89e-05	-	-	-	gi|189235090|ref|XP_968736.2|/4.15003e-66/PREDICTED: similar to CG12004 CG12004-PC [Tribolium castaneum]
Unigene40606_1_1	604	122	343	50.4916	145.271	1.52464	Up	3.71e-14	1.17e-12	-	-	-	-
Unigene7738_1_1	1828	391	1097	53.4684	153.516	1.52163	Up	2.68e-13	7.42e-12	-	-	-	gi|291231860|ref|XP_002735880.1|/1.50409e-47/PREDICTED: nuclear pore-associated protein-like [Saccoglossus kowalevskii]
Unigene17861_1_1	1872	391	1097	52.2117	149.908	1.52163	Up	2.68e-13	7.41e-12	-	-	-	-
Unigene9168_1_1	2344	272	763	29.0073	83.2703	1.52138	Up	6.66e-13	1.69e-11	-	-	-	gi|321458018|gb|EFX69093.1|/0/hypothetical protein DAPPUDRAFT_329423 [Daphnia pulex]
Unigene2466_1_1	625	25	70	9.999	28.6511	1.51873	Up	1.66e-06	2.07e-05	-	-	-	-
Unigene12394_1_1	707	30	84	10.6071	30.3937	1.51873	Up	1.49e-07	2.17e-06	-	-	-	-
Unigene19723_1_1	1585	780	2180	123.016	351.844	1.51609	Up	1.56e-12	3.79e-11	GO:0042579//microbody	GO:0016747//transferase activity, transferring acyl groups other than amino-acyl groups;GO:0008289//lipid binding	GO:0006732//coenzyme metabolic process;GO:0006810//transport;GO:0006996//organelle organization	gi|156382563|ref|XP_001632622.1|/1.34e-57/predicted protein [Nematostella vectensis]
[truncated: 2,227 more rows]
