# Supplementary material for: Sequencing and De Novo Analysis of the Hemocytes Transcriptome in Litopenaeus vannamei Response to White Spot Syndrome Virus Infection
Source: PLoS One. 2013 Oct 18;8(10):e76718. doi: 10.1371/journal.pone.0076718 (PMC3799976; doi:10.1371/journal.pone.0076718)
Supplement: Table S4 — Immune-related genes screened from the late infection samples. (XLS) [file pone.0076718.s004.xls]

## Sheet: Table S4
GeneID	Gene_length	0-1-Expression	4-1-Expression	0-1-RPKM	4-1-RPKM	log2 Ratio(4-1/0-1)	Up-Down-Regulation(4-1/0-1)	P-value	FDR	GO Component	GO Function	GO Process	Blast nr
Unigene18461_1_1	607	0	995	0.001	419.332	18.6777	Up	2.22e-16	9.77e-15	-	-	-	gi|156254828|gb|ABU62825.1|/2.32373e-89/C-type lectin [Litopenaeus vannamei]
Unigene19448_1_1	564	0	578	0.001	262.163	18.0001	Up	2.22e-16	9.86e-15	-	-	-	gi|320090149|gb|ADW08726.1|/1.88488e-92/C-type lectin-1 [Litopenaeus vannamei]
Unigene17933_1_1	562	0	526	0.001	239.427	17.8692	Up	2.22e-16	8.4e-15	-	-	-	gi|76781670|gb|ABA54612.1|/4.58095e-22/C-type lectin 1 [Fenneropenaeus chinensis]
Unigene7560_1_1	540	0	187	0.001	88.5872	16.4348	Up	2.22e-16	1.05e-14	-	-	-	gi|186696079|gb|ACC86854.1|/2.68831e-26/C-type lectin-like domain-containing protein PtLP [Portunus trituberculatus]
Unigene46026_1_1	224	0	58	0.001	66.2374	16.0154	Up	2.22e-16	8.64e-15	-	-	-	gi|210062957|gb|ACJ06429.1|/5.06854e-23/C-type lectin 5 [Fenneropenaeus chinensis]
Unigene3123_1_1	418	0	93	0.001	56.9154	15.7965	Up	2.22e-16	8.5e-15	-	-	-	gi|210062957|gb|ACJ06429.1|/8.67036e-63/C-type lectin 5 [Fenneropenaeus chinensis]
Unigene43179_1_1	636	0	73	0.001	29.3622	14.8417	Up	2.22e-16	9.57e-15	-	-	-	gi|210062961|gb|ACJ06431.1|/4.9044e-24/C-type lectin 3 [Fenneropenaeus chinensis]
Unigene11293_1_1	408	0	42	0.001	26.3337	14.6846	Up	1.38e-13	4.02e-12	-	-	-	gi|210062957|gb|ACJ06429.1|/3.55961e-61/C-type lectin 5 [Fenneropenaeus chinensis]
Unigene19502_1_1	667	0	64	0.001	24.5458	14.5832	Up	2.22e-16	9.01e-15	GO:0044464//cell part	GO:0005529//sugar binding	-	gi|210062961|gb|ACJ06431.1|/2.27361e-62/C-type lectin 3 [Fenneropenaeus chinensis]
Unigene44004_1_1	508	0	47	0.001	23.6678	14.5306	Up	4.22e-15	1.45e-13	-	-	-	gi|296803399|gb|ADH53777.1|/5.01102e-29/C-type lectin receptor protein [Eriocheir sinensis]
Unigene42943_1_1	408	0	27	0.001	16.9288	14.0472	Up	5.38e-09	9.24e-08	-	-	-	gi|186696079|gb|ACC86854.1|/1.36382e-20/C-type lectin-like domain-containing protein PtLP [Portunus trituberculatus]
Unigene43482_1_1	456	0	21	0.001	11.7809	13.5242	Up	3.69e-07	5.07e-06	-	-	-	gi|186696079|gb|ACC86854.1|/1.28974e-18/C-type lectin-like domain-containing protein PtLP [Portunus trituberculatus]
Unigene5296_1_1	341	0	14	0.001	10.5026	13.3585	Up	5.13e-05	0.000482834	-	-	-	gi|115432415|gb|ABI97374.1|/3.49751e-16/C-type lectin [Litopenaeus vannamei]
Unigene36800_1_1	535	0	20	0.001	9.56312	13.2233	Up	7.47e-07	9.81e-06	-	-	-	gi|122003881|gb|ABM65757.1|/2.40302e-19/C-type lectin receptor [Portunus pelagicus]
Unigene43622_1_1	951	0	25	0.001	6.72485	12.7153	Up	2.2e-08	3.55e-07	-	-	-	gi|210062955|gb|ACJ06428.1|/2.33233e-23/C-type lectin 5 [Fenneropenaeus chinensis]
Unigene13435_1_1	886	0	14	0.001	4.0422	11.9809	Up	5.13e-05	0.000482927	-	-	-	gi|301176643|gb|ADK66338.1|/1.10447e-16/C-type lectin [Eriocheir sinensis]
Unigene8739_1_1	584	4	268	1.71216	117.394	6.0994	Up	4.81e-05	0.000457718	GO:0044464//cell part	GO:0005488//binding	GO:0009987//cellular process;GO:0022415;GO:0044419//interspecies interaction between organisms	gi|71159516|gb|AAZ29608.1|/3.29038e-74/C-type lectin [Penaeus monodon]
CL180.Contig1_1_1	1043	0	113	0.001	27.7152	14.7584	Up	2.22e-16	1.08e-14	-	-	-	gi|334854886|gb|AEH05998.1|/1.33515e-14/mitochondrial C type lectin containing domain protein [Litopenaeus vannamei]
Unigene19035_1_1	1581	19	146	3.00413	23.6235	2.9752	Up	7.47e-09	1.26e-07	-	-	-	gi|334854886|gb|AEH05998.1|/1.93406e-40/mitochondrial C type lectin containing domain protein [Litopenaeus vannamei]
Unigene35214_1_1	1601	15	100	2.34205	15.9783	2.77027	Up	8.92e-08	1.34e-06	-	-	-	gi|334854886|gb|AEH05998.1|/1.30833e-68/mitochondrial C type lectin containing domain protein [Litopenaeus vannamei]
Unigene18311_1_1	1089	28	156	6.42727	36.6454	2.51136	Up	2.64e-11	5.69e-10	-	-	-	gi|334854886|gb|AEH05998.1|/5.04165e-52/mitochondrial C type lectin containing domain protein [Litopenaeus vannamei]
Unigene19037_1_1	1101	27	125	6.13018	29.0433	2.2442	Up	4.92e-11	1.04e-09	-	-	-	gi|334854886|gb|AEH05998.1|/2.93367e-07/mitochondrial C type lectin containing domain protein [Litopenaeus vannamei]
Unigene19036_1_1	1527	60	172	9.8222	28.8146	1.55268	Up	0	0	-	-	-	gi|334854886|gb|AEH05998.1|/1.84503e-40/mitochondrial C type lectin containing domain protein [Litopenaeus vannamei]
Unigene17993_1_1	1344	5742	111	1067.97	21.1274	-5.65961	Down	0	0	-	-	-	gi|334854886|gb|AEH05998.1|/4.23227e-62/mitochondrial C type lectin containing domain protein [Litopenaeus vannamei]
Unigene17880_1_1	460	346	73	188.025	40.5965	-2.2115	Down	1.96e-42	1.55e-40	-	-	-	gi|334854886|gb|AEH05998.1|/2.59552e-11/mitochondrial C type lectin containing domain protein [Litopenaeus vannamei]
Unigene39929_1_1	1804	295	38	40.8773	5.38853	-2.92334	Down	2.16e-49	1.84e-47	-	-	-	gi|165932241|dbj|BAF99007.1|/0/toll receptor [Marsupenaeus japonicus]
Unigene23896_1_1	1682	256	40	38.0461	6.08355	-2.64476	Down	7.13e-39	5.47e-37	-	GO:0005488//binding;GO:0003824//catalytic activity	-	gi|165932241|dbj|BAF99007.1|/2.30878e-156/toll receptor [Marsupenaeus japonicus]
Unigene48363_1_1	2396	4	97	0.417321	10.3564	4.63322	Up	4.81e-05	0.00045897	-	-	-	gi|291244231|ref|XP_002742001.1|/1.98759e-82/PREDICTED: mannose receptor C type 1-like [Saccoglossus kowalevskii]
Unigene22771_1_1	1301	4	88	0.768563	17.3033	4.49274	Up	4.81e-05	0.000459418	-	-	-	gi|291241680|ref|XP_002740738.1|/4.17475e-67/PREDICTED: mannose receptor C type 1-like [Saccoglossus kowalevskii]
Unigene43795_1_1	696	148	0	53.1556	0.001	-15.6979	Down	1.55e-44	1.25e-42	-	-	-	gi|238625733|gb|ACR48148.1|/2.294e-15/mannose receptor [Rimicaris exoculata]
Unigene18167_1_1	10891	0	210	0.001	4.93259	12.2681	Up	2.22e-16	8.6e-15	-	-	GO:0006952//defense response	gi|320100075|gb|ADW10720.1|/0/beta-1,3-glucan-binding protein [Fenneropenaeus chinensis]
Unigene18166_1_1	11188	22	3651	0.491549	83.48	7.40795	Up	1.14e-09	2.11e-08	-	GO:0043498//cell surface binding	GO:0031347//regulation of defense response	gi|320100075|gb|ADW10720.1|/0/beta-1,3-glucan-binding protein [Fenneropenaeus chinensis]
Unigene9038_1_1	1204	40	148	8.30482	31.4455	1.92083	Up	1.1e-13	3.27e-12	-	GO:0016798//hydrolase activity, acting on glycosyl bonds	GO:0044238//primary metabolic process	gi|57490775|gb|AAW51361.1|/0/beta-1,3-glucan binding protein [Litopenaeus vannamei]
Unigene1690_1_1	1101	72	188	16.3471	43.6811	1.41797	Up	0	0	-	-	-	gi|307189402|gb|EFN73812.1|/1.5912e-45/Hsp70-binding protein 1 [Camponotus floridanus]
Unigene19741_1_1	842	22584	1454	6704.79	441.749	-3.92389	Down	0	0	-	-	-	gi|182409706|gb|ACB87923.1|/3.04922e-21/fortilin binding protein 1 [Penaeus monodon]
Unigene44550_1_1	854	50	6	14.6355	1.79728	-3.02559	Down	9.53e-10	1.77e-08	-	-	-	gi|237825144|gb|ACR20475.1|/5.6196e-39/mannose-binding protein [Procambarus clarkii]
Unigene18097_1_1	973	227	41	58.3189	10.7794	-2.43569	Down	1.1e-31	7.56e-30	-	-	-	gi|729072|sp|P80363.1|CCB23_ORCLI/7.8843e-75/RecName: Full=Crustacean calcium-binding protein 23; Short=CCBP-23
Unigene42790_1_1	2015	358	157	44.4124	19.9319	-1.15589	Down	3.13e-18	1.65e-16	-	-	-	gi|300116995|dbj|BAJ10664.1|/0/scavenger receptor class B, croquemort type [Marsupenaeus japonicus]
Unigene48589_1_1	892	0	46	0.001	13.1922	13.6874	Up	8.44e-15	2.85e-13	-	-	-	gi|34576241|emb|CAE46724.1|/1.75349e-54/prophenoloxidase [Homarus gammarus]
Unigene13189_1_1	1147	0	45	0.001	10.0363	13.2929	Up	1.69e-14	5.54e-13	-	-	-	gi|209418836|gb|ACI46633.1|/4.26154e-57/prophenoloxidase [Portunus trituberculatus]
Unigene18819_1_1	1055	762	61	180.551	14.7911	-3.6096	Down	9.16e-152	1.19e-149	-	GO:0003824//catalytic activity	-	gi|313747943|gb|ADR74382.1|/2.78338e-76/prophenoloxidase-activating enzyme 2a [Penaeus monodon]
Unigene42766_1_1	838	79	8	23.5657	2.44213	-3.27047	Down	1.05e-15	3.75e-14	-	GO:0003824//catalytic activity	-	gi|313747943|gb|ADR74382.1|/1.82499e-42/prophenoloxidase-activating enzyme 2a [Penaeus monodon]
Unigene18469_1_1	1524	5532	699	907.39	117.332	-2.95113	Down	0	0	-	GO:0003824//catalytic activity	-	gi|90994332|gb|ABE03741.1|/0/prophenoloxidase activating factor [Penaeus monodon]
Unigene18569_1_1	2303	131	27	14.2192	2.99911	-2.24523	Down	2.77e-17	1.43e-15	-	-	-	gi|161723021|gb|ABX76968.1|/0/prophenoloxidase-1 [Litopenaeus vannamei]
Unigene18917_1_1	2971	1513	402	127.301	34.6136	-1.87884	Down	9.87e-146	1.27e-143	-	GO:0016787//hydrolase activity	-	gi|313747941|gb|ADR74381.1|/1.4535e-69/prophenoloxidase-activating enzyme 1a [Penaeus monodon]
Unigene18339_1_1	2077	322	93	38.7539	11.4543	-1.75845	Down	1.09e-29	7.3e-28	-	GO:0016787//hydrolase activity	-	gi|313747941|gb|ADR74381.1|/0/prophenoloxidase-activating enzyme 1a [Penaeus monodon]
Unigene18570_1_1	2238	179	53	19.9935	6.05814	-1.72259	Down	9.91e-17	5.01e-15	-	-	-	gi|147724160|gb|ABQ45957.1|/0/prophenoloxidase 2 [Litopenaeus vannamei]
Unigene35961_1_1	941	0	33	0.001	8.97114	13.1311	Up	7.84e-11	1.63e-09	-	GO:0016787//hydrolase activity	-	gi|259166841|gb|ACV97157.1|/1.92221e-155/collagenolytic serine protease [Fenneropenaeus chinensis]
Unigene19691_1_1	425	611	78	359.376	46.9493	-2.93632	Down	5.24e-101	6.01e-99	-	-	-	gi|114786461|gb|ABI78947.1|/2.44675e-17/serine protease-like protein isoform 1 [Penaeus monodon]
Unigene43091_1_1	1312	242	47	46.1082	9.16405	-2.33097	Down	4.77e-32	3.3e-30	-	-	-	gi|159078854|gb|ABW87872.1|/0/serine protease [Penaeus monodon]
Unigene9083_1_1	1356	145	44	26.7304	8.30073	-1.68717	Down	1.82e-13	5.14e-12	-	GO:0003824//catalytic activity	-	gi|239049675|ref|NP_001155060.1|/5.34731e-81/serine protease homolog 21 [Nasonia vitripennis]
Unigene18775_1_1	1766	1383	425	195.762	61.5632	-1.66896	Down	2.04e-113	2.41e-111	-	-	-	gi|131573332|gb|ABO33174.1|/0/serine protease-like protein 3 [Penaeus monodon]
Unigene19162_1_1	1567	199	66	31.7454	10.7745	-1.55892	Down	3.48e-16	1.26e-14	-	-	-	gi|270012762|gb|EFA09210.1|/1.63141e-07/serine protease P68 [Tribolium castaneum]
CL687.Contig1_1_1	907	119	399	32.7972	112.535	1.77873	Up	0	0	-	-	-	gi|262400963|gb|ACY66384.1|/1.0674e-46/copper/zinc superoxide dismutase [Scylla paramamosain]
Unigene17960_1_1	927	47	117	12.674	32.2871	1.34908	Up	1.34e-08	2.22e-07	-	-	-	gi|262400963|gb|ACY66384.1|/1.10032e-46/copper/zinc superoxide dismutase [Scylla paramamosain]
Unigene25533_1_1	577	0	37	0.001	16.404	14.0018	Up	4.68e-12	1.07e-10	-	GO:0003824//catalytic activity	-	gi|171189511|gb|ACB42236.1|/3.77474e-27/glutathione peroxidase [Metapenaeus ensis]
Unigene44924_1_1	676	0	41	0.001	15.5153	13.9214	Up	2.79e-13	7.69e-12	-	-	-	gi|212276144|ref|NP_001131027.1|/6.70533e-41/glutathione peroxidase 3 (plasma) [Danio rerio]
Unigene43751_1_1	970	54	181	13.9161	47.7342	1.77827	Up	4.44e-14	1.39e-12	-	GO:0004601//peroxidase activity	GO:0008152//metabolic process;GO:0006950//response to stress	gi|77166828|gb|ABA62390.1|/2.72239e-59/phospholipid-hydroperoxide glutathione peroxidase [Rhipicephalus microplus]
Unigene19739_1_1	760	1520	3	499.95	1.00979	-8.95159	Down	0	0	GO:0000267//cell fraction;GO:0044421//extracellular region part	GO:0042277//peptide binding;GO:0004601//peroxidase activity	GO:0006979//response to oxidative stress;GO:0010038//response to metal ion;GO:0006790//sulfur metabolic process;GO:0051260//protein homooligomerization;GO:0051384//response to glucocorticoid stimulus;GO:0042743//hydrogen peroxide metabolic process;GO:0022414	gi|171189511|gb|ACB42236.1|/1.24747e-52/glutathione peroxidase [Metapenaeus ensis]
Unigene9387_1_1	914	6	65	1.64097	18.1924	3.47071	Up	1.73e-05	0.000181826	-	GO:0016209//antioxidant activity;GO:0003824//catalytic activity	GO:0019725//cellular homeostasis	gi|260875744|gb|ACX53642.1|/4.02757e-110/peroxiredoxin [Litopenaeus vannamei]
Unigene17912_1_1	1228	953	395	193.995	82.2852	-1.23732	Down	6.79e-51	5.87e-49	GO:0000323//lytic vacuole;GO:0031410//cytoplasmic vesicle	GO:0005488//binding;GO:0016705//oxidoreductase activity, acting on paired donors, with incorporation or reduction of molecular oxygen;GO:0004601//peroxidase activity;GO:0004091//carboxylesterase activity	GO:0006644//phospholipid metabolic process;GO:0019725//cellular homeostasis;GO:0006950//response to stress	gi|213556919|gb|ACJ53746.1|/7.17649e-98/peroxiredoxin 6 [Scylla paramamosain]
Unigene24794_1_1	309	0	14	0.001	11.5902	13.5006	Up	5.13e-05	0.000481074	-	-	-	gi|149242815|pdb|2P2C|P/1.23805e-13/Chain P, Inhibition Of Caspase-2 By A Designed Ankyrin Repeat Protein (Darpin)
Unigene36346_1_1	1856	0	52	0.001	7.16718	12.8072	Up	2.22e-16	8.48e-15	-	-	-	gi|296933306|gb|ADH93765.1|/2.38066e-32/caspase [Marsupenaeus japonicus]
Unigene17898_1_1	2986	854	2973	71.4932	254.7	1.83292	Up	7.47e-13	1.89e-11	-	GO:0008233//peptidase activity	-	gi|133754271|gb|ABO38430.1|/8.66658e-147/effector caspase [Penaeus monodon]
Unigene7850_1_1	1611	226	773	35.0679	122.746	1.80745	Up	3.89e-14	1.22e-12	GO:0044424//intracellular part	GO:0016787//hydrolase activity	GO:0042981//regulation of apoptosis;GO:0043068//positive regulation of programmed cell death	gi|304569876|gb|ADM45311.1|/7.3528e-19/caspase [Eriocheir sinensis]
Unigene13261_1_1	1351	39	121	7.21615	22.9115	1.66677	Up	1.42e-11	3.15e-10	GO:0044425//membrane part;GO:0043234//protein complex;GO:0044444//cytoplasmic part	GO:0008233//peptidase activity	GO:0012501//programmed cell death;GO:0010033//response to organic substance;GO:0050794//regulation of cellular process;GO:0008152//metabolic process	gi|304569876|gb|ADM45311.1|/9.24117e-25/caspase [Eriocheir sinensis]
Unigene1616_1_1	836	19	56	5.68125	17.1358	1.59274	Up	9.43e-06	0.000104212	GO:0044464//cell part	-	GO:0009987//cellular process	gi|327283761|ref|XP_003226609.1|/6.27436e-19/PREDICTED: caspase-2-like [Anolis carolinensis]
Unigene49291_1_1	1281	0	45	0.001	8.98642	13.1335	Up	1.69e-14	5.57e-13	-	-	-	gi|91077722|ref|XP_975027.1|/3.35876e-45/PREDICTED: similar to inhibitor of apoptosis 2 protein [Tribolium castaneum]
Unigene17716_1_1	2812	2347	6069	208.638	552.109	1.40395	Up	0	0	-	-	-	gi|296245397|gb|ADH03018.1|/0/inhibitor of apoptosis protein [Litopenaeus vannamei]
Unigene35916_1_1	1229	0	43	0.001	8.95035	13.1277	Up	6.84e-14	2.09e-12	-	-	-	gi|326664295|ref|XP_002660608.2|/2.53026e-10/PREDICTED: protocadherin Fat 1 [Danio rerio]
Unigene36534_1_1	2106	0	16	0.001	1.9435	10.9244	Up	1.25e-05	0.000134749	-	-	-	gi|292620786|ref|XP_001920058.2|/2.35242e-07/PREDICTED: protocadherin Fat 2 [Danio rerio]
Unigene45387_1_1	609	0	20	0.001	8.4011	13.0364	Up	7.47e-07	9.77e-06	GO:0016020//membrane	-	GO:0007155//cell adhesion;GO:0007424//open tracheal system development;GO:0065008;GO:0048468//cell development;GO:0007560//imaginal disc morphogenesis;GO:0016477//cell migration	gi|267850640|gb|ACY82398.1|/2.55568e-35/integrin [Litopenaeus vannamei]
Unigene49141_1_1	1243	0	22	0.001	4.52767	12.1446	Up	1.83e-07	2.62e-06	-	-	-	gi|267850640|gb|ACY82398.1|/1.45342e-130/integrin [Litopenaeus vannamei]
Unigene17921_1_1	1353	467	203	86.2811	38.3815	-1.16864	Down	1.07e-23	6.44e-22	-	-	-	gi|328783324|ref|XP_394078.4|/2.69728e-24/PREDICTED: disintegrin and metalloproteinase domain-containing protein 12-like [Apis mellifera]
Unigene15822_1_1	325	4	27	3.07662	21.2522	2.7882	Up	6.26e-05	0.0005785	GO:0043005//neuron projection	GO:0004708//MAP kinase kinase activity;GO:0004674//protein serine/threonine kinase activity;GO:0032559//adenyl ribonucleotide binding	GO:0048468//cell development;GO:0000187//activation of MAPK activity	gi|156554395|ref|XP_001603456.1|/4.018e-52/PREDICTED: similar to dual specificity mitogen-activated protein kinase kinase 4 MAPKK4 [Nasonia vitripennis]
Unigene36777_1_1	1598	95	269	14.8608	43.0624	1.53491	Up	0	0	-	-	-	gi|338809149|gb|AEJ08192.1|/8.59749e-12/myd88 protein [Artemia sinica]
Unigene17640_1_1	716	1762	175	615.162	62.5242	-3.29848	Down	0	0	GO:0005634//nucleus	GO:0005515//protein binding;GO:0004866//endopeptidase inhibitor activity	GO:0010466//negative regulation of peptidase activity	gi|197128521|gb|ACH45019.1|/1.46709e-20/putative cystatin B [Taeniopygia guttata]
Unigene18982_1_1	2936	811	309	69.0496	26.9231	-1.35879	Down	4.23e-50	3.63e-48	-	-	-	gi|307180900|gb|EFN68708.1|/5.72723e-10/Gustatory receptor trehalose 1 [Camponotus floridanus]
Unigene19574_1_1	811	0	5373	0.001	1694.8	20.6927	Up	2.22e-16	9.27e-15	-	-	-	gi|854403|emb|CAA57880.1|/3.6922e-138/hemocyanin [Litopenaeus vannamei]
Unigene18574_1_1	1359	0	1895	0.001	356.708	18.4444	Up	2.22e-16	1.02e-14	-	-	-	gi|7414468|emb|CAB85965.1|/0/hemocyanin [Litopenaeus vannamei]
Unigene18619_1_1	307	0	27	0.001	22.4982	14.4575	Up	5.38e-09	9.26e-08	-	-	-	gi|222476500|gb|ACM61982.1|/1.95979e-51/hemocyanin [Fenneropenaeus chinensis]
Unigene18575_1_1	1356	0	77	0.001	14.5263	13.8264	Up	2.22e-16	1.05e-14	-	-	-	gi|16612121|gb|AAL27460.1|/0/hemocyanin [Penaeus monodon]
Unigene15496_1_1	433	0	16	0.001	9.45269	13.2065	Up	1.25e-05	0.000135255	-	-	-	gi|289169085|emb|CAX46429.1|/9.43464e-46/hemocyanin subunit 2 precursor [Odontodactylus scyllarus]
Unigene17679_1_1	2968	43	5	3.62161	0.430952	-3.07103	Down	1.19e-08	1.97e-07	-	-	-	gi|126661688|gb|ABI79454.2|/0/alpha 2 macroglobulin [Litopenaeus vannamei]
Unigene19004_1_1	1163	209	32	44.9224	7.03872	-2.67405	Down	2.19e-32	1.52e-30	-	-	-	gi|124665660|gb|ABK60045.2|/9.76238e-158/alpha-2-macroglobulin [Litopenaeus vannamei]
Unigene7557_1_1	1284	291	48	56.6532	9.56312	-2.56661	Down	1.4e-42	1.12e-40	-	-	-	gi|37700013|dbj|BAC99073.1|/1.05554e-147/alpha2-macroglobulin homolog [Marsupenaeus japonicus]
Unigene9506_1_1	316	106	19	83.8524	15.3812	-2.44669	Down	1.24e-15	4.4e-14	-	-	-	gi|255739743|gb|ACU31809.1|/1.6059e-24/alpha2 macroglobulin isoform 3 [Fenneropenaeus chinensis]
Unigene17678_1_1	4570	4421	802	241.825	44.8933	-2.42939	Down	0	0	-	-	-	gi|126661688|gb|ABI79454.2|/0/alpha 2 macroglobulin [Litopenaeus vannamei]
Unigene27009_1_1	897	66	13	18.3928	3.70744	-2.31065	Down	1.2e-09	2.2e-08	-	-	-	gi|255739745|gb|ACU31810.1|/6.14141e-31/alpha2 macroglobulin isoform 2 [Fenneropenaeus chinensis]
Unigene20169_1_1	1222	171	35	34.9801	7.3269	-2.25526	Down	3.08e-22	1.81e-20	-	-	-	gi|126661688|gb|ABI79454.2|/1.25468e-102/alpha 2 macroglobulin [Litopenaeus vannamei]
Unigene8179_1_1	278	62	14	55.7498	12.8827	-2.11353	Down	2.49e-08	3.98e-07	-	-	-	gi|255739743|gb|ACU31809.1|/2.8175e-42/alpha2 macroglobulin isoform 3 [Fenneropenaeus chinensis]
Unigene18109_1_1	311	59	14	47.4229	11.5157	-2.04198	Down	1.06e-07	1.56e-06	-	-	-	gi|255739743|gb|ACU31809.1|/4.50422e-48/alpha2 macroglobulin isoform 3 [Fenneropenaeus chinensis]
Unigene18450_1_1	837	23650	606	7063.21	185.213	-5.25307	Down	0	0	-	-	-	gi|3024356|sp|P81057.1|PEN2A_LITVA/4.34513e-20/RecName: Full=Penaeidin-2a; Short=P2; Short=Pen-2; Short=Pen-2a; Flags: Precursor
Unigene18451_1_1	829	147	12	44.3261	3.70297	-3.5814	Down	2.73e-30	1.85e-28	GO:0044424//intracellular part	GO:0030247//polysaccharide binding	GO:0001906//cell killing;GO:0006952//defense response	gi|25090972|sp|Q95NT0.1|PEN4A_PENVA/1.37276e-34/RecName: Full=Penaeidin-4a; Short=Pen-4a; Flags: Precursor
Unigene18799_1_1	2525	2794	7787	276.606	788.918	1.51204	Up	0	0	GO:0044424//intracellular part	GO:0005515//protein binding;GO:0032559//adenyl ribonucleotide binding	GO:0044267//cellular protein metabolic process;GO:0050896//response to stimulus	gi|121485025|gb|ABM54577.1|/0/Hsp90 [Penaeus monodon]
Unigene1690_1_1	1101	72	188	16.3471	43.6811	1.41797	Up	0	0	-	-	-	gi|307189402|gb|EFN73812.1|/1.5912e-45/Hsp70-binding protein 1 [Camponotus floridanus]
Unigene7508_1_1	2830	195	1961	17.2244	177.261	3.36335	Up	1.71e-13	4.88e-12	-	-	-	gi|300517066|gb|ADK25181.1|/0/argonaute 2 [Litopenaeus vannamei]
Unigene48766_1_1	348	4	33	2.87328	24.2582	3.0777	Up	4.85e-05	0.000460777	GO:0031332	GO:0017111//nucleoside-triphosphatase activity;GO:0003723//RNA binding;GO:0004519//endonuclease activity;GO:0000166//nucleotide binding	GO:0035196//production of miRNAs involved in gene silencing by miRNA;GO:0016246//RNA interference	gi|328905041|gb|AEB54796.1|/1.40122e-41/dicer 2 [Litopenaeus vannamei]
Unigene4222_1_1	308	5	37	4.05804	30.7308	2.92083	Up	2.94e-05	0.000292187	-	-	-	gi|328905041|gb|AEB54796.1|/4.37609e-43/dicer 2 [Litopenaeus vannamei]
Unigene29526_1_1	458	6	41	3.27478	22.9003	2.8059	Up	1.74e-05	0.000181468	-	GO:0003676//nucleic acid binding;GO:0016787//hydrolase activity	-	gi|328905041|gb|AEB54796.1|/9.36732e-86/dicer 2 [Litopenaeus vannamei]
Unigene13305_1_1	1523	62	345	10.1763	57.9485	2.50956	Up	0	0	GO:0044424//intracellular part	GO:0004525//ribonuclease III activity;GO:0005488//binding	GO:0009653//anatomical structure morphogenesis;GO:0016246//RNA interference;GO:0003006//reproductive developmental process;GO:0048468//cell development;GO:0009790//embryonic development;GO:0016043//cellular component organization;GO:0007276//gamete generation;GO:0035196//production of miRNAs involved in gene silencing by miRNA;GO:0048610	gi|328905041|gb|AEB54796.1|/0/dicer 2 [Litopenaeus vannamei]
Unigene15444_1_1	435	10	50	5.74655	29.4038	2.35524	Up	1.87e-06	2.31e-05	-	GO:0005488//binding	-	gi|328905041|gb|AEB54796.1|/9.67317e-75/dicer 2 [Litopenaeus vannamei]
Unigene46342_1_1	509	20	92	9.8222	46.2374	2.23494	Up	4e-09	6.96e-08	GO:0031332	GO:0016891//endoribonuclease activity, producing 5'-phosphomonoesters;GO:0003723//RNA binding	GO:0016246//RNA interference;GO:0007275//multicellular organismal development;GO:0048856//anatomical structure development;GO:0035196//production of miRNAs involved in gene silencing by miRNA	gi|328905041|gb|AEB54796.1|/7.58878e-94/dicer 2 [Litopenaeus vannamei]
Unigene18129_1_1	508	0	417	0.001	209.989	17.68	Up	2.22e-16	1.04e-14	-	-	-	gi|237847765|gb|ACR23314.1|/1.87352e-84/chitinase 4 precursor [Litopenaeus vannamei]
Unigene17867_1_1	1705	0	1361	0.001	204.201	17.6396	Up	2.22e-16	9.06e-15	-	GO:0004553//hydrolase activity, hydrolyzing O-glycosyl compounds;GO:0005488//binding	GO:0006022	gi|195969368|gb|ACG60513.1|/0/chitinase 1 precursor [Litopenaeus vannamei]
Unigene19528_1_1	1286	0	765	0.001	152.175	17.2154	Up	2.22e-16	8.18e-15	-	GO:0016787//hydrolase activity	GO:0008152//metabolic process	gi|237847765|gb|ACR23314.1|/0/chitinase 4 precursor [Litopenaeus vannamei]
Unigene44371_1_1	196	0	36	0.001	46.9861	15.5199	Up	9.47e-12	2.12e-10	-	GO:0004553//hydrolase activity, hydrolyzing O-glycosyl compounds;GO:0030247//polysaccharide binding;GO:0043167//ion binding	GO:0006026	gi|82618896|gb|ABB85237.1|/1.60421e-29/chitinase 1 [Fenneropenaeus chinensis]
Unigene18589_1_1	565	0	92	0.001	41.6546	15.3462	Up	2.22e-16	1.06e-14	-	GO:0004553//hydrolase activity, hydrolyzing O-glycosyl compounds;GO:0005488//binding	GO:0006022	gi|195969368|gb|ACG60513.1|/4.50132e-70/chitinase 1 precursor [Litopenaeus vannamei]
CL683.Contig1_1_1	502	0	41	0.001	20.8931	14.3507	Up	2.79e-13	7.68e-12	-	GO:0003824//catalytic activity	-	gi|82618896|gb|ABB85237.1|/1.49932e-59/chitinase 1 [Fenneropenaeus chinensis]
Unigene41850_1_1	344	0	26	0.001	19.3347	14.2389	Up	1.09e-08	1.81e-07	-	GO:0003824//catalytic activity	-	gi|195969366|gb|ACG60512.1|/4.25204e-22/chitinase 1 precursor [Scylla serrata]
Unigene18008_1_1	193	0	14	0.001	18.5564	14.1796	Up	5.13e-05	0.000481536	-	GO:0004553//hydrolase activity, hydrolyzing O-glycosyl compounds;GO:0030247//polysaccharide binding;GO:0043167//ion binding	GO:0006026	gi|1256180|dbj|BAA12287.1|/2.74395e-29/chitinase [Marsupenaeus japonicus]
CL179.Contig1_1_1	541	0	25	0.001	11.8213	13.5291	Up	2.2e-08	3.55e-07	-	-	-	gi|82618896|gb|ABB85237.1|/2.25477e-57/chitinase 1 [Fenneropenaeus chinensis]
Unigene9159_1_1	2241	577	79	64.3621	9.01796	-2.83534	Down	3.85e-92	4.22e-90	-	GO:0016798//hydrolase activity, acting on glycosyl bonds	GO:0005975//carbohydrate metabolic process	gi|237847767|gb|ACR23315.1|/0/chitinase 5 [Litopenaeus vannamei]
Unigene7961_1_1	1050	54	10	12.8559	2.43632	-2.39965	Down	1.98e-08	3.21e-07	-	GO:0003824//catalytic activity	-	gi|195969366|gb|ACG60512.1|/4.04759e-35/chitinase 1 precursor [Scylla serrata]
Unigene43168_1_1	752	211	89	70.1393	30.2758	-1.21206	Down	4.06e-12	9.44e-11	-	GO:0016798//hydrolase activity, acting on glycosyl bonds	GO:0005975//carbohydrate metabolic process	gi|1256180|dbj|BAA12287.1|/1.24855e-81/chitinase [Marsupenaeus japonicus]
Unigene23950_1_1	799	0	73	0.001	23.3722	14.5125	Up	2.22e-16	8.49e-15	-	GO:0016813//hydrolase activity, acting on carbon-nitrogen (but not peptide) bonds, in linear amidines	GO:0006596//polyamine biosynthetic process	gi|198422293|ref|XP_002122881.1|/7.38327e-91/PREDICTED: similar to putative agmatinase [Ciona intestinalis]
Unigene7282_1_1	1163	9	125	1.93446	27.495	3.82917	Up	3.24e-06	3.86e-05	-	GO:0016813//hydrolase activity, acting on carbon-nitrogen (but not peptide) bonds, in linear amidines	GO:0006596//polyamine biosynthetic process	gi|198422293|ref|XP_002122881.1|/1.73525e-130/PREDICTED: similar to putative agmatinase [Ciona intestinalis]
Unigene18165_1_1	655	0	43	0.001	16.7939	14.0356	Up	6.84e-14	2.09e-12	-	-	-	gi|256861069|gb|ACV32380.1|/5.14888e-11/thrombospondin [Fenneropenaeus merguiensis]
Unigene18363_1_1	5152	395	6	19.1654	0.297919	-6.00744	Down	9.75e-107	1.13e-104	-	-	-	gi|242015135|ref|XP_002428229.1|/0/Thrombospondin-3 precursor, putative [Pediculus humanus corporis]
Unigene18364_1_1	4466	19	1	1.06349	0.0572802	-4.21462	Down	2.61e-05	0.000262745	-	-	-	gi|242015135|ref|XP_002428229.1|/0/Thrombospondin-3 precursor, putative [Pediculus humanus corporis]
Unigene8388_1_1	1319	0	377	0.001	73.1172	16.1579	Up	2.22e-16	1.08e-14	-	-	-	gi|10336557|dbj|BAB13775.1|/3.64686e-26/oxygenase [Oplophorus gracilorostris]
Unigene19376_1_1	1163	0	297	0.001	65.3281	15.9954	Up	2.22e-16	9.61e-15	-	-	-	gi|10336557|dbj|BAB13775.1|/1.32321e-29/oxygenase [Oplophorus gracilorostris]
Unigene42885_1_1	1082	0	223	0.001	52.7231	15.6861	Up	2.22e-16	9.85e-15	-	-	-	gi|10336557|dbj|BAB13775.1|/1.45804e-27/oxygenase [Oplophorus gracilorostris]
Unigene43859_1_1	1174	0	141	0.001	30.7238	14.9071	Up	2.22e-16	1.06e-14	-	-	-	gi|10336557|dbj|BAB13775.1|/2.52482e-28/oxygenase [Oplophorus gracilorostris]
Unigene8267_1_1	1243	0	137	0.001	28.195	14.7832	Up	2.22e-16	1.1e-14	-	GO:0046872//metal ion binding;GO:0016491//oxidoreductase activity	GO:0008152//metabolic process	gi|156544484|ref|XP_001602144.1|/2.50539e-106/PREDICTED: similar to myo-inositol oxygenase [Nasonia vitripennis]
CL854.Contig1_1_1	904	0	82	0.001	23.2043	14.5021	Up	2.22e-16	1.03e-14	GO:0043231//intracellular membrane-bounded organelle	GO:0046914//transition metal ion binding;GO:0016706//oxidoreductase activity, acting on paired donors, with incorporation or reduction of molecular oxygen, 2-oxoglutarate as one donor, and incorporation of one atom each of oxygen into both donors	GO:0008152//metabolic process	gi|187608401|ref|NP_001120574.1|/5.4503e-43/butyrobetaine (gamma), 2-oxoglutarate dioxygenase (gamma-butyrobetaine hydroxylase) 1 [Xenopus (Silurana) tropicalis]
Unigene48283_1_1	599	0	49	0.001	20.9263	14.353	Up	1.11e-15	3.94e-14	-	-	-	gi|291225364|ref|XP_002732668.1|/1.13492e-08/PREDICTED: gamma-butyrobetaine dioxygenase-like [Saccoglossus kowalevskii]
Unigene48872_1_1	264	0	20	0.001	19.3798	14.2423	Up	7.47e-07	9.77e-06	-	-	-	gi|291235680|ref|XP_002737772.1|/2.43608e-09/PREDICTED: gamma-butyrobetaine dioxygenase-like [Saccoglossus kowalevskii]
Unigene41741_1_1	1400	0	94	0.001	17.176	14.0681	Up	2.22e-16	8.42e-15	-	-	-	gi|10336557|dbj|BAB13775.1|/5.33992e-15/oxygenase [Oplophorus gracilorostris]
Unigene36354_1_1	994	0	65	0.001	16.7282	14.03	Up	2.22e-16	8.14e-15	-	-	-	gi|10336557|dbj|BAB13775.1|/3.98387e-37/oxygenase [Oplophorus gracilorostris]
Unigene40407_1_1	826	23	1091	6.96056	337.884	5.60118	Up	6.07e-10	1.16e-08	-	GO:0046872//metal ion binding;GO:0016701//oxidoreductase activity, acting on single donors with incorporation of molecular oxygen	GO:0008152//metabolic process	gi|170073205|ref|XP_001870330.1|/1.76432e-66/cysteine dioxygenase [Culex quinquefasciatus]
Unigene39958_1_1	613	38	89	15.496	37.1409	1.26111	Up	2.64e-06	3.2e-05	-	GO:0003824//catalytic activity	-	gi|148224182|ref|NP_001081254.1|/7.25253e-06/peptidyl-glycine alpha-amidating monooxygenase B [Xenopus laevis]
Unigene19479_1_1	1169	314	116	67.1447	25.3844	-1.40333	Down	2.49e-21	1.44e-19	-	-	-	gi|291225364|ref|XP_002732668.1|/6.88094e-10/PREDICTED: gamma-butyrobetaine dioxygenase-like [Saccoglossus kowalevskii]
Unigene18500_1_1	2505	1016	450	101.387	45.9545	-1.1416	Down	7.35e-48	6.17e-46	GO:0044424//intracellular part	GO:0016491//oxidoreductase activity	GO:0009987//cellular process;GO:0008152//metabolic process	gi|284022474|gb|ADB65786.1|/0/cyclooxygenase [Gammarus sp. KV-2010a]
Unigene18924_1_1	1742	755	114	108.342	16.7409	-2.69414	Down	1.01e-113	1.2e-111	-	-	-	gi|15718457|gb|AAL05973.1|AF188840_1/0/peroxinectin [Penaeus monodon]
Unigene18880_1_1	971	217	34	55.8647	8.95742	-2.64078	Down	3.94e-33	2.79e-31	-	-	-	gi|226374370|gb|ABB55269.2|/1.39171e-71/peroxinectin [Fenneropenaeus chinensis]
Unigene19320_1_1	2398	4577	1133	477.121	120.866	-1.98095	Down	0	0	-	-	-	gi|226374370|gb|ABB55269.2|/0/peroxinectin [Fenneropenaeus chinensis]
Unigene18382_1_1	284	163	60	143.472	54.0451	-1.40853	Down	7.85e-12	1.77e-10	-	-	-	gi|226374370|gb|ABB55269.2|/3.03524e-07/peroxinectin [Fenneropenaeus chinensis]
Unigene19790_1_1	1255	1375	3667	273.877	747.464	1.44848	Up	6.1e-12	1.39e-10	GO:0044424//intracellular part	GO:0016724;GO:0005506//iron ion binding	GO:0030005;GO:0008152//metabolic process;GO:0000041//transition metal ion transport	gi|61744051|gb|AAX55641.1|/2.30897e-91/ferritin [Litopenaeus vannamei]
Unigene43413_1_1	787	42	111	13.3405	36.0804	1.43541	Up	6.69e-09	1.14e-07	-	-	-	gi|332252331|ref|XP_003275309.1|/2.12993e-18/PREDICTED: LOW QUALITY PROTEIN: selenoprotein H-like [Nomascus leucogenys]
Unigene8077_1_1	331	63	9	47.5783	6.95565	-2.77405	Down	4.48e-11	9.51e-10	GO:0043231//intracellular membrane-bounded organelle;GO:0044444//cytoplasmic part	-	-	gi|115291344|gb|ABI93178.1|/2.89058e-26/selenoprotein M [Litopenaeus vannamei]
Unigene20050_1_1	704	1031	379	366.086	137.718	-1.41047	Down	8.41e-67	8.11e-65	GO:0043231//intracellular membrane-bounded organelle;GO:0016020//membrane	GO:0005488//binding;GO:0016651//oxidoreductase activity, acting on NADH or NADPH	GO:0019725//cellular homeostasis;GO:0010038//response to metal ion	gi|218563682|ref|NP_037159.3|/4.39772e-22/selenoprotein W [Rattus norvegicus]
Unigene19291_1_1	2590	2095	922	202.2	91.0656	-1.1508	Down	5.28e-98	5.93e-96	GO:0044424//intracellular part	GO:0004197//cysteine-type endopeptidase activity	GO:0016485//protein processing	gi|50513239|gb|AAT77811.1|/0/calpain B [Gecarcinus lateralis]
Unigene19780_1_1	1691	1274	3536	188.331	534.924	1.50606	Up	2.99e-12	7.07e-11	GO:0044432//endoplasmic reticulum part	GO:0046872//metal ion binding;GO:0030246//carbohydrate binding;GO:0005515//protein binding	GO:0044267//cellular protein metabolic process	gi|308052941|gb|ADO00927.1|/0/calreticulin [Penaeus monodon]
Unigene18466_1_1	507	178	3	87.7624	1.51369	-5.85746	Down	2.47e-48	2.08e-46	-	-	-	gi|254351320|gb|ACM89167.2|/9.60227e-17/crustin antimicrobial peptide [Portunus trituberculatus]
Unigene17777_1_1	429	4912	274	2862.18	163.387	-4.13075	Down	0	0	-	GO:0004857//enzyme inhibitor activity	-	gi|73426822|gb|AAZ76017.1|/1.47246e-30/crustin-like protein fc-1 [Fenneropenaeus chinensis]
Unigene7541_1_1	593	318	54	134.051	23.295	-2.52469	Down	1.49e-45	1.22e-43	-	-	-	gi|255653870|gb|ACU25383.1|/1.72986e-17/crustin 2 [Panulirus japonicus]
Unigene40368_1_1	272	0	27	0.001	25.3932	14.6322	Up	5.38e-09	9.23e-08	-	-	-	gi|33087166|gb|AAP92780.1|/9.43523e-38/hepatopancreas kazal-type proteinase inhibitor [Penaeus monodon]
Unigene17783_1_1	338	0	24	0.001	18.1643	14.1488	Up	4.46e-08	6.89e-07	-	-	-	gi|219809646|gb|ACL36281.1|/3.04527e-44/Kazal-type serine proteinase inhibitor 2 [Fenneropenaeus chinensis]
Unigene19274_1_1	157	95	1	151.259	1.62938	-6.53655	Down	3.68e-27	2.38e-25	-	-	-	gi|47059511|gb|AAT09421.1|/9.14107e-20/Kazal-type proteinase inhibitor [Litopenaeus vannamei]
Unigene18490_1_1	304	346	13	284.511	10.9394	-4.70088	Down	8.99e-84	9.49e-82	-	-	-	gi|33087164|gb|AAP92779.1|/2.33291e-36/hemocyte kazal-type proteinase inhibitor [Penaeus monodon]
Unigene19273_1_1	299	244	11	203.993	9.41119	-4.438	Down	1.65e-57	1.52e-55	-	-	-	gi|33087164|gb|AAP92779.1|/9.86129e-35/hemocyte kazal-type proteinase inhibitor [Penaeus monodon]
Unigene18054_1_1	1272	30842	4101	6061.11	824.757	-2.87754	Down	0	0	-	-	-	gi|47059511|gb|AAT09421.1|/1.15657e-130/Kazal-type proteinase inhibitor [Litopenaeus vannamei]
Unigene17663_1_1	832	2561	441	769.454	135.593	-2.50455	Down	0	0	-	-	-	gi|288188852|gb|ADC42876.1|/2.268e-29/serine proteinase inhibitor 6 [Penaeus monodon]
Unigene8255_1_1	554	80	16	36.0975	7.38811	-2.28862	Down	2.62e-11	5.68e-10	-	-	-	gi|115721077|ref|XP_001185765.1|/1.78225e-07/PREDICTED: similar to hepatopancreas kazal-type proteinase inhibitor, partial [Strongylocentrotus purpuratus]
Unigene18535_1_1	1410	1045	318	185.265	57.6941	-1.6831	Down	3.63e-87	3.9e-85	-	-	-	gi|288188852|gb|ADC42876.1|/5.02042e-154/serine proteinase inhibitor 6 [Penaeus monodon]
Unigene19585_1_1	1752	468	146	66.7741	21.3178	-1.64723	Down	7.84e-39	6.01e-37	-	-	-	gi|219809644|gb|ACL36280.1|/3.50849e-46/Kazal-type serine proteinase inhibitor 1 [Fenneropenaeus chinensis]
Unigene18588_1_1	865	3265	1089	943.547	322.059	-1.55077	Down	1.33e-238	1.94e-236	-	-	-	gi|33087164|gb|AAP92779.1|/1.73166e-43/hemocyte kazal-type proteinase inhibitor [Penaeus monodon]
CL34.Contig1_1_1	1587	983	328	154.836	52.8713	-1.55019	Down	4e-73	3.94e-71	-	-	-	gi|288188852|gb|ADC42876.1|/3.7918e-153/serine proteinase inhibitor 6 [Penaeus monodon]
Unigene20175_1_1	2135	957	448	112.05	53.6789	-1.06171	Down	2.27e-40	1.75e-38	-	-	-	gi|288188854|gb|ADC42877.1|/0/serine proteinase inhibitor B3 [Penaeus monodon]
Unigene8191_1_1	361	0	56	0.001	39.683	15.2762	Up	2.22e-16	8.85e-15	GO:0031981//nuclear lumen;GO:0044444//cytoplasmic part	GO:0000166//nucleotide binding;GO:0019787//small conjugating protein ligase activity	GO:0043161//proteasomal ubiquitin-dependent protein catabolic process;GO:0051439;GO:0007178//transmembrane receptor protein serine/threonine kinase signaling pathway	gi|301087455|gb|ADK60919.1|/8.39135e-34/ubiquitin-conjugating enzyme E2 [Fenneropenaeus chinensis]
Unigene36231_1_1	736	0	73	0.001	25.3728	14.631	Up	2.22e-16	8.56e-15	-	-	-	gi|328708865|ref|XP_003243820.1|/6.47021e-19/PREDICTED: ubiquitin carboxyl-terminal hydrolase 8-like [Acyrthosiphon pisum]
Unigene40789_1_1	632	0	49	0.001	19.8336	14.2757	Up	1.11e-15	3.93e-14	-	-	-	gi|115689644|ref|XP_798557.2|/5.64494e-12/PREDICTED: similar to ubiquitin [Strongylocentrotus purpuratus]
Unigene40716_1_1	552	0	31	0.001	14.3663	13.8104	Up	3.21e-10	6.29e-09	-	-	-	gi|297461532|ref|XP_001251963.2|/1.13659e-06/PREDICTED: ubiquitin B-like, partial [Bos taurus]
Unigene8925_1_1	847	0	33	0.001	9.96675	13.2829	Up	7.84e-11	1.63e-09	GO:0015630//microtubule cytoskeleton	GO:0000166//nucleotide binding;GO:0019787//small conjugating protein ligase activity	GO:0043161//proteasomal ubiquitin-dependent protein catabolic process;GO:0046532;GO:0001745//compound eye morphogenesis;GO:0042078//germ-line stem cell division;GO:0042551//neuron maturation;GO:0019827//stem cell maintenance;GO:0006996//organelle organization;GO:0016567//protein ubiquitination;GO:0007126//meiosis;GO:0007292//female gamete generation;GO:0010608//posttranscriptional regulation of g…	gi|301087455|gb|ADK60919.1|/9.3875e-79/ubiquitin-conjugating enzyme E2 [Fenneropenaeus chinensis]
Unigene8926_1_1	776	0	19	0.001	6.26347	12.6127	Up	1.51e-06	1.91e-05	GO:0015630//microtubule cytoskeleton	GO:0019787//small conjugating protein ligase activity;GO:0005488//binding	GO:0043161//proteasomal ubiquitin-dependent protein catabolic process;GO:0046532;GO:0001745//compound eye morphogenesis;GO:0042078//germ-line stem cell division;GO:0042551//neuron maturation;GO:0019827//stem cell maintenance;GO:0006996//organelle organization;GO:0007126//meiosis;GO:0007292//female gamete generation;GO:0032446//protein modification by small protein conjugation;GO:0010608//posttran…	gi|301087455|gb|ADK60919.1|/6.39216e-76/ubiquitin-conjugating enzyme E2 [Fenneropenaeus chinensis]
Unigene19860_1_1	1083	551	2174	127.18	513.516	2.01354	Up	2.82e-14	9e-13	-	-	-	gi|238816825|gb|ACR56783.1|/1.83163e-46/small ubiquitin-like modifier-1 [Litopenaeus vannamei]
Unigene7229_1_1	2425	173	585	17.8333	61.7117	1.79097	Up	3.28e-13	8.82e-12	GO:0044424//intracellular part	GO:0016790//thiolester hydrolase activity;GO:0032182//small conjugating protein binding	GO:0008344//adult locomotory behavior;GO:0019941//modification-dependent protein catabolic process;GO:0045597//positive regulation of cell differentiation;GO:0032868//response to insulin stimulus;GO:0007631//feeding behavior	gi|225908473|gb|ACO36738.1|/1.76764e-78/ubiquitin carboxyl-terminal esterase L3 [Scylla paramamosain]
Unigene22930_1_1	1641	77	228	11.7295	35.5426	1.59941	Up	0	0	-	GO:0008233//peptidase activity	-	gi|242024423|ref|XP_002432627.1|/1.91507e-131/ubiquitin carboxyl-terminal hydrolase, putative [Pediculus humanus corporis]
Unigene13662_1_1	956	29	82	7.58292	21.9422	1.53288	Up	1.73e-07	2.49e-06	-	-	-	gi|332023593|gb|EGI63826.1|/3.31594e-94/E3 ubiquitin-protein ligase HUWE1 [Acromyrmex echinatior]
Unigene7468_1_1	1452	377	1023	64.904	180.232	1.47348	Up	3.46e-13	9.23e-12	GO:0031410//cytoplasmic vesicle;GO:0005624//membrane fraction	GO:0016790//thiolester hydrolase activity;GO:0061135;GO:0032403//protein complex binding	GO:0010498//proteasomal protein catabolic process;GO:0007267//cell-cell signaling;GO:0032101	gi|91086685|ref|XP_969056.1|/1.39151e-106/PREDICTED: similar to ubiquitin specific peptidase 14 [Tribolium castaneum]
Unigene22957_1_1	831	53	143	15.9431	44.0208	1.46526	Up	2.24e-11	4.88e-10	-	-	-	gi|326913216|ref|XP_003202936.1|/4.59111e-14/PREDICTED: e3 ubiquitin-protein ligase listerin-like [Meleagris gallopavo]
Unigene17809_1_1	2683	787	1777	73.3248	169.43	1.20832	Up	1.23e-12	3.03e-11	-	GO:0003677//DNA binding;GO:0019787//small conjugating protein ligase activity	GO:0006259//DNA metabolic process;GO:0060255;GO:0032446//protein modification by small protein conjugation;GO:0002164//larval development	gi|302030988|gb|ADK91844.1|/7.27053e-89/ubiquitin-conjugating enzyme E2 [Eriocheir sinensis]
Unigene46699_1_1	1124	37	81	8.22871	18.4349	1.1637	Up	2.63e-05	0.000264091	-	-	-	gi|307214877|gb|EFN89745.1|/1.08489e-73/E3 ubiquitin-protein ligase UBR3 [Harpegnathos saltator]
Unigene43709_1_1	516	101	221	48.9292	109.563	1.163	Up	3.33e-12	7.82e-11	GO:0043234//protein complex;GO:0031410//cytoplasmic vesicle;GO:0005624//membrane fraction;GO:0016020//membrane	GO:0070011//peptidase activity, acting on L-amino acid peptides;GO:0016790//thiolester hydrolase activity;GO:0061135;GO:0032403//protein complex binding	GO:0010498//proteasomal protein catabolic process;GO:0007267//cell-cell signaling;GO:0019941//modification-dependent protein catabolic process;GO:0032101	gi|156549784|ref|XP_001606365.1|/1.60801e-46/PREDICTED: similar to deubiquitinating enzyme [Nasonia vitripennis]
Unigene36613_1_1	1529	104	218	17.0029	36.4731	1.10105	Up	3.68e-11	7.87e-10	GO:0031981//nuclear lumen	GO:0016874//ligase activity	-	gi|50760741|ref|XP_418113.1|/1.40014e-80/PREDICTED: similar to ubiquitin-conjugating enzyme E2Z [Gallus gallus]
Unigene7737_1_1	3361	525	1097	39.047	83.4952	1.09648	Up	2.82e-14	9e-13	GO:0031981//nuclear lumen	GO:0005488//binding;GO:0019787//small conjugating protein ligase activity	GO:0016567//protein ubiquitination	gi|332023593|gb|EGI63826.1|/0/E3 ubiquitin-protein ligase HUWE1 [Acromyrmex echinatior]
Unigene16023_1_1	707	25	0	8.83929	0.001	-13.1097	Down	4.02e-08	6.28e-07	-	GO:0005488//binding	GO:0012501//programmed cell death;GO:0040007//growth;GO:0007127//meiosis I;GO:0001824//blastocyst development;GO:0007281//germ cell development	gi|301609630|ref|XP_002934367.1|/4.56122e-43/PREDICTED: e3 ubiquitin-protein ligase CCNB1IP1-like [Xenopus (Silurana) tropicalis]
Unigene20156_1_1	1848	54	9	7.30446	1.24584	-2.55165	Down	6.02e-09	1.03e-07	-	-	-	gi|242021992|ref|XP_002431426.1|/9.98605e-15/ubiquitin, putative [Pediculus humanus corporis]
Unigene17983_1_1	2374	535	120	56.3339	12.9308	-2.1232	Down	1.46e-61	1.38e-59	-	-	-	gi|193610524|ref|XP_001945106.1|/1.41255e-72/PREDICTED: probable E3 ubiquitin-protein ligase RNF144A-A-like [Acyrthosiphon pisum]
Unigene10268_1_1	845	42	11	12.4248	3.33011	-1.89958	Down	2.03e-05	0.000209488	-	GO:0019787//small conjugating protein ligase activity;GO:0032559//adenyl ribonucleotide binding	GO:0060255;GO:0019941//modification-dependent protein catabolic process;GO:0016567//protein ubiquitination	gi|170058935|ref|XP_001865141.1|/8.78644e-77/ubiquitin-conjugating enzyme E2 H [Culex quinquefasciatus]
Unigene44351_1_1	913	132	44	36.141	12.3284	-1.55165	Down	3.82e-11	8.15e-10	-	-	-	gi|226484047|emb|CAX79692.1|/1.29033e-07/ubiquitin C [Schistosoma japonicum]
Unigene44817_1_1	2039	60	22	7.35581	2.76012	-1.41415	Down	3.44e-05	0.000337213	GO:0043231//intracellular membrane-bounded organelle;GO:0043234//protein complex;GO:0016020//membrane	GO:0005126//cytokine receptor binding;GO:0019787//small conjugating protein ligase activity	GO:0006511//ubiquitin-dependent protein catabolic process;GO:0007179//transforming growth factor beta receptor signaling pathway;GO:0006350//transcription	gi|241646730|ref|XP_002409883.1|/1.42317e-126/E3 ubiquitin ligase, putative [Ixodes scapularis]
Unigene7399_1_1	740	119	44	40.1987	15.2105	-1.40208	Down	5.93e-09	1.01e-07	-	-	-	gi|66510978|ref|XP_623365.1|/1.10273e-50/PREDICTED: ubiquitin-like protein 3-like isoform 2 [Apis mellifera]
Unigene22495_1_1	2096	218	97	25.9993	11.8387	-1.13496	Down	2.23e-11	4.85e-10	-	-	-	gi|242010596|ref|XP_002426051.1|/3.33209e-54/ubiquitin-specific protease, putative [Pediculus humanus corporis]
Unigene18471_1_1	3607	13109	5875	908.49	416.663	-1.12459	Down	0	0	-	GO:0005488//binding	-	gi|241780604|ref|XP_002400201.1|/2.51316e-63/E3 ubiquitin ligase, putative [Ixodes scapularis]
Unigene19433_1_1	1166	0	399	0.001	87.5382	16.4176	Up	2.22e-16	9.79e-15	-	GO:0070011//peptidase activity, acting on L-amino acid peptides	-	gi|1483570|emb|CAA68066.1|/0/cathepsin l [Litopenaeus vannamei]
Unigene20134_1_1	653	0	149	0.001	58.3709	15.833	Up	2.22e-16	1.09e-14	-	-	-	gi|195971120|gb|ACG60902.1|/1.82326e-101/cathepsin C [Fenneropenaeus chinensis]
Unigene44820_1_1	784	0	90	0.001	29.3663	14.8419	Up	2.22e-16	1.02e-14	-	GO:0008233//peptidase activity	-	gi|195971120|gb|ACG60902.1|/1.20535e-114/cathepsin C [Fenneropenaeus chinensis]
Unigene20096_1_1	1781	906	6648	127.163	954.883	2.90865	Up	0	0	-	GO:0004175//endopeptidase activity	GO:0019538//protein metabolic process	gi|146217394|gb|ABQ10739.1|/0/cathepsin L [Penaeus monodon]
